# Supplementary material for: Field‐grown soybean transcriptome shows diurnal patterns in photosynthesis‐related processes
Source: Plant Direct. 2018 Dec 4;2(12):e00099. doi: 10.1002/pld3.99 (PMC6508813; doi:10.1002/pld3.99)
Supplement: Supplementary file 2 [file PLD3-2-e00099-s002.xlsx]

## Sheet: DATA
gene	cluster	Top Descriptive Uniref100 BLASTP Hit (3)	E-value (E<10-6)	PANTHER desc	test	ProbF	fdr_p	p_11_14	p_11_17	p_14_17	p_8_11	p_8_14	p_8_17	fdr_11_14	fdr_11_17	fdr_14_17	fdr_8_11	fdr_8_14	fdr_8_17	mean log2(TMM) 8:00	mean log2(TMM) 11:00	mean log2(TMM) 14:00	mean log2(TMM) 17:00	mean TMM 8:00	mean TMM 11:00	mean TMM 14:00	mean TMM 17:00	log2(fc)_11_8	log2(fc)_14_8	log2(fc)_17_8	log2(fc)_14_11	log2(fc)_17_11	log2(fc)_17_14	mean_CV	mean_CV_rank	mean CV outlier?	CV_equality_pval
Glyma.01G021000		UniRef100_G7KGI0 Cinnamyl alcohol dehydrogenase n=1 Tax=Medicago truncatula RepID=G7KGI0_MEDTR	0	ALCOHOL DEHYDROGENASE RELATED	parametric	0.909486	0.919791	0.523106	0.881969	0.606026	0.849348	0.595087	0.943235	0.666189	0.933038	0.734771	0.911561	0.726124	0.971747	-19.2357	-18.8182	-20.237	-19.0958	4.93072e-06	4.30319e-06	1.40893e-06	4.0761e-06	-0.196393	-1.8072	-0.27461	-1.61081	-0.0782173	1.53259	13.4738	10	extreme	0.732564
Glyma.01G055700		UniRef100_B9GKZ0 Anion exchange family protein n=1 Tax=Populus trichocarpa RepID=B9GKZ0_POPTR	8e-55	ANION EXCHANGE PROTEIN	parametric	0.301718	0.361114	0.89942	0.235535	0.103178	0.45795	0.637618	0.141049	0.944352	0.382867	0.211676	0.608596	0.759459	0.265348	-18.9587	-19.602	-19.4942	-20.9985	2.37376e-06	5.65054e-06	4.85159e-06	1.37887e-06	1.25121	1.03128	-0.783686	-0.21993	-2.0349	-1.81497	11.9871	28	extreme	0.56722
Glyma.01G082000		UniRef100_G7LG85 DNA-3-methyladenine glycosylase n=1 Tax=Medicago truncatula RepID=G7LG85_MEDTR	0	NA	parametric	0.349802	0.408508	0.960983	0.854413	0.765167	0.0877362	0.183519	0.33099	0.982314	0.91496	0.854189	0.188115	0.320544	0.487292	-20.3941	-19.2706	-19.2411	-19.4217	1.11108e-06	2.66881e-06	2.68175e-06	3.01346e-06	1.26424	1.27122	1.43946	0.0069804	0.175227	0.168246	11.067	60	extreme	0.817201
Glyma.01G112600		UniRef100_G7JMZ0 Laccase 1a n=1 Tax=Medicago truncatula RepID=G7JMZ0_MEDTR	0	MULTI-COPPER OXIDASE	parametric	0.107762	0.156056	0.576223	0.714204	0.950811	0.0201727	0.136118	0.18896	0.71063	0.817316	0.97627	0.0642566	0.258672	0.327308	-18.5484	-17.1898	-17.4695	-17.4389	4.43817e-06	9.5356e-06	7.26165e-06	9.46576e-06	1.10336	0.710331	1.09275	-0.393027	-0.010606	0.382421	9.71819	135	extreme	0.926964
Glyma.01G124500		UniRef100_I1J7H3 Ferritin n=1 Tax=Glycine max RepID=I1J7H3_SOYBN	0	FERRITIN	parametric	0.206667	0.264051	0.12209	0.123625	0.763657	0.0782585	0.818972	0.981352	0.239023	0.24119	0.853031	0.173059	0.891396	0.994373	-15.377	-13.6361	-15.1318	-15.4034	2.98196e-05	0.000162737	4.02666e-05	3.96802e-05	2.44821	0.43332	0.412156	-2.01489	-2.03605	-0.021164	10.8153	75	extreme	0.585587
Glyma.01G142400		UniRef100_P39657 RuBisCO-associated protein n=1 Tax=Glycine max RepID=RUAP_SOYBN	0	NA	parametric	0.738499	0.767399	0.604663	0.627434	0.933233	0.463863	0.320989	0.330838	0.733612	0.751522	0.965554	0.613931	0.476776	0.487151	-8.96691	-8.61142	-8.36214	-8.3221	0.00214419	0.00297425	0.00343492	0.00383135	0.472091	0.679841	0.837418	0.20775	0.365327	0.157577	10.9769	64	extreme	0.697531
Glyma.01G148700		UniRef100_L0P2I2 Similar to histone-lysine N-methyltransferase ASHR2 n=1 Tax=Lupinus angustifolius RepID=L0P2I2_LUPAN	0	SET AND MYND DOMAIN CONTAINING	parametric	0.088535	0.133443	0.522517	0.413177	0.684351	0.0151663	0.0990999	0.20651	0.665658	0.566969	0.794998	0.052229	0.205509	0.348788	-21.9466	-18.4923	-19.2606	-19.7455	3.8326e-07	7.23042e-06	1.97803e-06	2.95749e-06	4.23769	2.36767	2.94798	-1.87002	-1.28971	0.580309	12.3042	24	extreme	0.20981
Glyma.01G178700		UniRef100_D0ECQ6 Glycosyltransferase family GT8 protein n=1 Tax=Populus deltoides RepID=D0ECQ6_POPDE	0	GLYCOSYLTRANSFERASE 8 DOMAIN-CONTAINING PROTEIN	parametric	0.135071	0.186965	0.894108	0.837843	0.885532	0.0271686	0.0708147	0.0990838	0.941004	0.903989	0.93544	0.0797795	0.161031	0.205491	-21.345	-19.1769	-19.0642	-18.9423	1.914e-06	3.07464e-06	2.66932e-06	3.41811e-06	0.683828	0.479885	0.836611	-0.203942	0.152783	0.356725	12.7901	19	extreme	0.823674
Glyma.01G189000		UniRef100_F1CYX9 DUF579 protein (Fragment) n=1 Tax=Populus trichocarpa RepID=F1CYX9_POPTR	0	NA	parametric	0.459431	0.511429	0.958152	0.592544	0.499277	0.151703	0.296938	0.629172	0.980733	0.723982	0.645523	0.279501	0.451474	0.752921	-20.2335	-19.3434	-19.3741	-19.7741	1.6498e-06	2.36608e-06	1.78884e-06	1.96514e-06	0.520207	0.116739	0.252345	-0.403468	-0.267861	0.135606	9.85167	119	extreme	0.750001
Glyma.01G196800		UniRef100_E3UZI7 Xyloglucan endotransglucosylase/hydrolase n=1 Tax=Gossypium hirsutum RepID=E3UZI7_GOSHI	0	GLYCOSYL HYDROLASE-RELATED	parametric	0.982417	0.984377	0.832853	0.924041	0.743457	0.87305	0.762777	0.974185	0.900794	0.959839	0.838692	0.927089	0.852383	0.990283	-20.9588	-21.1306	-21.3577	-21.0049	9.99993e-07	6.78039e-07	5.67075e-07	8.31805e-07	-0.56055	-0.818378	-0.265673	-0.257828	0.294878	0.552705	9.59059	139	extreme	0.855324
Glyma.01G197500		UniRef100_G7JFB0 Tubulin alpha-5 chain n=1 Tax=Medicago truncatula RepID=G7JFB0_MEDTR	0	TUBULIN	parametric	0.839945	0.858478	0.72488	0.807632	0.980819	0.445006	0.411639	0.489947	0.825228	0.883667	0.994046	0.596549	0.56548	0.637284	-20.9156	-20.4344	-20.2157	-20.2306	1.08072e-06	1.1695e-06	1.2361e-06	1.29067e-06	0.113908	0.193813	0.256126	0.0799054	0.142219	0.0623135	9.36828	151	extreme	0.977488
Glyma.02G070000		UniRef100_B2ZGQ6 NAC domain protein n=1 Tax=Glycine max RepID=B2ZGQ6_SOYBN	0	NA	parametric	0.307856	0.367023	0.532366	0.901102	0.430809	0.112855	0.440723	0.267187	0.674226	0.945519	0.583431	0.225915	0.59272	0.418927	-17.4339	-18.1004	-17.854	-18.167	7.74704e-06	5.26442e-06	7.27999e-06	5.46962e-06	-0.557371	-0.0897083	-0.502204	0.467663	0.0551675	-0.412496	8.64854	214	extreme	0.9848
Glyma.02G080800	5	UniRef100_P09755 Chlorophyll a-b binding protein 2, chloroplastic n=1 Tax=Glycine max RepID=CB22_SOYBN	8e-143	CHLOROPHYLL A/B BINDING PROTEIN	parametric	0.0148162	0.0330933	0.266083	0.464072	0.879402	0.00233247	0.0524548	0.0752726	0.417723	0.61414	0.931439	0.0132681	0.129165	0.168274	-20.7828	-18.5973	-19.2154	-19.134	7.21198e-07	3.24967e-06	2.38996e-06	2.84639e-06	2.17183	1.72852	1.98067	-0.443306	-0.19116	0.252146	8.38197	247	extreme	0.663516
Glyma.02G114100		NA	1e-61	NA	parametric	0.192955	0.249539	0.42325	0.718434	0.218334	0.0979842	0.459126	0.14887	0.576296	0.820379	0.362876	0.20382	0.609678	0.275778	-16.9976	-18.4589	-17.7948	-18.8424	1.05022e-05	1.15044e-05	1.21013e-05	3.43887e-06	0.131484	0.204469	-1.61069	0.0729852	-1.74217	-1.81516	11.762	33	extreme	0.773624
Glyma.02G123800		UniRef100_G7LG85 DNA-3-methyladenine glycosylase n=1 Tax=Medicago truncatula RepID=G7LG85_MEDTR	0	NA	parametric	0.0480213	0.0824296	0.163258	0.721397	0.339759	0.0162746	0.329409	0.177307	0.294733	0.822563	0.49604	0.0549548	0.485693	0.312614	-21.9355	-20.5928	-21.2843	-20.8252	5.14886e-07	1.02008e-06	6.95386e-07	9.67233e-07	0.986363	0.433561	0.909611	-0.552802	-0.076752	0.47605	10.4419	87	extreme	0.980305
Glyma.02G134700		UniRef100_B9HRX0 Glycine-rich family protein n=1 Tax=Populus trichocarpa RepID=B9HRX0_POPTR	8e-129	NA	parametric	0.127827	0.178711	0.669091	0.46072	0.195073	0.0415915	0.04976	0.324101	0.78329	0.611071	0.334844	0.109033	0.124352	0.480146	-20.4661	-22.6362	-23.0399	-21.7606	1.15149e-06	2.04501e-07	2.05074e-07	6.45417e-07	-2.49333	-2.48929	-0.835199	0.00403831	1.65813	1.65409	8.4064	243	extreme	0.772411
Glyma.02G156800		UniRef100_D7F7K7 Lectin n=1 Tax=Glycine max RepID=D7F7K7_SOYBN	0	NA	parametric	0.3646	0.422437	0.747456	0.208401	0.173993	0.400072	0.386158	0.115654	0.841613	0.351032	0.308432	0.55457	0.541341	0.229957	-9.74996	-10.1701	-10.328	-11.0302	0.00128594	0.0010613	0.00107172	0.00073805	-0.276982	-0.262892	-0.801029	0.0140893	-0.524048	-0.538137	12.8247	18	extreme	0.617283
Glyma.02G205800		UniRef100_G7JFJ6 Cellulose synthase catalytic subunit n=1 Tax=Medicago truncatula RepID=G7JFJ6_MEDTR	0	X-BOX TRANSCRIPTION FACTOR-RELATED	parametric	0.618815	0.658925	0.932171	0.705807	0.669852	0.247307	0.35388	0.296452	0.964869	0.811124	0.783838	0.39648	0.51008	0.450941	-19.4676	-18.71	-18.6564	-18.3866	2.8968e-06	3.79861e-06	3.75786e-06	5.16262e-06	0.391012	0.375453	0.833643	-0.015559	0.442631	0.45819	10.7759	76	extreme	0.945391
Glyma.02G228100	7	UniRef100_I1JHE4 Asparagine synthetase n=2 Tax=Glycine max RepID=I1JHE4_SOYBN	0	ASPARAGINE SYNTHETASE	parametric	0.0060133	0.0166577	0.987812	0.0256326	0.00578216	0.00486326	0.0215345	0.93692	0.998172	0.0764926	0.0256794	0.0226277	0.0673551	0.967904	-16.5737	-14.6804	-14.6724	-16.5088	1.0629e-05	4.6026e-05	5.40746e-05	1.94457e-05	2.11444	2.34694	0.871442	0.232503	-1.243	-1.4755	8.83139	193	extreme	0.112605
Glyma.02G258000		UniRef100_Q9LY46 Protein ESKIMO 1 n=1 Tax=Arabidopsis thaliana RepID=TBL29_ARATH	0	FAMILY NOT NAMED	parametric	0.976699	0.979497	0.801565	0.953644	0.747523	0.821355	0.983267	0.822026	0.879666	0.97794	0.841651	0.892964	0.995577	0.893472	-21.4708	-21.2578	-21.4949	-21.1909	5.33738e-07	7.53255e-07	4.8291e-07	5.56406e-07	0.497005	-0.14438	0.0600061	-0.641385	-0.436999	0.204386	8.423	240	extreme	0.759931
Glyma.02G262100		UniRef100_G7K771 CCP n=1 Tax=Medicago truncatula RepID=G7K771_MEDTR	0	FAMILY NOT NAMED	parametric	0.465194	0.516789	0.92252	0.833969	0.704256	0.136898	0.232132	0.419891	0.959074	0.901491	0.809942	0.259737	0.378953	0.573191	-18.9966	-18.0588	-18.0014	-18.2264	3.76903e-06	5.46191e-06	4.74058e-06	5.35937e-06	0.53521	0.330869	0.50787	-0.204341	-0.02734	0.177001	9.46567	143	extreme	0.797531
Glyma.03G029300		UniRef100_Q8L860 ENTH/VHS/GAT family protein n=1 Tax=Arabidopsis thaliana RepID=Q8L860_ARATH	2e-93	VHS DOMAIN CONTAINING PROTEIN FAMILY	parametric	0.429538	0.483811	0.497342	0.822358	0.661129	0.273941	0.122586	0.236241	0.643814	0.893674	0.777416	0.426602	0.239702	0.383661	-23.5271	-22.0937	-21.2237	-21.7812	1.23022e-07	4.33674e-07	8.07067e-07	4.10206e-07	1.8177	2.71377	1.73743	0.896077	-0.0802628	-0.97634	8.7417	204	extreme	0.720718
Glyma.03G050100		UniRef100_I1JL80 Ferritin n=1 Tax=Glycine max RepID=I1JL80_SOYBN	0	FERRITIN	parametric	0.488914	0.53884	0.619064	0.86462	0.76562	0.158382	0.409536	0.314417	0.745195	0.921725	0.854492	0.288424	0.563557	0.469967	-15.6983	-14.2918	-14.7626	-14.4816	2.19682e-05	9.79144e-05	5.72219e-05	8.9699e-05	2.15611	1.38115	2.02968	-0.774954	-0.126429	0.648525	11.1326	56	extreme	0.584239
Glyma.03G077900		UniRef100_G7JMZ0 Laccase 1a n=1 Tax=Medicago truncatula RepID=G7JMZ0_MEDTR	0	MULTI-COPPER OXIDASE	parametric	0.806811	0.828737	0.46721	0.486587	0.825557	0.537696	0.932481	0.834086	0.616978	0.634215	0.895756	0.678727	0.965065	0.901558	-18.8014	-18.4492	-18.8665	-18.9913	2.8307e-06	4.4769e-06	3.06113e-06	3.99591e-06	0.661344	0.112906	0.497365	-0.548439	-0.163979	0.384459	9.73535	133	extreme	0.618607
Glyma.03G078300		UniRef100_Q07A02 Sulfoquinovosyldiacylglycerol synthase type 2 n=1 Tax=Vigna unguiculata RepID=Q07A02_VIGUN	0	GLYCOSYLTRANSFERASE	parametric	0.62555	0.664821	0.209522	0.406427	0.829392	0.805109	0.419461	0.564987	0.352408	0.560552	0.898389	0.881936	0.572799	0.701795	-17.1438	-16.9714	-17.8881	-17.7377	8.16458e-06	1.09179e-05	6.86776e-06	1.26359e-05	0.41925	-0.249539	0.630075	-0.66879	0.210825	0.879615	9.10344	168	extreme	0.576739
Glyma.03G094800		NA	3e-54	NA	parametric	0.680579	0.715534	0.768332	0.692694	0.550553	0.479015	0.588597	0.257102	0.856334	0.801201	0.689628	0.627425	0.720801	0.407512	-22.5504	-21.393	-21.8688	-20.897	3.04579e-07	5.88025e-07	4.39908e-07	8.34498e-07	0.94906	0.530383	1.45409	-0.418678	0.50503	0.923708	8.58228	220	extreme	0.973645
Glyma.03G113600		UniRef100_G7K2M6 Auxin efflux carrier protein n=1 Tax=Medicago truncatula RepID=G7K2M6_MEDTR	0	NA	parametric	0.927348	0.935703	0.520725	0.803215	0.653738	0.682278	0.765009	0.808669	0.66412	0.880713	0.771825	0.793495	0.854061	0.884331	-20.0952	-19.4684	-20.4588	-19.7713	1.78285e-06	2.13802e-06	9.5543e-07	1.66723e-06	0.262089	-0.899963	-0.0967314	-1.16205	-0.358821	0.803231	8.79809	199	extreme	0.862006
Glyma.03G132700	6	UniRef100_Q03773 Glucan endo-1,3-beta-glucosidase n=2 Tax=Glycine RepID=E13A_SOYBN	0	FAMILY NOT NAMED	parametric	0.000606485	0.0030698	0.00489213	0.733342	0.0103038	0.000819374	0.000122886	0.00739113	0.0227263	0.831376	0.0392512	0.00626254	0.0016333	0.0307537	-16.82	-19.2794	-21.129	-19.5154	1.21365e-05	2.50253e-06	5.74745e-07	1.90143e-06	-2.2779	-4.40029	-2.6742	-2.12239	-0.3963	1.72609	8.4259	238	extreme	0.962816
Glyma.03G139900		NA	3e-38	NA	parametric	0.382779	0.439756	0.72802	0.394793	0.406283	0.13472	0.375041	0.80684	0.827572	0.549607	0.560411	0.256709	0.530857	0.883115	-18.3196	-17.4703	-17.6557	-18.106	5.36051e-06	8.37449e-06	6.83377e-06	7.16958e-06	0.64363	0.35031	0.419517	-0.29332	-0.224113	0.0692069	11.1108	58	extreme	0.811212
Glyma.03G141900		NA	1e-56	NA	parametric	0.530081	0.576789	0.698922	0.940268	0.768811	0.178628	0.419217	0.347224	0.805932	0.969857	0.856638	0.314332	0.572567	0.503545	-20.9523	-19.5504	-19.9342	-19.6431	6.29085e-07	3.00933e-06	1.58049e-06	2.38239e-06	2.25811	1.32904	1.92108	-0.929074	-0.33703	0.592044	10.1248	109	extreme	0.425998
Glyma.03G145600		UniRef100_G7KVF1 Peroxidase n=1 Tax=Medicago truncatula RepID=G7KVF1_MEDTR	0	NA	parametric	0.724335	0.754769	0.73769	0.824864	0.966648	0.319943	0.319722	0.399082	0.834507	0.895342	0.985891	0.475684	0.475469	0.553715	-18.9039	-18.2536	-18.0402	-18.0668	3.18262e-06	4.56009e-06	4.30566e-06	6.26118e-06	0.51885	0.436021	0.976221	-0.0828292	0.457371	0.5402	8.66642	210	extreme	0.589942
Glyma.03G158700		UniRef100_I1JNZ1 Auxin-induced protein n=1 Tax=Glycine max RepID=I1JNZ1_SOYBN	0	NA	parametric	0.392946	0.449318	0.535039	0.803731	0.40581	0.198378	0.423778	0.1104	0.6765	0.881035	0.559951	0.338942	0.576805	0.222402	-16.669	-14.9395	-15.7429	-14.6566	1.26682e-05	4.14485e-05	2.96851e-05	6.5213e-05	1.71011	1.22853	2.36395	-0.481582	0.65384	1.13542	10.1009	110	extreme	0.626483
Glyma.03G166500		UniRef100_B9HST4 Acid phosphatase class B family protein n=1 Tax=Populus trichocarpa RepID=B9HST4_POPTR	0	60S RIBOSOMAL PROTEIN L10	parametric	0.770662	0.796061	0.780493	0.68839	0.800106	0.391821	0.393045	0.365991	0.864903	0.798037	0.878573	0.546782	0.547948	0.521889	-22.429	-21.8149	-21.6188	-21.4407	4.24859e-07	4.49827e-07	3.93806e-07	5.19499e-07	0.0823863	-0.109498	0.290138	-0.191884	0.207752	0.399636	8.40057	245	extreme	0.834725
Glyma.03G179900		UniRef100_G7L2R9 Fasciclin-like arabinogalactan protein n=1 Tax=Medicago truncatula RepID=G7L2R9_MEDTR	2e-177	PERIOSTIN-RELATED	parametric	0.62618	0.665353	0.658464	0.547565	0.705432	0.291364	0.274467	0.24828	0.775481	0.687089	0.810841	0.445463	0.42721	0.39755	-19.9719	-19.3102	-19.0404	-18.81	1.67527e-06	3.15488e-06	2.88515e-06	3.68352e-06	0.913192	0.784254	1.13669	-0.128937	0.223501	0.352438	10.9402	68	extreme	0.951815
Glyma.03G180000		UniRef100_G7L2R9 Fasciclin-like arabinogalactan protein n=1 Tax=Medicago truncatula RepID=G7L2R9_MEDTR	5e-175	PERIOSTIN-RELATED	parametric	0.182871	0.238867	0.107112	0.426419	0.531312	0.128536	0.934148	0.748833	0.217529	0.579281	0.673323	0.247998	0.96613	0.842575	-21.102	-20.1161	-21.1704	-20.7869	9.5338e-07	1.59173e-06	7.73463e-07	1.02246e-06	0.739475	-0.30172	0.10092	-1.04119	-0.638555	0.402639	10.834	74	extreme	0.991916
Glyma.03G222000	6	UniRef100_G7KTP3 Galactinol synthase n=1 Tax=Medicago truncatula RepID=G7KTP3_MEDTR	0	GLYCOGENIN	parametric	0.0222242	0.0452631	0.151003	0.0380872	0.107015	0.00924913	0.242859	0.971449	0.278601	0.102179	0.217377	0.0362193	0.391412	0.98868	-18.1181	-16.3269	-17.1791	-18.1512	7.33456e-06	1.8994e-05	1.0434e-05	8.3281e-06	1.37276	0.508511	0.183277	-0.864249	-1.18948	-0.325234	13.182	12	extreme	0.846573
Glyma.03G226800		UniRef100_H1A987 Cytochrome P450 monooxygenase n=1 Tax=Glycyrrhiza uralensis RepID=H1A987_GLYUR	0	FAMILY NOT NAMED	parametric	0.119258	0.168859	0.25146	0.367562	0.0321149	0.727059	0.279302	0.578842	0.401117	0.523509	0.090111	0.826914	0.432426	0.712724	-15.5757	-15.4048	-14.8234	-16.0248	4.09329e-05	4.02726e-05	5.92835e-05	2.93697e-05	-0.023464	0.53437	-0.478934	0.557834	-0.455469	-1.0133	12.3084	23	extreme	0.912997
Glyma.03G257500		UniRef100_B4F9N6 Dopamine beta-monooxygenase n=1 Tax=Zea mays RepID=B4F9N6_MAIZE	0	FAMILY NOT NAMED	parametric	0.4497	0.502346	0.42701	0.736115	0.731243	0.172965	0.648196	0.554925	0.579865	0.833332	0.829823	0.307113	0.767684	0.693313	-20.1774	-19.543	-19.8995	-19.7477	1.3597e-06	1.76582e-06	1.52323e-06	1.85956e-06	0.37705	0.163852	0.451677	-0.213198	0.0746269	0.287825	8.51522	227	extreme	0.944927
Glyma.04G014000		UniRef100_G7J6H8 Mannitol transporter n=1 Tax=Medicago truncatula RepID=G7J6H8_MEDTR	0	FAMILY NOT NAMED	parametric	0.536818	0.583098	0.483649	0.852632	0.387973	0.277801	0.656739	0.188272	0.631553	0.913813	0.543041	0.430854	0.77417	0.326504	-17.6619	-16.1388	-17.1021	-15.9059	8.50196e-06	1.84708e-05	1.11035e-05	2.70482e-05	1.11938	0.385148	1.66967	-0.734231	0.550288	1.28452	10.1933	103	extreme	0.750261
Glyma.04G063800		UniRef100_I1T412 Cellulose synthase n=1 Tax=Gossypium mustelinum RepID=I1T412_GOSMU	0	X-BOX TRANSCRIPTION FACTOR-RELATED	parametric	0.273238	0.332894	0.894859	0.535289	0.338227	0.084787	0.161404	0.523769	0.941441	0.676728	0.494498	0.183466	0.29233	0.666801	-18.3988	-17.2322	-17.1504	-17.7596	5.47259e-06	9.97022e-06	9.1191e-06	8.49098e-06	0.865402	0.736668	0.633709	-0.128734	-0.231694	-0.102959	10.9549	67	extreme	0.823492
Glyma.04G094800		UniRef100_G7K086 Axial regulator YABBY n=1 Tax=Medicago truncatula RepID=G7K086_MEDTR	4e-141	NA	parametric	0.942703	0.949338	0.593149	0.985781	0.583568	0.786268	0.739441	0.745185	0.724472	0.996932	0.716626	0.869019	0.835772	0.839961	-22.0459	-21.6215	-22.4629	-21.5992	3.02426e-07	5.48104e-07	2.91477e-07	5.22059e-07	0.857867	-0.0532	0.787629	-0.911066	-0.0702382	0.840828	8.35834	251	extreme	0.934991
Glyma.04G147600	7	UniRef100_A2TEC3 IDS4-like protein n=1 Tax=Phaseolus vulgaris RepID=A2TEC3_PHAVU	0	XENOTROPIC AND POLYTROPIC RETROVIRUS RECEPTOR 1-RELATED	parametric	0.0254549	0.0502149	0.211043	0.662595	0.464524	0.00817631	0.00527037	0.0235581	0.354221	0.778532	0.614497	0.033131	0.023994	0.071915	-15.3601	-17.5181	-18.3788	-17.8906	2.68205e-05	7.21848e-06	4.76597e-06	9.27179e-06	-1.89357	-2.49249	-1.53241	-0.598925	0.361152	0.960078	8.46958	231	extreme	0.624187
Glyma.04G153700		UniRef100_G7JFJ6 Cellulose synthase catalytic subunit n=1 Tax=Medicago truncatula RepID=G7JFJ6_MEDTR	0	X-BOX TRANSCRIPTION FACTOR-RELATED	parametric	0.185428	0.241629	0.0433193	0.13714	0.918752	0.441639	0.290478	0.402674	0.112306	0.260072	0.956539	0.593509	0.444528	0.557048	-19.3499	-19.0615	-19.9036	-19.866	1.84215e-06	2.86545e-06	1.54609e-06	1.57863e-06	0.637369	-0.252772	-0.222717	-0.890141	-0.860085	0.0300554	8.27819	259	extreme	0.876537
Glyma.04G230000		NA	5e-56	NA	parametric	0.077586	0.120154	0.101017	0.945976	0.116693	0.0922756	0.0197256	0.219185	0.208369	0.973443	0.231463	0.195024	0.063228	0.36382	-10.1952	-10.9108	-11.6048	-10.9455	0.00106907	0.000561161	0.000347557	0.00060783	-0.929871	-1.62104	-0.814618	-0.691165	0.115254	0.806419	8.40303	244	extreme	0.524954
Glyma.04G255800		UniRef100_Q9T0F7 Glucuronoxylan 4-O-methyltransferase 2 n=2 Tax=Arabidopsis thaliana RepID=GXM2_ARATH	0	NA	parametric	0.857862	0.874524	0.863385	0.968675	0.822338	0.436205	0.645627	0.591084	0.920884	0.986991	0.893661	0.588504	0.76576	0.722821	-18.5767	-18.1086	-18.2103	-18.0775	4.10348e-06	4.72076e-06	3.86051e-06	6.04754e-06	0.202171	-0.0880578	0.559499	-0.290229	0.357328	0.647557	8.65352	213	extreme	0.604104
Glyma.05G007100		UniRef100_I1K1G3 Carbonic anhydrase n=4 Tax=Glycine max RepID=I1K1G3_SOYBN	0	CARBONIC ANHYDRASE	parametric	0.0137677	0.0312818	0.0490406	0.0257428	0.177746	0.00731282	0.424171	0.868554	0.123032	0.0767157	0.3132	0.0305258	0.577156	0.924288	-8.98059	-8.47716	-8.80931	-9.02286	0.00244458	0.00351284	0.00265986	0.00214555	0.523053	0.121766	-0.188236	-0.401287	-0.711288	-0.310001	12.5393	20	extreme	0.864349
Glyma.05G011200		NA	3e-42	NA	parametric	0.317746	0.376895	0.313308	0.912437	0.256655	0.232986	0.0967637	0.438862	0.468802	0.952503	0.406989	0.379918	0.201908	0.591022	-14.3685	-13.6811	-13.1069	-13.7581	5.1916e-05	0.000110468	0.000139882	9.88064e-05	1.08938	1.42996	0.928427	0.340584	-0.160949	-0.501533	8.67799	208	extreme	0.71024
Glyma.05G075100		UniRef100_G7I2P5 4-coumarate-coa ligase n=1 Tax=Medicago truncatula RepID=G7I2P5_MEDTR	0	FAMILY NOT NAMED	parametric	0.672124	0.707696	0.881957	0.383272	0.342826	0.669395	0.648291	0.280199	0.933034	0.538615	0.499107	0.78351	0.767734	0.433384	-19.9387	-20.3149	-20.4451	-21.2986	1.35e-06	1.37698e-06	9.27774e-07	6.77909e-07	0.0285441	-0.541118	-0.993799	-0.569662	-1.02234	-0.452681	8.89154	186	extreme	0.747268
Glyma.05G081200		UniRef100_G7LEH3 ATP synthase subunit beta n=1 Tax=Medicago truncatula RepID=G7LEH3_MEDTR	2e-177	NA	parametric	0.313065	0.372273	0.171616	0.10955	0.536883	0.187876	0.960991	0.595151	0.305422	0.221153	0.678039	0.326013	0.982316	0.726147	-15.2993	-16.4378	-15.2512	-14.7383	3.26882e-05	1.27349e-05	4.89623e-05	5.85883e-05	-1.35998	0.582902	0.841842	1.94289	2.20183	0.25894	9.4367	147	extreme	0.499663
Glyma.05G085700		UniRef100_Q9FH92 Protein IRX15-LIKE n=1 Tax=Arabidopsis thaliana RepID=IX15L_ARATH	0	NA	parametric	0.391735	0.448175	0.916606	0.98393	0.938085	0.102813	0.235382	0.28288	0.95527	0.995963	0.968556	0.211137	0.382677	0.436292	-20.5692	-19.3863	-19.4564	-19.4044	1.15241e-06	2.79178e-06	1.93252e-06	2.75715e-06	1.27653	0.745824	1.25852	-0.530703	-0.018008	0.512695	10.0956	111	extreme	0.919761
Glyma.05G109600	1	UniRef100_G7JF94 Xyloglucan endotransglycosylase hydrolase n=1 Tax=Medicago truncatula RepID=G7JF94_MEDTR	0	GLYCOSYL HYDROLASE-RELATED	parametric	0.00664117	0.0179637	0.239941	0.247491	0.923504	0.0073141	0.00202698	0.00197942	0.388042	0.396694	0.959553	0.0305283	0.0119847	0.0117704	-17.6223	-21.6039	-23.0575	-23.1716	1.16342e-05	4.42313e-07	1.89435e-07	1.56509e-07	-4.71716	-5.94052	-6.21599	-1.22336	-1.49883	-0.275463	8.64277	216	extreme	0.333448
Glyma.05G126800		UniRef100_Q64EX4 MtN19-like protein n=1 Tax=Pisum sativum RepID=Q64EX4_PEA	0	NA	parametric	0.546078	0.591571	0.981168	0.395895	0.266428	0.429665	0.545881	0.233781	0.994254	0.550688	0.418125	0.582337	0.685624	0.380835	-20.0839	-19.2559	-19.2316	-18.0451	3.7377e-06	5.15378e-06	2.36124e-05	3.0007e-05	0.463481	2.65932	3.00508	2.19584	2.5416	0.345752	17.9319	1	extreme	0.843146
Glyma.05G133400		UniRef100_G7IKZ9 Polygalacturonase n=1 Tax=Medicago truncatula RepID=G7IKZ9_MEDTR	0	NA	parametric	0.436745	0.490534	0.305864	0.61489	0.583438	0.135617	0.590485	0.287224	0.460963	0.741972	0.716523	0.257982	0.722328	0.441046	-20.4523	-18.3061	-19.7276	-18.9829	1.03032e-06	4.3842e-06	1.55896e-06	3.74821e-06	2.08922	0.597491	1.86311	-1.49173	-0.22611	1.26562	9.07445	169	extreme	0.450292
Glyma.05G180600		UniRef100_Q2MJR4 Myo-inositol-1-phosphate synthase n=1 Tax=Glycine max RepID=Q2MJR4_SOYBN	0	MYO-INOSITOL-1 PHOSPHATE SYNTHASE	parametric	0.0873666	0.132101	0.076594	0.0266842	0.176103	0.097374	0.911528	0.307289	0.1704	0.0787487	0.311134	0.202843	0.951905	0.46246	-10.5672	-9.76274	-10.6323	-11.2708	0.000790343	0.00149095	0.000658111	0.000543228	0.915678	-0.264148	-0.540921	-1.17983	-1.4566	-0.276773	10.1968	101	extreme	0.459658
Glyma.05G202600		UniRef100_T2DN66 Bidirectional sugar transporter SWEET12 n=1 Tax=Phaseolus vulgaris RepID=T2DN66_PHAVU	1e-171	RAG1-ACTIVATING PROTEIN 1	parametric	0.53018	0.576861	0.457325	0.394245	0.907864	0.160384	0.470921	0.542057	0.608034	0.549092	0.949743	0.290961	0.620229	0.682509	-19.9086	-17.6311	-18.7871	-18.9643	3.10013e-06	5.70847e-06	3.54262e-06	3.64164e-06	0.880774	0.192489	0.232259	-0.688285	-0.648515	0.0397702	10.2228	99	extreme	0.347238
Glyma.05G204800		UniRef100_P25096 Protein P21 n=1 Tax=Glycine max RepID=P21_SOYBN	5e-159	NA	parametric	0.083457	0.127404	0.930537	0.0608036	0.118033	0.0615237	0.0392251	0.730773	0.963908	0.143952	0.233358	0.145125	0.10447	0.829507	-17.4826	-20.6251	-20.4932	-17.9495	1.71304e-05	6.98697e-07	7.35149e-07	7.73122e-06	-4.61575	-4.54238	-1.14779	0.0733698	3.46796	3.39459	8.76573	202	extreme	0.049037
Glyma.06G034600		UniRef100_D0ECQ6 Glycosyltransferase family GT8 protein n=1 Tax=Populus deltoides RepID=D0ECQ6_POPDE	0	GLYCOSYLTRANSFERASE 8 DOMAIN-CONTAINING PROTEIN	parametric	0.197393	0.254168	0.378236	0.893503	0.293357	0.085965	0.484692	0.227706	0.533968	0.940639	0.447614	0.185294	0.632506	0.37383	-19.2894	-18.5498	-18.9053	-18.4772	2.21005e-06	3.79606e-06	2.63989e-06	4.11556e-06	0.780424	0.256399	0.897013	-0.524026	0.116588	0.640614	8.34485	253	extreme	0.964981
Glyma.06G044400		UniRef100_K0E174 Gibberellin-regulated protein n=1 Tax=Populus tomentosa RepID=K0E174_POPTO	1e-55	NA	parametric	0.341787	0.400708	0.348734	0.262873	0.671579	0.36081	0.136798	0.092272	0.505061	0.414022	0.785268	0.51694	0.259601	0.195018	-14.4208	-13.7885	-13.1393	-12.8516	6.21165e-05	9.05803e-05	0.00013355	0.000161644	0.544222	1.10433	1.37978	0.56011	0.835554	0.275444	8.82082	194	extreme	0.952551
Glyma.06G052000	3	UniRef100_G7J7M9 Cytochrome c oxidase subunit n=1 Tax=Medicago truncatula RepID=G7J7M9_MEDTR	0	ZINC/IRON TRANSPORTER	parametric	0.0510905	0.0865566	0.210267	0.158076	0.532399	0.0292574	0.0141579	0.0122093	0.353263	0.288021	0.674248	0.0842131	0.0496695	0.04457	-12.9165	-14.1664	-14.8178	-15.1312	0.000147572	7.55073e-05	5.16768e-05	3.59806e-05	-0.966725	-1.51383	-2.03612	-0.5471	-1.0694	-0.5223	8.6624	211	extreme	0.94925
Glyma.06G065000		UniRef100_F6KQF9 Cellulose synthase n=3 Tax=Populus RepID=F6KQF9_POPTO	0	X-BOX TRANSCRIPTION FACTOR-RELATED	parametric	0.519379	0.566802	0.724915	0.680092	0.367612	0.252293	0.278088	0.705799	0.825256	0.791764	0.523555	0.402075	0.431143	0.811121	-17.4769	-16.8334	-16.6424	-17.1414	9.67777e-06	1.5022e-05	1.4112e-05	1.32863e-05	0.634328	0.544172	0.457192	-0.090156	-0.177136	-0.0869798	12.2098	25	extreme	0.901796
Glyma.06G067000	3	UniRef100_G7I719 14 kDa proline-rich protein DC2.15 n=1 Tax=Medicago truncatula RepID=G7I719_MEDTR	5e-131	NA	parametric	7.25876e-06	0.000149334	8.06982e-06	1.69301e-06	0.000178211	0.00337281	6.08783e-06	1.13173e-06	0.000262271	9.68497e-05	0.00212656	0.0173475	0.000218828	7.5363e-05	-13.3379	-14.4951	-17.1523	-18.9423	0.000109158	5.8123e-05	9.35864e-06	3.69033e-06	-0.909233	-3.54397	-4.88652	-2.63474	-3.97729	-1.34255	8.69461	206	extreme	0.863612
Glyma.06G096500		UniRef100_G7K086 Axial regulator YABBY n=1 Tax=Medicago truncatula RepID=G7K086_MEDTR	4e-160	NA	parametric	0.487132	0.537171	0.467908	0.342624	0.149307	0.930495	0.434801	0.329942	0.617562	0.498887	0.276357	0.963891	0.587163	0.486292	-21.5079	-21.3727	-22.515	-20.1384	6.14004e-07	6.17912e-07	2.89614e-07	1.25725e-06	0.0091544	-1.08412	1.03396	-1.09327	1.0248	2.11807	8.57814	221	extreme	0.975989
Glyma.06G100300		UniRef100_Q41001 Blue copper protein n=1 Tax=Pisum sativum RepID=BCP_PEA	1e-113	NA	parametric	0.634786	0.673188	0.690741	0.308241	0.32863	0.623123	0.508803	0.239839	0.799653	0.46349	0.484841	0.748266	0.653776	0.387927	-19.8162	-19.4874	-19.2218	-18.5544	1.69505e-06	2.20717e-06	1.91887e-06	4.89384e-06	0.380868	0.178926	1.52964	-0.201941	1.14877	1.35071	8.9236	183	extreme	0.401917
Glyma.06G158800		UniRef100_B9N2J4 Aspartyl protease family protein n=1 Tax=Populus trichocarpa RepID=B9N2J4_POPTR	0	ASPARTYL PROTEASES	parametric	0.864347	0.880164	0.899717	0.86433	0.918253	0.41648	0.602425	0.700646	0.944526	0.921529	0.956218	0.570023	0.731889	0.807321	-17.1449	-16.6698	-16.7421	-16.801	9.35214e-06	1.29391e-05	1.03947e-05	1.48353e-05	0.468363	0.152486	0.665667	-0.315877	0.197304	0.513181	8.8884	187	extreme	0.466895
Glyma.06G170300		UniRef100_G0T440 Purple acid phosphatases n=1 Tax=Glycine max RepID=G0T440_SOYBN	0	ACID PHOSPHATASE RELATED	parametric	0.449662	0.502323	0.647888	0.495546	0.195623	0.334215	0.28156	0.950288	0.76742	0.642196	0.335504	0.490552	0.434868	0.975969	-11.2986	-10.8027	-10.573	-11.2525	0.000501457	0.000700319	0.000871521	0.000523842	0.481887	0.797409	0.0630063	0.315523	-0.41888	-0.734403	11.2359	52	extreme	0.999363
Glyma.06G214400		NA	3e-36	NA	parametric	0.177391	0.233034	0.870392	0.834115	0.665247	0.0431917	0.126271	0.105734	0.92542	0.901563	0.78042	0.112052	0.244854	0.215441	-15.9427	-17.7636	-17.6336	-17.9799	1.85363e-05	9.03491e-06	7.1896e-06	7.27518e-06	-1.03678	-1.36637	-1.3493	-0.329598	-0.312527	0.0170711	10.317	94	extreme	0.511901
Glyma.06G225500		UniRef100_G7JFJ6 Cellulose synthase catalytic subunit n=1 Tax=Medicago truncatula RepID=G7JFJ6_MEDTR	0	X-BOX TRANSCRIPTION FACTOR-RELATED	parametric	0.305959	0.365293	0.676769	0.136375	0.103227	0.387781	0.736207	0.433812	0.789224	0.259034	0.211747	0.542885	0.833413	0.586203	-17.9792	-17.5141	-17.7348	-18.664	5.20186e-06	8.19007e-06	6.13942e-06	5.19038e-06	0.654848	0.239075	-0.0031874	-0.415774	-0.658036	-0.242262	10.1489	108	extreme	0.572455
Glyma.06G234700		UniRef100_Q9FN29 Homeobox-leucine zipper protein ATHB-52 n=1 Tax=Arabidopsis thaliana RepID=ATB52_ARATH	2.33e-156	FAMILY NOT NAMED	parametric	0.762112	0.78837	0.493358	0.748604	0.679842	0.325406	0.716427	0.42636	0.640304	0.842436	0.791567	0.481512	0.818898	0.579244	-21.6944	-20.1104	-21.1976	-20.5483	4.10579e-07	1.18853e-06	6.79594e-07	1.30832e-06	1.53345	0.727012	1.67199	-0.806438	0.138536	0.944974	8.86895	189	extreme	0.536499
Glyma.06G248900		UniRef100_I1KE01 NAC transcription factor n=1 Tax=Glycine max RepID=I1KE01_SOYBN	0	NA	parametric	0.389513	0.446114	0.160565	0.482678	0.597479	0.322219	0.72768	0.967437	0.291199	0.630658	0.72788	0.478121	0.827355	0.986264	-15.4614	-15.9328	-15.2446	-15.4909	2.94397e-05	2.35495e-05	3.34182e-05	2.78162e-05	-0.322065	0.182871	-0.0818394	0.504937	0.240226	-0.264711	9.01716	178	extreme	0.996959
Glyma.06G273600		UniRef100_G7JDS5 Cysteine proteinase n=1 Tax=Medicago truncatula RepID=G7JDS5_MEDTR	0	CYSTEINE PROTEASE FAMILY C1-RELATED	parametric	0.0782338	0.120976	0.680592	0.340293	0.122536	0.0258065	0.0377642	0.351217	0.792179	0.496569	0.239627	0.0768527	0.101564	0.507517	-16.0471	-17.9343	-18.2354	-17.0289	2.46309e-05	4.8749e-06	4.1374e-06	1.22457e-05	-2.33703	-2.57367	-1.0082	-0.236647	1.32883	1.56547	8.80369	197	extreme	0.696162
Glyma.06G295700		UniRef100_G9I8U0 Inositol methyltransferase n=1 Tax=Glycine max RepID=G9I8U0_SOYBN	0	O-METHYLTRANSFERASE	parametric	0.238569	0.297564	0.4915	0.677186	0.901069	0.0668758	0.0712301	0.134649	0.63864	0.78955	0.94551	0.154351	0.161726	0.256601	-10.1197	-9.24957	-8.95008	-9.00348	0.00120355	0.00287407	0.00258506	0.00308833	1.2558	1.1029	1.35953	-0.1529	0.103728	0.256628	17.6551	2	extreme	0.810997
Glyma.06G298400		UniRef100_B9I6G9 Wound-responsive family protein n=1 Tax=Populus trichocarpa RepID=B9I6G9_POPTR	1e-43	NA	parametric	0.33334	0.392461	0.26889	0.0936413	0.47692	0.623341	0.529619	0.201949	0.420823	0.197128	0.625624	0.748444	0.67179	0.343314	-22.2448	-22.952	-21.3132	-20.281	9.83285e-07	1.63734e-07	5.19983e-07	1.34569e-06	-2.58625	-0.919146	0.452661	1.66711	3.03891	1.37181	8.78523	200	extreme	0.40564
Glyma.06G302200		UniRef100_B1P189 Beta-ocimene synthase n=1 Tax=Phaseolus lunatus RepID=B1P189_PHALU	0	NA	parametric	0.315146	0.3744	0.826062	0.995461	0.831337	0.0988907	0.117706	0.179335	0.896151	1	0.899725	0.2052	0.232888	0.315254	-20.1822	-18.2321	-17.9923	-18.2247	1.45289e-06	4.11208e-06	5.68451e-06	9.15764e-06	1.50094	1.96811	2.65605	0.467168	1.15511	0.687941	9.88959	118	extreme	0.557593
Glyma.06G303200		UniRef100_I1LRR9 Isocitrate lyase n=2 Tax=Glycine max RepID=I1LRR9_SOYBN	0	ISOCITRATE LYASE/MALATE SYNTHASE	parametric	0.0631391	0.102413	0.053348	0.876144	0.0375859	0.452635	0.0506442	0.720262	0.130786	0.92918	0.101204	0.603671	0.125912	0.821763	-20.4772	-20.9844	-22.4204	-20.8461	1.16594e-06	5.79958e-07	3.33973e-07	1.20064e-06	-1.00747	-1.80368	0.0423136	-0.796216	1.04978	1.846	8.28099	258	extreme	0.616522
Glyma.06G307900	3	UniRef100_G7ITV3 Cellulose synthase-like protein H1 n=1 Tax=Medicago truncatula RepID=G7ITV3_MEDTR	0	X-BOX TRANSCRIPTION FACTOR-RELATED	parametric	0.0578592	0.0955094	0.261768	0.77151	0.445239	0.0175861	0.0132729	0.0612075	0.412832	0.858491	0.59675	0.0581793	0.0473425	0.144611	-16.6025	-15.1614	-14.5666	-14.9632	1.2918e-05	4.78804e-05	5.94165e-05	5.42122e-05	1.89006	2.20149	2.06924	0.311428	0.179182	-0.132246	9.78617	127	extreme	0.870577
Glyma.06G324300		UniRef100_G7IYF6 Cellulose synthase n=1 Tax=Medicago truncatula RepID=G7IYF6_MEDTR	0	X-BOX TRANSCRIPTION FACTOR-RELATED	parametric	0.252775	0.311884	0.358537	0.0682651	0.177171	0.20887	0.74986	0.404943	0.514725	0.156731	0.312452	0.351609	0.843262	0.559086	-11.7639	-10.8717	-11.5095	-12.4746	0.000331212	0.000690692	0.000375605	0.000235559	1.06029	0.181462	-0.491669	-0.878824	-1.55196	-0.673131	9.66403	137	extreme	0.529548
Glyma.07G011800	6	UniRef100_D7PEX6 Haloacid dehalogenase n=1 Tax=Phaseolus vulgaris RepID=D7PEX6_PHAVU	0	PHOSPHATASE, ORPHAN 1, 2	parametric	0.020638	0.0427251	0.017548	0.0842334	0.632129	0.0790383	0.00342066	0.0100652	0.0580801	0.182611	0.755158	0.174323	0.0175115	0.0385722	-16.7478	-18.4594	-20.9676	-20.5393	1.03001e-05	3.49513e-06	1.0198e-06	2.02998e-06	-1.55924	-3.3363	-2.34312	-1.77706	-0.783884	0.99318	8.4151	241	extreme	0.468134
Glyma.07G014500		UniRef100_P15490 Stem 28 kDa glycoprotein n=2 Tax=Glycine max RepID=VSPA_SOYBN	0	60S RIBOSOMAL PROTEIN L10	parametric	0.297997	0.357539	0.244698	0.0915106	0.227398	0.567301	0.204791	0.0769064	0.393545	0.193867	0.373479	0.703614	0.346736	0.170923	-7.10046	-7.3295	-7.8096	-8.30932	0.00799928	0.00743529	0.00515457	0.00449962	-0.105483	-0.634018	-0.830068	-0.528535	-0.724586	-0.19605	14.7174	5	extreme	0.670187
Glyma.07G014600		UniRef100_O49855 Acid phosphatase n=1 Tax=Glycine max RepID=O49855_SOYBN	0	60S RIBOSOMAL PROTEIN L10	parametric	0.690851	0.724589	0.765458	0.918596	0.863679	0.267778	0.500464	0.459894	0.85438	0.956428	0.921075	0.419574	0.646563	0.610373	-19.908	-18.7179	-19.0277	-18.8497	1.30549e-06	4.2205e-06	5.46019e-06	3.49886e-06	1.69282	2.06436	1.42229	0.371537	-0.270532	-0.642069	11.1551	55	extreme	0.580079
Glyma.07G034200		UniRef100_I1KH60 Auxin-induced protein n=2 Tax=Glycine max RepID=I1KH60_SOYBN	6e-134	NA	parametric	0.411282	0.466527	0.176626	0.605258	0.380688	0.859154	0.139298	0.492885	0.311763	0.734111	0.536258	0.918201	0.262942	0.63987	-19.0278	-19.2599	-21.1238	-19.9521	2.34442e-06	2.85606e-06	1.11198e-06	1.74773e-06	0.284797	-1.07609	-0.423751	-1.36089	-0.708548	0.652342	8.96833	181	extreme	0.839204
Glyma.07G034900	4	UniRef100_I1KH70 Lipoxygenase n=1 Tax=Glycine max RepID=I1KH70_SOYBN	0	LIPOXYGENASE	parametric	0.00814892	0.0210002	0.00254676	0.0028588	0.214958	0.339017	0.00411869	0.00263993	0.0141355	0.015358	0.358885	0.495258	0.0200484	0.0145008	-10.6271	-10.9863	-12.457	-12.9317	0.00082296	0.000695536	0.00025066	0.000156648	-0.242696	-1.71509	-2.39329	-1.47239	-2.1506	-0.678204	10.7093	79	extreme	0.859507
Glyma.07G050600		UniRef100_D8WJD8 NAC secondary wall thickening promoting factor 1 n=1 Tax=Medicago truncatula RepID=D8WJD8_MEDTR	0	NA	non-parametric	0.264742	0.324307	0.0154534	1e-08	0.249288	1	0.321675	0.259455	0.0529448	3.84618e-06	0.398732	1	0.477494	0.410253	-18.5427	-18.4163	-19.0854	-19.6212	3.28679e-06	3.91798e-06	2.54736e-06	1.99204e-06	0.253428	-0.367678	-0.722432	-0.621105	-0.97586	-0.354754	8.53765	225	extreme	0.842693
Glyma.07G109400		UniRef100_G7LBJ3 Matrix metalloproteinase-27 n=1 Tax=Medicago truncatula RepID=G7LBJ3_MEDTR	0	MATRIX METALLOPROTEINASE	parametric	0.819432	0.839835	0.649491	0.403337	0.513312	0.617607	0.972233	0.682151	0.76865	0.557666	0.657693	0.744034	0.989134	0.793394	-21.8141	-22.1595	-21.8455	-21.391	4.68981e-07	4.46391e-07	3.94867e-07	4.63056e-07	-0.0712221	-0.248164	-0.018344	-0.176942	0.0528776	0.229819	8.36584	249	extreme	0.915577
Glyma.07G134100		UniRef100_O24044 Laccase n=1 Tax=Liriodendron tulipifera RepID=O24044_LIRTU	0	MULTI-COPPER OXIDASE	parametric	0.853475	0.870618	0.556111	0.950386	0.504337	0.900898	0.587608	0.977308	0.694244	0.976028	0.649875	0.945404	0.719981	0.992078	-21.7743	-21.8862	-22.4204	-21.8127	7.46113e-07	5.97652e-07	2.59256e-07	6.53681e-07	-0.32009	-1.52502	-0.190807	-1.20493	0.129283	1.33421	10.2947	95	extreme	0.873608
Glyma.07G150900		UniRef100_G8A2N5 Leucoanthocyanidin dioxygenase n=2 Tax=Medicago truncatula RepID=G8A2N5_MEDTR	0	OXIDOREDUCTASE, 2OG-FE(II) OXYGENASE FAMILY PROTEIN	parametric	0.755516	0.782557	0.632635	0.61143	0.35605	0.743901	0.383841	0.882072	0.75557	0.739229	0.512262	0.839017	0.539155	0.933079	-21.679	-22.202	-22.9699	-21.4599	4.93793e-07	4.73716e-07	2.30251e-07	7.54507e-07	-0.059886	-1.1007	0.611627	-1.04082	0.671513	1.71233	9.14097	163	extreme	0.944371
Glyma.07G152000		UniRef100_Q8LED3 Protein trichome birefringence-like 3 n=2 Tax=Arabidopsis thaliana RepID=TBL3_ARATH	0	FAMILY NOT NAMED	parametric	0.990177	0.991222	0.803728	0.9372	0.886305	0.861771	0.955678	0.965205	0.881035	0.968042	0.93597	0.919888	0.979255	0.98496	-21.4903	-21.3745	-21.5399	-21.4449	5.879e-07	5.56322e-07	5.04602e-07	8.14474e-07	-0.079652	-0.220426	0.470296	-0.140774	0.549948	0.690722	9.03806	172	extreme	0.889036
Glyma.07G155200	7	UniRef100_C6TI81 Ferritin n=1 Tax=Glycine max RepID=C6TI81_SOYBN	0	FERRITIN	parametric	0.0222793	0.0453548	0.0290469	0.0458279	0.867565	0.00547353	0.407347	0.511635	0.0837823	0.11704	0.923685	0.0246677	0.561452	0.656277	-17.4417	-14.167	-16.5057	-16.6604	7.49969e-06	0.000111472	1.62692e-05	1.81583e-05	3.89371	1.11724	1.27572	-2.77647	-2.61799	0.158481	10.4874	85	extreme	0.523714
Glyma.07G212800	3	UniRef100_I1JET9 Nitrite and sulphite reductase n=1 Tax=Glycine max RepID=I1JET9_SOYBN	0	FAMILY NOT NAMED	parametric	0.0147179	0.0329288	0.0344586	0.00467738	0.0614377	0.012713	0.633683	0.287843	0.094917	0.0220046	0.144984	0.0458962	0.756459	0.441748	-15.2397	-12.952	-14.7888	-16.3648	6.04302e-05	0.000145062	3.88984e-05	1.29594e-05	1.26333	-0.635558	-2.22127	-1.89888	-3.4846	-1.58571	8.29979	256	extreme	0.0354288
Glyma.07G250500		UniRef100_G7JJ49 Monothiol glutaredoxin-S2 n=1 Tax=Medicago truncatula RepID=G7JJ49_MEDTR	4e-68	GLUTAREDOXIN	non-parametric	0.240763	0.29972	0.420016	0.170321	0.497564	1	1	1	0.573316	0.303786	0.644024	1	1	1	-16.4997	-15.8186	-16.0672	-16.3606	1.24323e-05	2.28587e-05	1.69464e-05	1.74642e-05	0.878652	0.446889	0.49031	-0.431763	-0.388341	0.0434217	8.26159	261	extreme	0.640596
Glyma.08G009900		UniRef100_T2DN66 Bidirectional sugar transporter SWEET12 n=1 Tax=Phaseolus vulgaris RepID=T2DN66_PHAVU	0	RAG1-ACTIVATING PROTEIN 1	parametric	0.524513	0.571678	0.649728	0.56832	0.329293	0.40082	0.674169	0.164466	0.768842	0.704329	0.485567	0.555271	0.787236	0.296332	-15.9367	-14.6989	-15.3583	-13.9106	2.88009e-05	4.89062e-05	4.3734e-05	0.000120609	0.763904	0.602642	2.06616	-0.161262	1.30225	1.46351	12.3113	22	extreme	0.602437
Glyma.08G017600		UniRef100_G7KC05 40S ribosomal protein S10-like protein n=3 Tax=Medicago truncatula RepID=G7KC05_MEDTR	0	MYB-LIKE DNA-BINDING PROTEIN MYB	parametric	0.395976	0.45198	0.337251	0.174128	0.347447	0.254399	0.884045	0.634458	0.493497	0.30859	0.503771	0.404416	0.934409	0.756979	-20.5255	-19.8772	-20.4169	-20.9449	9.74732e-07	1.5736e-06	8.45572e-07	9.41869e-07	0.690988	-0.205078	-0.049479	-0.896066	-0.740467	0.155599	8.36838	248	extreme	0.650479
Glyma.08G036600		UniRef100_Q06765 ADR6 protein n=2 Tax=Glycine max RepID=Q06765_SOYBN	4e-119	NA	parametric	0.903062	0.91414	0.9424	0.817655	0.707054	0.5242	0.590637	0.823251	0.971266	0.890461	0.812007	0.667173	0.722452	0.894252	-18.5489	-17.9932	-17.9309	-18.2563	4.94522e-06	7.74792e-06	4.83697e-06	8.04529e-06	0.647773	-0.031931	0.702109	-0.679704	0.0543358	0.73404	11.6411	38	extreme	0.554145
Glyma.08G116900		UniRef100_T2DP66 Cysteine proteinase n=1 Tax=Phaseolus vulgaris RepID=T2DP66_PHAVU	0	CYSTEINE PROTEASE FAMILY C1-RELATED	parametric	0.126365	0.177039	0.117604	0.0242154	0.0785349	0.886464	0.204848	0.0424516	0.232751	0.073415	0.173486	0.936082	0.3468	0.110651	-14.2093	-14.2659	-14.9327	-15.6974	6.77008e-05	6.62119e-05	4.22002e-05	3.04923e-05	-0.032084	-0.681924	-1.15073	-0.64984	-1.11864	-0.468804	10.1775	106	extreme	0.909475
Glyma.08G128100		UniRef100_G7L9J5 Basic blue protein n=1 Tax=Medicago truncatula RepID=G7L9J5_MEDTR	4e-84	NA	parametric	0.0501658	0.0853107	0.602845	0.240343	0.0593144	0.021843	0.0302477	0.446963	0.732205	0.388445	0.141405	0.068059	0.0862955	0.598357	-17.0464	-19.1652	-19.578	-17.9263	1.31069e-05	2.17945e-06	2.44168e-06	9.25212e-06	-2.58829	-2.42438	-0.502476	0.163909	2.08582	1.92191	9.73117	134	extreme	0.858641
Glyma.08G152800		UniRef100_Q708X5 Leucine rich repeat protein n=2 Tax=Cicer arietinum RepID=Q708X5_CICAR	0	LEUCINE-RICH REPEAT RECEPTOR-LIKE PROTEIN KINASE	parametric	0.185948	0.242202	0.675782	0.374215	0.136345	0.142119	0.384489	0.0834862	0.788456	0.530032	0.258994	0.266821	0.539711	0.181464	-20.3773	-19.182	-19.5031	-18.2879	1.52289e-06	2.97904e-06	2.10016e-06	4.6967e-06	0.968037	0.463687	1.62483	-0.50435	0.656797	1.16115	9.30277	154	extreme	0.999925
Glyma.08G159900		UniRef100_G7IT44 ATP-citrate synthase n=1 Tax=Medicago truncatula RepID=G7IT44_MEDTR	0	ATP-CITRATE SYNTHASE	parametric	0.286341	0.346203	0.98299	0.836084	0.815711	0.072025	0.135579	0.215262	0.995408	0.902879	0.889174	0.163042	0.257923	0.359238	-22.0985	-20.0213	-20.0436	-20.2883	3.10811e-07	1.96123e-06	1.59467e-06	2.00698e-06	2.65765	2.35915	2.69092	-0.2985	0.0332653	0.331766	10.0477	116	extreme	0.776204
Glyma.08G171000		NA	3e-42	NA	parametric	0.504343	0.552832	0.903935	0.55177	0.529914	0.250468	0.31014	0.181618	0.947239	0.690675	0.672058	0.400014	0.465514	0.318173	-19.6979	-18.7591	-18.6642	-18.1649	1.71246e-06	4.27173e-06	3.4848e-06	4.72562e-06	1.31875	1.02501	1.46443	-0.293743	0.145684	0.439427	8.88211	188	extreme	0.975473
Glyma.08G178200	3	UniRef100_G7KLV5 Cytokinin-O-glucosyltransferase n=1 Tax=Medicago truncatula RepID=G7KLV5_MEDTR	0	GLUCOSYL/GLUCURONOSYL TRANSFERASES	parametric	0.0444936	0.0777022	0.0213046	0.0987159	0.810406	0.0821971	0.00738106	0.0231025	0.066833	0.20495	0.885568	0.179432	0.0307266	0.0709042	-16.4282	-15.5915	-14.4012	-14.5068	2.44384e-05	3.5029e-05	7.44151e-05	6.62644e-05	0.519401	1.60645	1.43909	1.08705	0.919686	-0.167361	11.339	48	extreme	0.918324
Glyma.08G189600		UniRef100_K7L7J7 Lipoxygenase n=1 Tax=Glycine max RepID=K7L7J7_SOYBN	0	LIPOXYGENASE	parametric	0.405309	0.460954	0.158445	0.12341	0.543875	0.73472	0.375968	0.232833	0.288525	0.240902	0.684022	0.83231	0.531818	0.379726	-12.9414	-12.7582	-13.564	-13.8944	0.000180157	0.000182688	0.000120763	6.69709e-05	0.0201317	-0.577079	-1.42765	-0.597211	-1.44778	-0.850568	8.6025	218	extreme	0.197492
Glyma.08G194900		UniRef100_E5D6S8 Acid phosphatase n=1 Tax=Phaseolus vulgaris RepID=E5D6S8_PHAVU	0	PHOSPHATASE, ORPHAN 1, 2	non-parametric	1e-08	2.37914e-06	1	1	1	1	1	1	1	1	1	1	1	1	-20.3731	-18.1357	-16.8377	-16.7975	2.24152e-06	8.87556e-06	1.83912e-05	1.6677e-05	1.98536	3.03647	2.89531	1.05111	0.909951	-0.141157	11.3773	47	extreme	0.99355
Glyma.08G195100	3	UniRef100_D7PEX6 Haloacid dehalogenase n=1 Tax=Phaseolus vulgaris RepID=D7PEX6_PHAVU	0	PHOSPHATASE, ORPHAN 1, 2	parametric	0.000475784	0.00257332	0.00691302	0.0116633	0.561947	0.000522471	8.37703e-05	0.000126367	0.0292781	0.0430915	0.699243	0.00453715	0.00125047	0.00166657	-11.3898	-14.4404	-16.461	-16.8104	0.000421411	6.3632e-05	1.77905e-05	1.63494e-05	-2.7274	-4.56605	-4.68791	-1.83864	-1.96051	-0.121869	9.51212	140	extreme	0.910774
Glyma.08G200100		UniRef100_P10743 Stem 31 kDa glycoprotein n=1 Tax=Glycine max RepID=VSPB_SOYBN	0	60S RIBOSOMAL PROTEIN L10	parametric	0.2295	0.288045	0.394657	0.0629452	0.0864184	0.881654	0.451007	0.0846676	0.5495	0.147585	0.18603	0.932833	0.602154	0.183267	-8.8444	-8.90826	-9.28099	-10.0835	0.00233397	0.00254638	0.00202588	0.00129224	0.125662	-0.204242	-0.852914	-0.329904	-0.978576	-0.648672	12.4619	21	extreme	0.658268
Glyma.08G207900		UniRef100_P13088 Auxin-induced protein AUX22 n=1 Tax=Glycine max RepID=AUX22_SOYBN	3e-139	NA	parametric	0.727368	0.757361	0.36484	0.907912	0.417025	0.932086	0.346034	0.986213	0.520777	0.949758	0.570547	0.96482	0.50232	0.99723	-19.3424	-19.1796	-20.9534	-19.3723	2.79648e-06	3.64037e-06	1.16781e-06	3.28383e-06	0.380472	-1.25981	0.231769	-1.64028	-0.148703	1.49158	11.8224	31	extreme	0.904407
Glyma.08G249800		UniRef100_Q69F97 Phytochelatin synthetase-like protein n=1 Tax=Phaseolus vulgaris RepID=Q69F97_PHAVU	0	NA	parametric	0.446765	0.499686	0.778594	0.601289	0.658984	0.133133	0.348902	0.595471	0.863476	0.730949	0.775839	0.254485	0.505217	0.72639	-18.7888	-18.0754	-18.2006	-18.3978	3.34919e-06	4.99018e-06	4.22453e-06	4.98672e-06	0.57528	0.334979	0.57428	-0.240301	-0.0010004	0.239301	9.18196	161	extreme	0.782415
Glyma.08G263200		UniRef100_G7LG85 DNA-3-methyladenine glycosylase n=1 Tax=Medicago truncatula RepID=G7LG85_MEDTR	0	NA	parametric	0.185624	0.241831	0.863177	0.779535	0.587735	0.0408805	0.0869542	0.227742	0.920767	0.86416	0.720084	0.107663	0.186882	0.373874	-20.0056	-18.4197	-18.3018	-18.6756	1.82802e-06	4.14333e-06	3.7504e-06	4.13317e-06	1.18051	1.03676	1.17697	-0.143747	-0.0035436	0.140204	9.45797	144	extreme	0.745652
Glyma.08G269900		UniRef100_A6N1H4 Retrotransposon protein n=1 Tax=Oryza sativa subsp. indica RepID=A6N1H4_ORYSI	2e-36	NA	parametric	0.206677	0.264051	0.064902	0.100205	0.89821	0.179092	0.609618	0.568748	0.150966	0.207129	0.943656	0.314941	0.73777	0.704682	-14.597	-15.6175	-14.1452	-14.053	5.21551e-05	2.10785e-05	0.000101121	8.59567e-05	-1.30704	0.955201	0.720803	2.26224	2.02784	-0.234399	9.02483	176	extreme	0.323448
Glyma.08G321400		UniRef100_V5N8Y2 Aspartic proteinase nepenthesin-1 n=1 Tax=Phaseolus vulgaris RepID=V5N8Y2_PHAVU	0	ASPARTYL PROTEASES	parametric	0.0926294	0.138313	0.33874	0.271589	0.029388	0.216946	0.116314	0.877909	0.494983	0.423913	0.0844989	0.361194	0.23091	0.930349	-13.2502	-13.8646	-14.332	-13.1353	0.000180015	8.43438e-05	5.62536e-05	0.000157948	-1.09376	-1.6781	-0.188667	-0.584337	0.905097	1.48943	10.0543	115	extreme	0.719469
Glyma.08G350800		UniRef100_Q9XHC6 Beta-amyrin 24-hydroxylase n=1 Tax=Glycine max RepID=C93E1_SOYBN	0	FAMILY NOT NAMED	parametric	0.139856	0.192197	0.15729	0.0398007	0.172264	0.118536	0.887907	0.374025	0.286934	0.105556	0.306247	0.234036	0.93704	0.529859	-10.2822	-9.54967	-10.2046	-10.8342	0.000885097	0.00156948	0.00090311	0.000655209	0.826376	0.0290665	-0.43388	-0.797309	-1.26026	-0.462947	8.80793	196	extreme	0.702896
Glyma.09G051100		UniRef100_G7INF0 Cellulose synthase n=1 Tax=Medicago truncatula RepID=G7INF0_MEDTR	0	X-BOX TRANSCRIPTION FACTOR-RELATED	parametric	0.686785	0.720975	0.995086	0.509674	0.382349	0.396067	0.52771	0.983412	1	0.654534	0.537686	0.550849	0.670123	0.995656	-16.2735	-15.7082	-15.7122	-16.2948	1.84974e-05	2.76714e-05	2.34402e-05	2.52238e-05	0.58107	0.341661	0.44746	-0.239409	-0.13361	0.1058	11.2384	51	extreme	0.515566
Glyma.09G127200		UniRef100_C6ZJB3 UGT2 n=1 Tax=Pueraria montana var. lobata RepID=C6ZJB3_PUEML	0	GLUCOSYL/GLUCURONOSYL TRANSFERASES	parametric	0.0705023	0.111732	0.0465169	0.562111	0.172243	0.140228	0.0185308	0.166631	0.11833	0.699375	0.306217	0.26418	0.0604106	0.299097	-15.1622	-15.7452	-16.5766	-16.0421	4.58878e-05	2.34728e-05	1.22066e-05	1.92551e-05	-0.967121	-1.91045	-1.25287	-0.943332	-0.285753	0.657579	8.36288	250	extreme	0.784845
Glyma.09G155500		UniRef100_B1ACD5 Kunitz trypsin protease inhibitor n=2 Tax=Glycine max RepID=B1ACD5_SOYBN	2e-150	NA	parametric	0.554671	0.599403	0.298532	0.632005	0.641986	0.47763	0.175896	0.349468	0.453152	0.755043	0.76286	0.62624	0.310868	0.505755	-14.0865	-13.4841	-12.5871	-12.9782	9.16131e-05	0.000141559	0.000211377	0.000199238	0.627782	1.20619	1.12086	0.578413	0.493081	-0.085332	12.8864	16	extreme	0.887926
Glyma.09G164000		UniRef100_A6N1H4 Retrotransposon protein n=1 Tax=Oryza sativa subsp. indica RepID=A6N1H4_ORYSI	8e-39	NA	parametric	0.204796	0.262149	0.0614613	0.0988396	0.925106	0.188275	0.571654	0.549722	0.145019	0.205128	0.960456	0.326505	0.707063	0.688967	-12.9611	-13.9823	-12.4504	-12.381	0.00016495	6.48018e-05	0.000318575	0.000276496	-1.34792	0.949607	0.745235	2.29752	2.09315	-0.204372	10.2419	98	extreme	0.290046
Glyma.09G179900	5	NA	4e-157	NA	parametric	0.0415041	0.0734946	0.0637407	0.385178	0.411051	0.0267074	0.00703795	0.0403928	0.148958	0.540419	0.564916	0.0788	0.0296705	0.106691	-17.8941	-19.5544	-20.881	-20.3399	9.71698e-06	1.90001e-06	9.51801e-07	1.76036e-06	-2.3545	-3.35178	-2.46463	-0.997279	-0.110137	0.887143	12.1008	26	extreme	0.900121
Glyma.09G218100	1	UniRef100_V4S9P4 Long-chain-alcohol oxidase n=1 Tax=Citrus clementina RepID=V4S9P4_9ROSI	0	PHYTOENE DEHYDROGENASE	parametric	0.00271626	0.00919589	0.00109902	0.00646558	0.910606	0.0252177	0.000434916	0.00126087	0.00770227	0.0278845	0.95136	0.0756207	0.00398137	0.00850967	-17.9818	-19.3907	-21.8688	-21.9295	8.19087e-06	1.97913e-06	3.74323e-07	4.17282e-07	-2.04915	-4.45166	-4.29492	-2.40251	-2.24578	0.156739	9.19167	160	extreme	0.445636
Glyma.09G238300		UniRef100_B4UW77 Gibberellin-regulated protein n=1 Tax=Arachis hypogaea RepID=B4UW77_ARAHY	1e-72	NA	parametric	0.598905	0.640296	0.94634	0.305115	0.205381	0.968774	0.935681	0.355002	0.973674	0.460116	0.347432	0.987034	0.967137	0.51116	-20.6008	-20.6296	-20.6792	-21.6569	1.09331e-06	9.7435e-07	8.07632e-07	6.44721e-07	-0.166195	-0.436936	-0.761959	-0.270741	-0.595764	-0.325023	9.06271	170	extreme	0.889816
Glyma.10G021100		UniRef100_E9NZU1 Glutaredoxin n=1 Tax=Phaseolus vulgaris RepID=E9NZU1_PHAVU	1e-68	GLUTAREDOXIN	parametric	0.0987326	0.14551	0.0447678	0.551263	0.171073	0.250494	0.439131	0.815361	0.115052	0.690191	0.304743	0.40004	0.591274	0.8889	-20.7371	-20.0173	-21.3826	-20.5109	9.62194e-07	2.07639e-06	6.53989e-07	1.6114e-06	1.10968	-0.557061	0.743914	-1.66674	-0.365762	1.30098	10.8905	71	extreme	0.862153
Glyma.10G094600		NA	2e-29	NA	parametric	0.541686	0.587431	0.242705	0.775334	0.408299	0.697654	0.236556	0.608205	0.391236	0.861136	0.562306	0.804981	0.384017	0.736525	-18.5103	-18.8217	-19.7924	-19.1191	4.48319e-06	2.86095e-06	1.64771e-06	4.15711e-06	-0.648031	-1.44406	-0.108945	-0.79603	0.539086	1.33512	9.74883	131	extreme	0.778325
Glyma.10G139700		UniRef100_C7S8D0 Germin-like protein 16 n=1 Tax=Glycine max RepID=C7S8D0_SOYBN	6e-156	NA	parametric	0.202675	0.259951	0.656671	0.416678	0.512002	0.0669494	0.0906372	0.0690185	0.77412	0.570221	0.656608	0.154466	0.19254	0.158016	-21.0328	-19.8829	-19.6292	-19.2523	6.14622e-07	1.772e-06	1.86248e-06	2.69815e-06	1.52761	1.59946	2.1342	0.0718496	0.606593	0.534744	8.92202	184	extreme	0.854132
Glyma.10G139800		UniRef100_C7S8D1 Germin-like protein 17 n=1 Tax=Glycine max RepID=C7S8D1_SOYBN	3e-155	NA	parametric	0.107348	0.155556	0.764223	0.779458	0.929569	0.0192036	0.100505	0.175887	0.853465	0.864115	0.96331	0.0620144	0.207584	0.31086	-19.595	-18.4062	-18.5353	-18.5733	2.15351e-06	5.10469e-06	4.12522e-06	4.49218e-06	1.24513	0.937777	1.06072	-0.307354	-0.184409	0.122945	11.1719	54	extreme	0.972526
Glyma.10G200800		UniRef100_Q2LAL2 Cytochrome P450 monooxygenase CYP76O2 n=1 Tax=Glycine max RepID=Q2LAL2_SOYBN	0	FAMILY NOT NAMED	parametric	0.501015	0.54969	0.5613	0.539284	0.193084	0.469929	0.309091	0.972479	0.698691	0.680106	0.332398	0.619324	0.464331	0.98927	-21.1394	-21.8211	-22.3661	-21.0949	6.70726e-07	6.07191e-07	4.33462e-07	7.86426e-07	-0.143572	-0.629817	0.229588	-0.486245	0.37316	0.859405	9.32493	153	extreme	0.962619
Glyma.10G214500		UniRef100_Q2XN58 Auxin down-regulated protein n=1 Tax=Glycine max RepID=Q2XN58_SOYBN	9e-45	NA	parametric	0.264691	0.324256	0.495768	0.293438	0.108269	0.425068	0.898955	0.0792611	0.642394	0.447687	0.219237	0.578009	0.944097	0.174663	-19.9068	-18.6872	-19.7234	-17.1206	1.44947e-06	3.79549e-06	3.35739e-06	1.17469e-05	1.38876	1.21182	3.01869	-0.176947	1.62993	1.80687	10.2933	96	extreme	0.722833
Glyma.10G245100		UniRef100_Q9LUI1 Leucine-rich repeat extensin-like protein 6 n=1 Tax=Arabidopsis thaliana RepID=LRX6_ARATH	0	LEUCINE-RICH REPEAT RECEPTOR-LIKE PROTEIN KINASE	parametric	0.101595	0.149005	0.641656	0.372832	0.45006	0.0202437	0.119377	0.358095	0.762653	0.528647	0.601249	0.0644288	0.235192	0.51428	-19.0303	-17.2457	-17.551	-18.0518	2.8699e-06	9.58806e-06	7.23835e-06	8.00849e-06	1.74024	1.33466	1.48053	-0.405578	-0.259709	0.145869	10.9291	69	extreme	0.593491
Glyma.10G251000		NA	2e-139	NA	parametric	0.263019	0.322506	0.349353	0.549449	0.890666	0.0968511	0.0663446	0.126652	0.505666	0.688721	0.938833	0.202042	0.15347	0.24538	-21.6944	-20.6816	-20.1421	-20.2193	5.25507e-07	1.12441e-06	1.12153e-06	1.38195e-06	1.09739	1.09368	1.39492	-0.0037041	0.297532	0.301236	9.13035	166	extreme	0.924183
Glyma.11G044200		UniRef100_G7JFB0 Tubulin alpha-5 chain n=1 Tax=Medicago truncatula RepID=G7JFB0_MEDTR	0	TUBULIN	parametric	0.380479	0.437685	0.102342	0.181461	0.865541	0.879378	0.185073	0.222658	0.210405	0.317972	0.922356	0.931427	0.322508	0.367848	-19.9322	-19.8451	-18.8311	-18.734	1.97943e-06	2.43974e-06	3.2258e-06	4.6853e-06	0.301644	0.704574	1.24306	0.402931	0.941414	0.538483	11.65	37	extreme	0.896362
Glyma.11G053200		UniRef100_Q9FH92 Protein IRX15-LIKE n=1 Tax=Arabidopsis thaliana RepID=IX15L_ARATH	0	NA	parametric	0.293737	0.353593	0.536315	0.887805	0.664612	0.082601	0.354449	0.28955	0.677522	0.936952	0.779975	0.180043	0.510631	0.443554	-19.3829	-18.0386	-18.4812	-18.1727	3.48765e-06	5.4023e-06	3.86468e-06	5.87217e-06	0.63132	0.148097	0.751641	-0.483223	0.120321	0.603544	10.7756	77	extreme	0.903489
Glyma.11G093100	3	UniRef100_UPI000193C55B cytochrome P450 n=1 Tax=Populus trichocarpa RepID=UPI000193C55B	0	FAMILY NOT NAMED	parametric	1.12781e-05	0.000196653	3.18848e-05	0.000339384	0.95587	2.18435e-05	1.22275e-06	5.21622e-06	0.000644712	0.00334504	0.979363	0.000502415	7.91583e-05	0.000198417	-18.22	-15.4678	-12.8436	-12.824	5.45016e-06	3.47581e-05	0.000152079	0.000175051	2.67298	4.80238	5.00533	2.1294	2.33236	0.202953	8.89339	185	extreme	0.786395
Glyma.11G119000		UniRef100_Q39448 Specific tissue protein 2 (Fragment) n=2 Tax=Cicer arietinum RepID=Q39448_CICAR	3e-169	NA	parametric	0.912459	0.922488	0.616663	0.811433	0.491693	0.830637	0.720354	0.645394	0.743349	0.886338	0.638798	0.899289	0.821819	0.765548	-18.5208	-18.1697	-18.9963	-17.8534	6.23936e-06	6.45261e-06	2.96627e-06	6.34266e-06	0.0484844	-1.07275	0.0236905	-1.12123	-0.024794	1.09644	10.3901	91	extreme	0.907155
Glyma.11G148100		UniRef100_G7JPE8 Fasciclin-like arabinogalactan protein n=2 Tax=Medicago truncatula RepID=G7JPE8_MEDTR	0	PERIOSTIN-RELATED	parametric	0.133291	0.184938	0.124911	0.0886353	0.364925	0.0852414	0.865722	0.678527	0.242968	0.189462	0.52086	0.184162	0.922443	0.790564	-19.0618	-18.1249	-18.9449	-19.4073	2.31147e-06	4.89396e-06	3.36693e-06	3.65427e-06	1.08219	0.542622	0.660771	-0.539567	-0.421418	0.11815	10.9686	66	extreme	0.332175
Glyma.11G179100		UniRef100_Q9SJE8 Aluminum-activated malate transporter 2 n=1 Tax=Arabidopsis thaliana RepID=ALMT2_ARATH	0	NA	parametric	0.899259	0.910802	0.67075	0.873542	0.58127	0.616788	0.924608	0.47837	0.78457	0.92737	0.714737	0.743451	0.960165	0.626891	-19.5888	-18.7948	-19.468	-18.5914	2.74149e-06	3.19609e-06	1.86314e-06	4.00514e-06	0.221348	-0.557224	0.546896	-0.778572	0.325548	1.10412	9.36872	150	extreme	0.716759
Glyma.11G197300		UniRef100_B2Y2W4 Cytochrome P450 (Fragment) n=1 Tax=Trifolium repens RepID=B2Y2W4_TRIRP	0	FAMILY NOT NAMED	parametric	0.777678	0.802309	0.781019	0.367924	0.49537	0.495256	0.696067	0.792659	0.865298	0.523864	0.642041	0.641932	0.803837	0.873521	-21.4347	-20.5177	-20.8873	-21.804	7.97563e-07	1.03245e-06	7.17004e-07	5.86611e-07	0.372408	-0.153618	-0.443194	-0.526026	-0.815602	-0.289576	9.02115	177	extreme	0.965546
Glyma.11G238000		UniRef100_B9H568 Heavy-metal-associated domain-containing family protein n=1 Tax=Populus trichocarpa RepID=B9H568_POPTR	2e-110	COPPER TRANSPORT PROTEIN ATOX1-RELATED	parametric	0.598249	0.639671	0.252314	0.957713	0.234914	0.647131	0.433039	0.586751	0.4021	0.980449	0.382131	0.766897	0.585542	0.719248	-19.6772	-18.9523	-20.8249	-18.8761	1.53304e-06	2.89001e-06	1.45963e-06	3.4387e-06	0.914677	-0.0707987	1.16546	-0.985476	0.250787	1.23626	9.74818	132	extreme	0.616785
Glyma.11G254700		UniRef100_I1LN30 Adenosylhomocysteinase n=1 Tax=Glycine max RepID=I1LN30_SOYBN	0	ADENOSYLHOMOCYSTEINASE	parametric	0.225982	0.284363	0.104293	0.127528	0.643504	0.183952	0.793345	0.611193	0.213367	0.246605	0.764144	0.321103	0.873979	0.739056	-18.3409	-17.646	-18.5183	-18.7495	4.60935e-06	8.31355e-06	3.98165e-06	4.08473e-06	0.850901	-0.211198	-0.174325	-1.0621	-1.02523	0.0368733	9.79651	125	extreme	0.986894
Glyma.12G059200		UniRef100_A7DY56 Tropinone reductase n=1 Tax=Cochlearia officinalis RepID=A7DY56_COCOF	0	FAMILY NOT NAMED	parametric	0.407878	0.463366	0.280721	0.791569	0.17123	0.626765	0.217795	0.906759	0.433967	0.872812	0.304941	0.751052	0.362204	0.949018	-20.7886	-21.2588	-22.3308	-20.942	7.60532e-07	5.94564e-07	3.43033e-07	1.13757e-06	-0.355177	-1.14866	0.580872	-0.793486	0.936048	1.72953	8.86007	191	extreme	0.740019
Glyma.12G069300		UniRef100_G7JPE8 Fasciclin-like arabinogalactan protein n=2 Tax=Medicago truncatula RepID=G7JPE8_MEDTR	0	PERIOSTIN-RELATED	parametric	0.139477	0.191793	0.632474	0.568025	0.762547	0.0269953	0.149723	0.283329	0.755457	0.704137	0.852237	0.0794177	0.276898	0.436782	-19.1711	-17.7429	-18.0108	-18.1795	2.69977e-06	7.63931e-06	5.08353e-06	6.07715e-06	1.5006	0.912993	1.17056	-0.58761	-0.330048	0.257563	10.1945	102	extreme	0.847259
Glyma.12G069400		UniRef100_G7ILU1 Fasciclin-like arabinogalactan protein n=1 Tax=Medicago truncatula RepID=G7ILU1_MEDTR	0	PERIOSTIN-RELATED	parametric	0.315793	0.374961	0.561362	0.477291	0.697002	0.0835496	0.347837	0.569544	0.698733	0.625986	0.804498	0.181558	0.504152	0.705349	-19.5575	-18.4672	-18.8051	-19.0304	2.13176e-06	3.88261e-06	2.92972e-06	3.42778e-06	0.864979	0.458714	0.685225	-0.406265	-0.179754	0.226511	9.39773	149	extreme	0.852579
Glyma.12G084600		UniRef100_G7JM38 Glucomannan 4-beta-mannosyltransferase n=1 Tax=Medicago truncatula RepID=G7JM38_MEDTR	0	GLYCOSYL TRANSFERASE-RELATED	parametric	0.860101	0.876434	0.912319	0.647135	0.470341	0.721021	0.854487	0.540616	0.952459	0.766897	0.619684	0.822273	0.914995	0.681262	-16.842	-16.6783	-16.7286	-16.3938	1.35779e-05	1.41187e-05	1.1075e-05	1.57666e-05	0.0563499	-0.293946	0.215613	-0.350296	0.159263	0.509558	8.79949	198	extreme	0.934346
Glyma.12G109800		UniRef100_G9I8U0 Inositol methyltransferase n=1 Tax=Glycine max RepID=G9I8U0_SOYBN	0	O-METHYLTRANSFERASE	parametric	0.0704025	0.111613	0.470825	0.124499	0.160947	0.0206911	0.162508	0.748286	0.620144	0.242384	0.291738	0.0654311	0.293748	0.84221	-10.6562	-9.56725	-9.85993	-10.4539	0.000703946	0.00174375	0.00118145	0.000981446	1.30866	0.747025	0.479445	-0.561631	-0.829212	-0.26758	11.7299	34	extreme	0.570653
Glyma.12G140600		UniRef100_U3MLM2 Terpene synthase 4 n=1 Tax=Copaifera officinalis RepID=U3MLM2_9FABA	0	NA	parametric	0.850204	0.86782	0.617479	0.837061	0.748786	0.422832	0.723482	0.491518	0.743942	0.903475	0.842549	0.575931	0.824171	0.638655	-22.3808	-21.0269	-21.8609	-21.3284	2.90843e-07	1.03324e-06	4.91835e-07	7.38146e-07	1.82886	0.757934	1.34367	-1.07092	-0.485192	0.585732	9.45511	145	extreme	0.846877
Glyma.12G169400	3	UniRef100_G7INP8 Ferredoxin I n=1 Tax=Medicago truncatula RepID=G7INP8_MEDTR	7e-125	NA	parametric	0.028415	0.054617	0.00908701	0.00540176	0.126106	0.662628	0.0669468	0.0212577	0.0357653	0.0244261	0.244634	0.778532	0.154464	0.0667234	-13.5503	-13.3884	-14.5762	-15.1812	9.38664e-05	0.000114101	5.15252e-05	4.29065e-05	0.281633	-0.865331	-1.12941	-1.14696	-1.41104	-0.26408	9.23431	156	extreme	0.624734
Glyma.12G173800		UniRef100_G7JPE8 Fasciclin-like arabinogalactan protein n=2 Tax=Medicago truncatula RepID=G7JPE8_MEDTR	2e-167	PERIOSTIN-RELATED	parametric	0.165787	0.220464	0.691601	0.698642	0.894332	0.0327983	0.157035	0.253857	0.800305	0.805721	0.941129	0.091556	0.2866	0.403798	-18.7689	-17.3247	-17.5596	-17.6379	4.44455e-06	1.03213e-05	7.42732e-06	9.05869e-06	1.21552	0.740803	1.02726	-0.474717	-0.188256	0.28646	11.7054	36	extreme	0.93418
Glyma.12G217400		UniRef100_O24482 Sali3-2 n=1 Tax=Glycine max RepID=O24482_SOYBN	0	NA	parametric	0.209721	0.267313	0.0580158	0.0601767	0.448375	0.943011	0.162674	0.113465	0.139125	0.142902	0.599662	0.971618	0.293974	0.226793	-9.04926	-9.02425	-9.76273	-10.0323	0.00249072	0.00246624	0.00153308	0.00142427	-0.014251	-0.700125	-0.806343	-0.685874	-0.792092	-0.106218	15.5724	3	extreme	0.984296
Glyma.13G004400		UniRef100_Q6VM19 Metal transport protein n=1 Tax=Medicago truncatula RepID=Q6VM19_MEDTR	0	ZINC/IRON TRANSPORTER	parametric	0.705443	0.737749	0.53862	0.959918	0.581667	0.389877	0.844755	0.58967	0.679504	0.981771	0.715059	0.544897	0.908507	0.721633	-16.8926	-17.6767	-17.1219	-17.6179	1.10738e-05	2.90881e-05	2.62017e-05	1.11265e-05	1.39328	1.24251	0.00685057	-0.150765	-1.38643	-1.23566	13.7856	6	extreme	0.737838
Glyma.13G011200		UniRef100_G7K0D4 RRNA intron-encoded homing endonuclease n=1 Tax=Medicago truncatula RepID=G7K0D4_MEDTR	3e-19	NA	parametric	0.183673	0.239784	0.0681189	0.0725311	0.665759	0.163149	0.665545	0.477398	0.156482	0.163873	0.780851	0.294575	0.780672	0.626049	-15.6226	-16.707	-15.2275	-14.9086	2.4666e-05	9.85746e-06	4.85677e-05	5.37485e-05	-1.32323	0.977475	1.1237	2.30071	2.44694	0.146229	8.85411	192	extreme	0.215868
Glyma.13G012000		UniRef100_Q9NJ15-3 Isoform C of Proprotein convertase subtilisin/kexin type 5 n=1 Tax=Branchiostoma californiense RepID=Q9NJ15-3	4e-37	NA	parametric	0.214724	0.272602	0.156954	0.0688504	0.331969	0.146028	0.97064	0.489894	0.286491	0.157729	0.488245	0.272032	0.988179	0.637242	-15.0393	-16.2712	-15.0757	-14.2819	4.10443e-05	1.38074e-05	5.66218e-05	8.80632e-05	-1.57174	0.464175	1.10136	2.03591	2.67309	0.637183	10.151	107	extreme	0.339582
Glyma.13G012100		NA	8e-39	NA	parametric	0.252106	0.311271	0.11515	0.0970523	0.616428	0.167033	0.848235	0.578436	0.229212	0.20236	0.743178	0.299616	0.910819	0.71241	-10.7405	-11.9079	-10.5536	-10.1507	0.000764081	0.000279395	0.001324	0.00146752	-1.45142	0.793109	0.941579	2.24453	2.393	0.14847	13.566	9	extreme	0.279969
Glyma.13G012200		NA	1e-63	NA	parametric	0.240664	0.299637	0.106918	0.0941578	0.635458	0.160585	0.834812	0.580699	0.217219	0.197925	0.757783	0.291218	0.902035	0.714282	-10.7438	-11.9391	-10.5392	-10.1557	0.000760504	0.000273407	0.00136613	0.00146025	-1.4759	0.845066	0.941187	2.32097	2.41709	0.0961202	13.576	8	extreme	0.269364
Glyma.13G012400		UniRef100_G7K0D6 RRNA intron-encoded homing endonuclease n=1 Tax=Medicago truncatula RepID=G7K0D6_MEDTR	0	NA	parametric	0.243508	0.3025	0.11013	0.0914478	0.60011	0.169407	0.825469	0.550446	0.221988	0.193763	0.73004	0.302671	0.895707	0.689572	-9.38676	-10.528	-9.1742	-8.75916	0.00195338	0.000725619	0.00341075	0.00381196	-1.42869	0.804116	0.964558	2.23281	2.39325	0.160442	15.4724	4	extreme	0.269886
Glyma.13G012600		UniRef100_C1NAM9 Senescence-associated protein n=1 Tax=Micromonas pusilla (strain CCMP1545) RepID=C1NAM9_MICPC	4e-77	NA	parametric	0.265358	0.324903	0.11871	0.0989262	0.607446	0.186844	0.81489	0.547928	0.234266	0.205238	0.735919	0.324702	0.888561	0.687353	-13.0213	-14.1172	-12.7945	-12.3863	0.00016031	6.02726e-05	0.000272475	0.000310218	-1.41129	0.765256	0.952419	2.17655	2.36371	0.187163	11.1724	53	extreme	0.297552
Glyma.13G012800		UniRef100_B2KZF9 Senescence-associated protein n=1 Tax=Picea abies RepID=B2KZF9_PICAB	1e-118	NA	parametric	0.276212	0.335973	0.128875	0.100967	0.58361	0.190767	0.838623	0.548899	0.248493	0.208287	0.716657	0.3295	0.904497	0.688216	-13.6136	-14.6769	-13.4204	-12.9931	0.000103242	4.07694e-05	0.000176577	0.000200606	-1.34047	0.774272	0.958337	2.11474	2.29881	0.184066	10.4268	89	extreme	0.27756
Glyma.13G012900		UniRef100_G7K0E0 Tar1p n=1 Tax=Medicago truncatula RepID=G7K0E0_MEDTR	2e-140	NA	parametric	0.206276	0.263651	0.0865627	0.0833025	0.663818	0.143569	0.797935	0.571169	0.186254	0.181174	0.779377	0.268738	0.877132	0.706646	-12.9235	-14.0174	-12.7042	-12.3974	0.000152888	6.4314e-05	0.000270178	0.000282549	-1.24927	0.821436	0.886027	2.07071	2.1353	0.0645911	9.80082	123	extreme	0.258076
Glyma.13G013000		UniRef100_B2KZF9 Senescence-associated protein n=1 Tax=Picea abies RepID=B2KZF9_PICAB	1e-118	NA	parametric	0.22539	0.283696	0.104904	0.0949183	0.641786	0.138121	0.889073	0.631113	0.214279	0.199084	0.762734	0.26138	0.937796	0.754394	-15.7891	-17.0423	-15.6539	-15.2832	2.23782e-05	8.13907e-06	3.78764e-05	4.21879e-05	-1.45916	0.759209	0.914739	2.21836	2.37389	0.15553	9.17889	162	extreme	0.333756
Glyma.13G013200		UniRef100_G7LEH3 ATP synthase subunit beta n=1 Tax=Medicago truncatula RepID=G7LEH3_MEDTR	0	NA	parametric	0.234572	0.2934	0.106912	0.0901506	0.612332	0.156401	0.84562	0.572626	0.217213	0.191817	0.739921	0.285751	0.90908	0.707914	-12.1972	-13.3541	-12.0143	-11.6216	0.00026997	0.000102504	0.000460115	0.000514813	-1.39712	0.769198	0.931253	2.16632	2.32837	0.162055	11.4406	44	extreme	0.285772
Glyma.13G013300		UniRef100_G7K0D6 RRNA intron-encoded homing endonuclease n=1 Tax=Medicago truncatula RepID=G7K0D6_MEDTR	0	NA	parametric	0.211533	0.269282	0.0916822	0.0896717	0.667468	0.139529	0.832543	0.604728	0.194138	0.191098	0.782139	0.26325	0.900579	0.733667	-14.0064	-15.1766	-13.8137	-13.4931	7.53225e-05	2.93452e-05	0.000126478	0.000140185	-1.35996	0.747736	0.896176	2.10769	2.25613	0.148439	9.76807	129	extreme	0.32855
Glyma.13G013400		UniRef100_G7K0D6 RRNA intron-encoded homing endonuclease n=1 Tax=Medicago truncatula RepID=G7K0D6_MEDTR	0	NA	parametric	0.210634	0.268317	0.0914907	0.0774883	0.574668	0.166001	0.765315	0.493963	0.193834	0.171814	0.709462	0.298304	0.854271	0.640823	-16.4297	-17.4999	-16.1587	-15.7453	1.43936e-05	5.79734e-06	2.45128e-05	2.97624e-05	-1.31197	0.768104	1.04806	2.08007	2.36003	0.279956	8.45293	233	extreme	0.30774
Glyma.13G013600		UniRef100_B2KZF9 Senescence-associated protein n=1 Tax=Picea abies RepID=B2KZF9_PICAB	3e-111	NA	parametric	0.222717	0.28094	0.0896992	0.087549	0.667928	0.16669	0.753139	0.540459	0.191145	0.187834	0.782478	0.299185	0.845638	0.681123	-10.6212	-11.7326	-10.3282	-10.0006	0.000814542	0.000313772	0.00146416	0.0015615	-1.37627	0.846008	0.938872	2.22228	2.31515	0.0928646	13.1784	13	extreme	0.282596
Glyma.13G014400		UniRef100_G7K0D6 RRNA intron-encoded homing endonuclease n=1 Tax=Medicago truncatula RepID=G7K0D6_MEDTR	0	NA	parametric	0.300997	0.360419	0.15436	0.111703	0.579097	0.18066	0.933425	0.612038	0.283022	0.22424	0.71295	0.316935	0.965673	0.739673	-13.7353	-14.8684	-13.6543	-13.205	9.61753e-05	3.55909e-05	0.00015351	0.000169409	-1.43416	0.67459	0.816771	2.10875	2.25093	0.142181	10.2632	97	extreme	0.282063
Glyma.13G014500		UniRef100_G7K0D6 RRNA intron-encoded homing endonuclease n=1 Tax=Medicago truncatula RepID=G7K0D6_MEDTR	0	NA	parametric	0.270046	0.329608	0.138504	0.110551	0.625082	0.146205	0.977403	0.683827	0.261888	0.222595	0.749748	0.272249	0.992127	0.794611	-15.2112	-16.4215	-15.1845	-14.7995	3.29587e-05	1.25661e-05	5.01748e-05	5.5264e-05	-1.39113	0.6063	0.745678	1.99743	2.1368	0.139378	9.03679	173	extreme	0.393415
Glyma.13G016700		UniRef100_G7K0D8 RRNA intron-encoded homing endonuclease n=1 Tax=Medicago truncatula RepID=G7K0D8_MEDTR	2e-175	NA	parametric	0.126637	0.177308	0.0366213	0.0506301	0.738958	0.177687	0.445276	0.349638	0.0992542	0.125888	0.835449	0.313129	0.596762	0.505943	-10.5783	-11.2538	-10.1209	-9.96212	0.000688514	0.000424654	0.00127998	0.0012695	-0.697197	0.894566	0.882706	1.59176	1.5799	-0.01186	8.60198	219	extreme	0.145154
Glyma.13G018700		UniRef100_G7K0C9 Cytochrome P450 likeTBP n=1 Tax=Medicago truncatula RepID=G7K0C9_MEDTR	0	NA	parametric	0.294047	0.35386	0.16812	0.111888	0.544672	0.160383	0.980074	0.654242	0.301059	0.224512	0.684672	0.290961	0.993683	0.772237	-14.8086	-16.0346	-14.8335	-14.3291	4.71797e-05	1.68292e-05	6.48964e-05	7.90439e-05	-1.4872	0.459972	0.744487	1.94717	2.23169	0.284515	9.93199	117	extreme	0.500558
Glyma.13G020800		UniRef100_UPI0001C38692 hypothetical protein, partial n=1 Tax=Sulfolobus solfataricus RepID=UPI0001C38692	4e-21	NA	parametric	0.296971	0.356521	0.165242	0.110941	0.552934	0.165733	0.998739	0.64157	0.297351	0.223179	0.691676	0.297979	1	0.762605	-13.4199	-14.6398	-13.4183	-12.9199	0.000121715	4.36242e-05	0.000183789	0.00020802	-1.48031	0.594546	0.773219	2.07485	2.25352	0.178673	10.9212	70	extreme	0.433341
Glyma.13G021100		NA	8e-39	NA	parametric	0.295895	0.355455	0.144848	0.112479	0.599554	0.183292	0.90154	0.606221	0.270422	0.225354	0.729594	0.320298	0.945719	0.7349	-13.2754	-14.418	-13.1526	-12.7213	0.000135467	4.97397e-05	0.000212318	0.000249549	-1.44547	0.648289	0.881381	2.09376	2.32685	0.233092	11.0866	59	extreme	0.350448
Glyma.13G023600		UniRef100_G7K0C9 Cytochrome P450 likeTBP n=1 Tax=Medicago truncatula RepID=G7K0C9_MEDTR	0	NA	parametric	0.443206	0.496569	0.230092	0.213809	0.756537	0.212863	0.965524	0.839903	0.376591	0.357534	0.848024	0.356404	0.985143	0.905309	-18.7901	-19.9546	-18.8365	-18.5589	3.09478e-06	1.12318e-06	3.5234e-06	4.73229e-06	-1.46225	0.187128	0.612699	1.64938	2.07495	0.425571	8.25742	262	extreme	0.533976
Glyma.13G024100		UniRef100_B2KZF9 Senescence-associated protein n=1 Tax=Picea abies RepID=B2KZF9_PICAB	5e-109	NA	parametric	0.235469	0.294326	0.112183	0.085936	0.548262	0.167561	0.838571	0.527896	0.224913	0.185246	0.687652	0.300347	0.904473	0.670256	-11.1068	-12.2268	-10.9134	-10.448	0.000592179	0.000224359	0.00100286	0.00119192	-1.40022	0.760022	1.00919	2.16024	2.40941	0.249165	13.0845	15	extreme	0.285051
Glyma.13G024200		UniRef100_R7QST6 Stackhouse genomic scaffold, scaffold_729 n=1 Tax=Chondrus crispus RepID=R7QST6_CHOCR	3e-56	NA	parametric	0.246643	0.305635	0.148312	0.107944	0.537973	0.128975	0.943742	0.695432	0.275031	0.218784	0.678962	0.248645	0.972061	0.803372	-16.6255	-17.8909	-16.6939	-16.2092	1.28568e-05	4.68542e-06	1.75673e-05	2.3514e-05	-1.45629	0.45036	0.870987	1.90665	2.32727	0.420627	8.98037	180	extreme	0.410807
Glyma.13G077800	6	UniRef100_G7J316 Auxin-induced protein 5NG4 n=2 Tax=Medicago truncatula RepID=G7J316_MEDTR	0	NA	parametric	0.000577253	0.00295921	0.0151763	0.000989201	0.00554791	0.00047867	0.125493	0.455048	0.0522577	0.00713677	0.0249126	0.00426392	0.243799	0.605908	-16.8025	-18.5617	-17.5733	-16.3761	9.91047e-06	4.4632e-06	9.2812e-06	2.3044e-05	-1.15088	-0.0946423	1.21737	1.05623	2.36824	1.31201	9.10997	167	extreme	0.619455
Glyma.13G129900		UniRef100_H6UJ32 Zinc finger protein n=1 Tax=Cajanus cajan RepID=H6UJ32_CAJCA	0	ZINC FINGER FYVE DOMAIN CONTAINING PROTEIN	parametric	0.166522	0.221236	0.244406	0.328383	0.0409155	0.542842	0.591671	0.14917	0.393205	0.484605	0.107736	0.683164	0.723272	0.276155	-22.7771	-21.8393	-23.6862	-20.1501	2.67296e-07	8.65519e-07	1.26364e-07	2.47385e-06	1.69513	-1.08085	3.21025	-2.77598	1.51512	4.2911	10.494	84	extreme	0.439453
Glyma.13G243200		UniRef100_R4NHL8 NAC transcription factor 029 n=1 Tax=Jatropha curcas RepID=R4NHL8_JATCU	0	NA	parametric	0.116881	0.166156	0.343942	0.0291377	0.0330668	0.868176	0.55641	0.0653982	0.500262	0.0839723	0.0921205	0.924044	0.694504	0.151805	-19.2262	-19.1419	-19.6351	-20.8766	2.30363e-06	2.60521e-06	2.22806e-06	1.21402e-06	0.177493	-0.048121	-0.924118	-0.225614	-1.10161	-0.875997	8.42333	239	extreme	0.946402
Glyma.13G257500		NA	2e-64	NA	parametric	0.894415	0.906686	0.731521	0.621056	0.781953	0.691271	0.555694	0.46272	0.830055	0.746825	0.866024	0.8	0.693912	0.612916	-18.2333	-18.5849	-18.8884	-19.1329	3.52551e-06	2.92072e-06	5.26715e-06	4.00241e-06	-0.27151	0.579189	0.183036	0.850699	0.454546	-0.396153	8.61601	217	extreme	0.0966793
Glyma.13G301700		NA	5e-58	NA	parametric	0.846447	0.864402	0.671892	0.40236	0.596997	0.624047	0.951813	0.687467	0.785501	0.556757	0.727547	0.748953	0.976899	0.79734	-20.6919	-21.3539	-20.7828	-20.0679	3.46157e-06	3.83852e-07	9.00084e-07	1.59837e-06	-3.1728	-1.94329	-1.11482	1.22951	2.05798	0.828474	8.92691	182	extreme	0.0507677
Glyma.13G327100		UniRef100_G7JPE8 Fasciclin-like arabinogalactan protein n=2 Tax=Medicago truncatula RepID=G7JPE8_MEDTR	4e-174	PERIOSTIN-RELATED	parametric	0.228477	0.286961	0.651013	0.628202	0.837657	0.049739	0.217024	0.344409	0.769785	0.752132	0.903867	0.124307	0.361293	0.500718	-18.4037	-17.0052	-17.294	-17.4242	6.25419e-06	1.11134e-05	8.97487e-06	9.56163e-06	0.82941	0.521067	0.612432	-0.308344	-0.216979	0.0913652	11.3155	50	extreme	0.958541
Glyma.13G334500		UniRef100_T2DMW6 UDP-glucuronic acid decarboxylase 1 n=1 Tax=Phaseolus vulgaris RepID=T2DMW6_PHAVU	0	NAD DEPENDENT EPIMERASE/DEHYDRATASE	parametric	0.575875	0.618933	0.19726	0.25571	0.816477	0.772417	0.436536	0.416994	0.337568	0.405916	0.889659	0.859108	0.5888	0.570511	-18.9353	-19.0933	-18.3555	-18.2288	2.96498e-06	3.691e-06	4.03814e-06	4.8226e-06	0.31599	0.445668	0.701787	0.129678	0.385797	0.256119	9.13874	164	extreme	0.937817
Glyma.13G347800		UniRef100_I1M599 Lipoxygenase n=1 Tax=Glycine max RepID=I1M599_SOYBN	0	LIPOXYGENASE	parametric	0.265068	0.324619	0.3092	0.103648	0.300415	0.621767	0.218949	0.0654978	0.464437	0.212391	0.455049	0.74729	0.363552	0.15197	-11.3541	-11.1093	-10.5929	-10.0664	0.000444491	0.000528721	0.000770314	0.0010099	0.250352	0.793291	1.18398	0.542939	0.933631	0.390692	8.34981	252	extreme	0.976442
Glyma.14G004500		UniRef100_B9IAU6 ABC1 family protein n=1 Tax=Populus trichocarpa RepID=B9IAU6_POPTR	0	CHAPERONE-ACTIVITY OF BC1 COMPLEX (CABC1)-RELATED	parametric	0.0696261	0.110616	0.636256	0.18366	0.0363846	0.0668505	0.0921651	0.943868	0.758347	0.320735	0.0988001	0.154304	0.194865	0.972149	-18.3408	-19.4538	-19.7152	-18.4034	4.6042e-06	3.13346e-06	6.23268e-06	7.27595e-06	-0.555195	0.4369	0.660185	0.992096	1.21538	0.223285	11.4467	43	extreme	0.705738
Glyma.14G050900		UniRef100_G7K7G4 GDSL esterase/lipase n=2 Tax=Medicago truncatula RepID=G7K7G4_MEDTR	0	ZINC FINGER FYVE DOMAIN CONTAINING PROTEIN	parametric	0.0909834	0.136318	0.338053	0.945497	0.383615	0.0257259	0.255949	0.14569	0.494335	0.973151	0.538954	0.0766789	0.406168	0.271579	-15.9445	-14.9573	-15.3317	-14.9928	2.24801e-05	3.8112e-05	2.88238e-05	4.09077e-05	0.761598	0.35861	0.863724	-0.402987	0.102127	0.505114	8.47996	229	extreme	0.925691
Glyma.14G062300		UniRef100_G7KBW6 Laccase n=1 Tax=Medicago truncatula RepID=G7KBW6_MEDTR	0	MULTI-COPPER OXIDASE	parametric	0.505659	0.554093	0.432357	0.330055	0.566084	0.236256	0.752774	0.92993	0.584877	0.486401	0.702645	0.383671	0.845398	0.96354	-18.7411	-18.0576	-18.5003	-18.821	4.2722e-06	6.32796e-06	4.24206e-06	4.75453e-06	0.566761	-0.010213	0.154323	-0.576974	-0.412438	0.164536	11.851	29	extreme	0.927686
Glyma.14G085600	4	UniRef100_G7I2B8 Cysteine proteinase n=1 Tax=Medicago truncatula RepID=G7I2B8_MEDTR	0	CYSTEINE PROTEASE FAMILY C1-RELATED	parametric	0.0220436	0.0449613	0.0120051	0.00341713	0.0576717	0.751357	0.0669309	0.0115697	0.0440071	0.0174984	0.138487	0.844309	0.154443	0.0428327	-9.68001	-9.55399	-10.7636	-11.6024	0.00142172	0.00153782	0.00064802	0.000469655	0.113244	-1.13353	-1.59797	-1.24677	-1.71121	-0.464438	10.8586	73	extreme	0.790187
Glyma.14G086300	4	UniRef100_Q84L89 L-asparaginase n=1 Tax=Glycine max RepID=Q84L89_SOYBN	0	L-ASPARAGINASE	parametric	0.00125008	0.00517707	0.00949314	0.00035248	0.00205997	0.0534185	0.00289588	0.000179138	0.0369217	0.00343422	0.0121281	0.130912	0.0155014	0.00213456	-11.6906	-12.3501	-13.3246	-14.5942	0.000366702	0.000217331	0.000142155	4.91192e-05	-0.754714	-1.36714	-2.90025	-0.612425	-2.14554	-1.53311	8.42677	237	extreme	0.854516
Glyma.14G092800		UniRef100_O24325 Vacuolar-processing enzyme n=1 Tax=Phaseolus vulgaris RepID=VPE1_PHAVU	0	HEMOGLOBINASE FAMILY MEMBER	non-parametric	0.0556571	0.0926865	1	1	1	0.277879	1	1	1	1	1	0.430945	1	1	-11.9199	-12.1845	-11.3048	-10.3444	0.000286453	0.000277207	0.000551675	0.00154188	-0.047335	0.945519	2.42832	0.992854	2.47566	1.4828	10.978	63	extreme	0.335884
Glyma.14G115500		UniRef100_Q9LKY8 Proline-rich protein n=1 Tax=Glycine max RepID=Q9LKY8_SOYBN	2e-80	NA	parametric	0.0863179	0.130801	0.429424	0.0558641	0.0615716	0.0647612	0.369179	0.600206	0.582115	0.135298	0.145213	0.150718	0.525079	0.730123	-16.0468	-14.7221	-15.2432	-16.5875	2.23603e-05	4.77659e-05	3.42761e-05	2.29854e-05	1.09504	0.616266	0.0397778	-0.478776	-1.05526	-0.576488	11.3877	46	extreme	0.505575
Glyma.14G126200		UniRef100_Q43557 Unidentified n=1 Tax=Medicago sativa RepID=Q43557_MEDSA	0	NA	non-parametric	0.108251	0.156587	0.031421	0.0494628	0.0930468	1	1	0.793229	0.088692	0.123811	0.196194	1	1	0.873887	-18.6213	-17.7867	-18.4673	-18.7192	4.36024e-06	7.49122e-06	5.19001e-06	4.79653e-06	0.780792	0.25133	0.137582	-0.529463	-0.64321	-0.113748	12.8278	17	extreme	0.922285
Glyma.14G136300		UniRef100_G7KEL5 Phytochromobilin:ferredoxin oxidoreductase n=1 Tax=Medicago truncatula RepID=G7KEL5_MEDTR	8e-97	NA	parametric	0.329125	0.388412	0.177598	0.0957224	0.816386	0.223737	0.868355	0.68066	0.313013	0.200308	0.889601	0.369095	0.924159	0.792225	-22.0657	-20.1876	-22.2899	-22.6336	5.78858e-07	1.4975e-06	2.55834e-07	1.99791e-07	1.37127	-1.178	-1.53472	-2.54928	-2.90599	-0.356717	8.31501	255	extreme	0.52331
Glyma.14G151600		UniRef100_G7J316 Auxin-induced protein 5NG4 n=2 Tax=Medicago truncatula RepID=G7J316_MEDTR	0	NA	parametric	0.670453	0.706154	0.321384	0.288344	0.637194	0.762884	0.344156	0.280329	0.477199	0.442255	0.759105	0.852463	0.50047	0.433505	-18.9612	-18.8077	-18.2898	-18.0489	2.58753e-06	3.79838e-06	4.93207e-06	9.17087e-06	0.553807	0.930615	1.82548	0.376808	1.27167	0.894865	9.48357	141	extreme	0.784088
Glyma.14G156400		UniRef100_V5NAV5 Alcohol dehydrogenase 1 n=1 Tax=Phaseolus vulgaris RepID=V5NAV5_PHAVU	0	ALCOHOL DEHYDROGENASE RELATED	parametric	0.140268	0.192624	0.344667	0.187937	0.365142	0.042907	0.347116	0.808948	0.500975	0.326081	0.521073	0.111514	0.503433	0.884529	-18.5011	-17.4581	-17.8997	-18.3219	3.28664e-06	7.29203e-06	5.11619e-06	5.38906e-06	1.14971	0.638454	0.713418	-0.511251	-0.436287	0.0749641	8.57121	223	extreme	0.537785
Glyma.14G177600		UniRef100_G7J401 Blue copper protein n=1 Tax=Medicago truncatula RepID=G7J401_MEDTR	6e-139	NA	parametric	0.256978	0.31628	0.891977	0.794202	0.823104	0.0602549	0.130893	0.159462	0.939677	0.874543	0.894169	0.143034	0.251354	0.289784	-21.3967	-20.2191	-20.1425	-20.0163	8.65514e-07	1.73896e-06	1.29967e-06	1.84793e-06	1.00659	0.586514	1.09428	-0.420081	0.0876833	0.507764	10.9718	65	extreme	0.953112
Glyma.14G188300		UniRef100_Q0ZIH9 UP-9A n=1 Tax=Nicotiana tabacum RepID=Q0ZIH9_TOBAC	6e-76	NA	parametric	0.734979	0.764358	0.29847	0.373117	0.87565	0.98841	0.440577	0.449075	0.453086	0.528933	0.928842	0.998536	0.59261	0.600345	-19.8746	-19.8837	-19.2147	-19.1171	1.27496e-06	2.07642e-06	3.58209e-06	7.0069e-06	0.703648	1.49035	2.45833	0.7867	1.75468	0.967977	9.79638	126	extreme	0.552034
Glyma.14G195000	7	UniRef100_I1MBC5 Asparagine synthetase n=1 Tax=Glycine max RepID=I1MBC5_SOYBN	0	ASPARAGINE SYNTHETASE	parametric	0.012768	0.0295412	0.1849	0.0847156	0.00269539	0.265697	0.0884586	0.390793	0.322318	0.183342	0.0147251	0.417287	0.189187	0.545734	-16.8708	-16.3512	-15.7226	-17.5156	1.31345e-05	1.87137e-05	3.10693e-05	1.26592e-05	0.510733	1.24213	-0.053175	0.731395	-0.563907	-1.2953	10.1928	104	extreme	0.91021
Glyma.14G209600		UniRef100_G7J7Y4 2-succinylbenzoate-CoA ligase n=1 Tax=Medicago truncatula RepID=G7J7Y4_MEDTR	0	FAMILY NOT NAMED	parametric	0.158583	0.21268	0.899401	0.350271	0.308063	0.0381343	0.0942971	0.384011	0.944341	0.506534	0.463312	0.10227	0.198143	0.539278	-19.868	-17.0262	-17.1785	-18.4432	1.1791e-06	1.64077e-05	9.63786e-06	7.8595e-06	3.79861	3.03103	2.73675	-0.767585	-1.06186	-0.294275	11.7947	32	extreme	0.125443
Glyma.15G057500		NA	9e-69	NA	parametric	0.880095	0.893893	0.907328	0.592991	0.590163	0.734334	0.709984	0.456392	0.949356	0.724349	0.722076	0.832085	0.81414	0.607193	-18.597	-18.9228	-19.0342	-19.5539	2.74652e-06	2.32144e-06	4.32403e-06	3.20044e-06	-0.242582	0.654771	0.220668	0.897353	0.46325	-0.434103	8.57542	222	extreme	0.122653
Glyma.15G071200		UniRef100_A2Q4Q3 Polyphenol oxidase n=1 Tax=Medicago truncatula RepID=A2Q4Q3_MEDTR	0	TYROSINASE	parametric	0.751244	0.778871	0.544296	0.998506	0.545487	0.658417	0.299727	0.653358	0.684348	1	0.685307	0.775444	0.454326	0.771585	-18.1377	-18.8322	-19.7894	-18.8351	3.81424e-06	4.00134e-06	2.05706e-06	5.60505e-06	0.0690872	-0.890809	0.555332	-0.959896	0.486245	1.44614	10.4803	86	extreme	0.361559
Glyma.15G089000		UniRef100_G7L7Z7 GDSL esterase/lipase n=1 Tax=Medicago truncatula RepID=G7L7Z7_MEDTR	0	ZINC FINGER FYVE DOMAIN CONTAINING PROTEIN	parametric	0.545383	0.590978	0.173985	0.465261	0.658721	0.861001	0.357714	0.601729	0.308422	0.61519	0.775678	0.919403	0.51388	0.731324	-19.3893	-19.2256	-20.567	-20.152	3.92936e-06	3.41977e-06	1.35129e-06	2.48218e-06	-0.200394	-1.53995	-0.662688	-1.33956	-0.462294	0.877267	13.668	7	extreme	0.987742
Glyma.15G096600		UniRef100_G7IQ03 Monothiol glutaredoxin-S2 n=1 Tax=Medicago truncatula RepID=G7IQ03_MEDTR	4e-68	GLUTAREDOXIN	non-parametric	0.187932	0.244203	1	1	0.190979	1	1	1	1	1	0.329756	1	1	1	-18.3217	-17.6745	-17.1036	-17.6316	5.05432e-06	6.93722e-06	1.04353e-05	9.97435e-06	0.456841	1.04588	0.980706	0.589042	0.523865	-0.0651774	11.508	41	extreme	0.918463
Glyma.15G123800		UniRef100_G7ISR8 Aspartic proteinase nepenthesin-2 n=1 Tax=Medicago truncatula RepID=G7ISR8_MEDTR	0	ASPARTYL PROTEASES	parametric	0.805413	0.827442	0.879653	0.564442	0.520975	0.47363	0.677274	0.964212	0.93159	0.701394	0.664315	0.622614	0.789609	0.98437	-17.7819	-18.0876	-18.0239	-17.7509	7.23345e-06	5.21897e-06	4.63178e-06	6.96113e-06	-0.470918	-0.643116	-0.055363	-0.172199	0.415554	0.587753	9.20101	158	extreme	0.883839
Glyma.15G128800		UniRef100_Q9XFL3 Peroxidase 1 (Fragment) n=1 Tax=Phaseolus vulgaris RepID=Q9XFL3_PHAVU	0	NA	parametric	0.969876	0.973596	0.853811	0.648441	0.743427	0.806362	0.956409	0.815817	0.914557	0.76782	0.83867	0.882803	0.979731	0.889249	-18.8921	-19.1575	-18.9581	-18.6032	2.15682e-06	2.40394e-06	4.55111e-06	4.54798e-06	0.156498	1.07731	1.07632	0.920814	0.919822	-0.0009923	8.4416	235	extreme	0.256981
Glyma.15G143600		UniRef100_G7IMU8 Endochitinase n=1 Tax=Medicago truncatula RepID=G7IMU8_MEDTR	0	CHITINASE-RELATED	parametric	0.708802	0.74081	0.835028	0.933783	0.922996	0.281455	0.338561	0.442997	0.902139	0.965887	0.959292	0.434764	0.494842	0.594742	-17.838	-17.1814	-17.0585	-17.1155	7.07184e-06	1.04923e-05	8.89029e-06	1.20523e-05	0.569174	0.330146	0.769155	-0.239028	0.199981	0.439009	9.82815	121	extreme	0.784333
Glyma.15G157100		UniRef100_G7INF0 Cellulose synthase n=1 Tax=Medicago truncatula RepID=G7INF0_MEDTR	0	X-BOX TRANSCRIPTION FACTOR-RELATED	parametric	0.710862	0.742493	0.991906	0.751341	0.684063	0.283248	0.413385	0.649518	1	0.844302	0.794776	0.436704	0.567137	0.768659	-18.476	-17.6434	-17.651	-17.9577	4.75241e-06	8.10206e-06	6.2524e-06	7.11476e-06	0.769629	0.395752	0.582157	-0.373877	-0.187472	0.186405	10.5182	83	extreme	0.799151
Glyma.15G177800	4	UniRef100_V5N8Z7 Cysteine proteinase n=1 Tax=Phaseolus vulgaris RepID=V5N8Z7_PHAVU	0	CYSTEINE PROTEASE FAMILY C1-RELATED	parametric	0.000964466	0.00429938	0.000746145	0.000184399	0.00940885	0.209897	0.00119404	0.000206846	0.00584748	0.0021802	0.0366723	0.352849	0.00817516	0.0023657	-10.0676	-9.74758	-8.56436	-7.78519	0.00113501	0.00126965	0.00283426	0.00513031	0.161722	1.32026	2.17633	1.15854	2.01461	0.856075	8.66014	212	extreme	0.817285
Glyma.15G179500		UniRef100_G7IIP3 Polygalacturonase n=1 Tax=Medicago truncatula RepID=G7IIP3_MEDTR	0	NA	parametric	0.769631	0.795098	0.483365	0.917064	0.573033	0.597783	0.373662	0.677974	0.631303	0.955501	0.708228	0.728144	0.529502	0.790131	-20.6283	-20.323	-19.9148	-20.2413	8.77891e-07	1.18825e-06	1.39596e-06	1.66753e-06	0.436722	0.669145	0.925602	0.232423	0.48888	0.256457	9.44666	146	extreme	0.621561
Glyma.15G217100		UniRef100_G7L8F9 MLP-like protein n=1 Tax=Medicago truncatula RepID=G7L8F9_MEDTR	2e-106	NA	parametric	0.395391	0.451498	0.22628	0.166376	0.476738	0.292009	0.897516	0.577041	0.372184	0.298775	0.625445	0.446129	0.94325	0.71126	-15.9962	-15.2823	-16.1107	-16.5842	2.09664e-05	3.9625e-05	1.79222e-05	3.12884e-05	0.918337	-0.22633	0.57755	-1.14467	-0.340787	0.80388	12.042	27	extreme	0.483296
Glyma.15G227700		UniRef100_G7LID0 Auxin-induced protein 5NG4 n=2 Tax=Medicago truncatula RepID=G7LID0_MEDTR	0	NA	parametric	0.286423	0.346291	0.129363	0.253484	0.984399	0.190574	0.855172	0.885984	0.249203	0.403392	0.996237	0.329281	0.915464	0.935732	-22.1541	-23.1362	-21.9779	-21.9919	3.40132e-07	2.08518e-07	1.38798e-06	9.87054e-07	-0.705922	2.02882	1.53704	2.73474	2.24296	-0.491785	10.5821	82	extreme	0.573891
Glyma.15G238600		UniRef100_Q4LEQ7 Glycine rich protein n=1 Tax=Bombyx mori RepID=Q4LEQ7_BOMMO	0	NA	parametric	0.221009	0.279225	0.0738002	0.577469	0.226489	0.71821	0.0883605	0.446382	0.165901	0.711612	0.372433	0.82019	0.189028	0.597791	-16.0867	-16.4587	-18.4792	-17.1824	4.88786e-05	1.80971e-05	3.32335e-06	1.38563e-05	-1.43344	-3.87849	-1.81866	-2.44505	-0.385211	2.05984	11.7157	35	extreme	0.481315
Glyma.16G018900		UniRef100_G7L534 Subtilisin-like protease n=1 Tax=Medicago truncatula RepID=G7L534_MEDTR	0	PROPROTEIN CONVERTASE SUBTILISIN/KEXIN	parametric	0.306535	0.365824	0.864829	0.390861	0.194681	0.152226	0.232973	0.837744	0.92187	0.545805	0.334366	0.280201	0.379907	0.903932	-15.938	-16.5639	-16.634	-16.0733	2.29265e-05	1.31649e-05	1.17832e-05	2.02466e-05	-0.800315	-0.960289	-0.179335	-0.159973	0.62098	0.780953	8.38766	246	extreme	0.925584
Glyma.16G043400		UniRef100_Q9FVC2 Apyrase GS52 n=1 Tax=Glycine soja RepID=Q9FVC2_GLYSO	0	ADENOSINE/GUANOSINE DIPHOSPHATASE	parametric	0.65097	0.688206	0.269768	0.715003	0.50196	0.896467	0.32731	0.672937	0.42185	0.81788	0.647847	0.942559	0.483507	0.786328	-12.4988	-12.4337	-11.8624	-12.2022	0.000221373	0.000228799	0.000302519	0.00024379	0.0475993	0.450547	0.139161	0.402948	0.0915622	-0.311385	8.55893	224	extreme	0.865291
Glyma.16G043500		UniRef100_Q9FVC3 Apyrase GS50 (Fragment) n=1 Tax=Glycine soja RepID=Q9FVC3_GLYSO	0	ADENOSINE/GUANOSINE DIPHOSPHATASE	non-parametric	0.127409	0.178231	0.0862244	0.788801	1	0.764658	0.101846	0.604382	0.185714	0.870818	1	0.85381	0.209634	0.733383	-16.6865	-16.7767	-17.421	-16.8897	1.54294e-05	1.36939e-05	8.39803e-06	1.30141e-05	-0.172152	-0.877563	-0.245615	-0.705411	-0.073463	0.631948	11.0036	62	extreme	0.992904
Glyma.16G052000	7	UniRef100_G0TEB4 Glycerophosphodiester phosphodiesterase 2 n=1 Tax=Lupinus albus RepID=G0TEB4_LUPAL	0	RELATED TO MULTIFUNCTIONAL CYCLIN-DEPENDENT KINASE-RELATED	parametric	0.0494389	0.0843611	0.32296	0.986861	0.332078	0.0186023	0.0106372	0.0551243	0.478912	0.997594	0.488362	0.0605908	0.0402047	0.134017	-14.2025	-16.3887	-17.1864	-16.4044	5.94066e-05	1.58536e-05	1.27205e-05	2.06474e-05	-1.90582	-2.22346	-1.52466	-0.317647	0.381154	0.698801	9.05677	171	extreme	0.793505
Glyma.16G113000		UniRef100_E0X6S2 3-hydroxy-3-methylglutaryl-coenzyme A reductase n=1 Tax=Glycyrrhiza uralensis RepID=E0X6S2_GLYUR	0	3-HYDROXY-3-METHYLGLUTARYL-COENZYME A REDUCTASE	parametric	0.0772442	0.119748	0.0453914	0.0159958	0.205987	0.816915	0.128737	0.0321982	0.116248	0.0542703	0.348158	0.889985	0.248306	0.0902943	-15.1827	-14.9787	-16.9649	-18.1312	2.966e-05	5.85236e-05	1.31691e-05	6.43289e-06	0.980497	-1.17137	-2.20498	-2.15187	-3.18548	-1.03361	10.7272	78	extreme	0.351053
Glyma.16G151500		UniRef100_B2ZGQ6 NAC domain protein n=1 Tax=Glycine max RepID=B2ZGQ6_SOYBN	0	NA	parametric	0.13181	0.183228	0.242142	0.276094	0.734277	0.0379854	0.416024	0.628739	0.390558	0.42897	0.832073	0.10199	0.569609	0.752558	-17.9681	-18.8577	-18.3994	-18.2712	5.48607e-06	3.26956e-06	4.56986e-06	6.57128e-06	-0.746677	-0.263623	0.260402	0.483054	1.00708	0.524025	8.77194	201	extreme	0.957403
Glyma.16G162600	6	UniRef100_Q43437 Photosystem II type I chlorophyll a/b-binding protein n=1 Tax=Glycine max RepID=Q43437_SOYBN	2e-81	CHLOROPHYLL A/B BINDING PROTEIN	parametric	0.00856989	0.0218112	0.752076	0.213084	0.189273	0.00262951	0.00779741	0.00328458	0.844838	0.356657	0.327676	0.014459	0.0319854	0.0170101	-20.0779	-17.5614	-17.362	-16.4929	1.27459e-06	6.5028e-06	8.72746e-06	1.60339e-05	2.35103	2.77553	3.65302	0.424501	1.302	0.877494	8.64649	215	extreme	0.728472
Glyma.16G165200	7	UniRef100_Q43437 Photosystem II type I chlorophyll a/b-binding protein n=1 Tax=Glycine max RepID=Q43437_SOYBN	0	CHLOROPHYLL A/B BINDING PROTEIN	parametric	0.0523962	0.088333	0.165169	0.21744	0.782956	0.0122256	0.263409	0.423835	0.297248	0.361786	0.866744	0.0446133	0.41462	0.576858	-17.4564	-15.597	-16.4959	-16.6648	7.97918e-06	2.66573e-05	1.87254e-05	1.85046e-05	1.74022	1.23069	1.21357	-0.509531	-0.526647	-0.017115	11.5124	40	extreme	0.630528
Glyma.16G165500	7	UniRef100_Q43437 Photosystem II type I chlorophyll a/b-binding protein n=1 Tax=Glycine max RepID=Q43437_SOYBN	0	CHLOROPHYLL A/B BINDING PROTEIN	parametric	0.0201515	0.041949	0.728698	0.642062	0.340405	0.00392642	0.0294046	0.0191699	0.827999	0.762921	0.496694	0.0193634	0.0845311	0.0619408	-17.2639	-15.3363	-15.5156	-15.0112	8.86665e-06	3.16321e-05	3.1888e-05	4.61797e-05	1.83493	1.84656	2.3808	0.0116281	0.545872	0.534244	10.4012	90	extreme	0.818704
Glyma.16G165800	3	UniRef100_Q43437 Photosystem II type I chlorophyll a/b-binding protein n=1 Tax=Glycine max RepID=Q43437_SOYBN	0	CHLOROPHYLL A/B BINDING PROTEIN	parametric	0.0440717	0.0770906	0.710394	0.917557	0.611664	0.00787519	0.0508509	0.0490048	0.814446	0.95582	0.739403	0.0322152	0.126266	0.122965	-16.2719	-14.4059	-14.6163	-14.3276	1.73459e-05	6.32105e-05	5.91736e-05	7.71588e-05	1.86557	1.77036	2.15324	-0.0952108	0.287667	0.382877	11.3244	49	extreme	0.767458
Glyma.16G211700		UniRef100_Q8RVX2 Protease inhibitor n=1 Tax=Sesbania rostrata RepID=Q8RVX2_SESRO	2e-154	NA	parametric	0.269334	0.328872	0.544095	0.935444	0.612576	0.0903429	0.078031	0.189917	0.684172	0.966962	0.740104	0.19208	0.172686	0.328472	-13.6476	-12.4414	-12.0405	-12.3741	0.000106708	0.00024509	0.00028558	0.000264044	1.19964	1.42023	1.30711	0.220584	0.107466	-0.113118	11.0591	61	extreme	0.896173
Glyma.17G023900		UniRef100_G7JJ49 Monothiol glutaredoxin-S2 n=1 Tax=Medicago truncatula RepID=G7JJ49_MEDTR	2e-67	GLUTAREDOXIN	parametric	0.377241	0.434571	0.771189	0.900714	0.647011	0.111359	0.307779	0.254544	0.858268	0.945274	0.766833	0.22375	0.462992	0.404564	-18.439	-17.412	-17.5864	-17.3108	3.49507e-06	8.15868e-06	6.5658e-06	1.41129e-05	1.22302	0.909651	2.01363	-0.313366	0.79061	1.10398	10.0645	114	extreme	0.309134
Glyma.17G069500		NA	7e-71	NA	parametric	0.50176	0.550406	0.790425	0.376259	0.19361	0.385702	0.354796	0.870228	0.872	0.532095	0.333058	0.54091	0.510957	0.925294	-17.3731	-16.5042	-16.2433	-17.5822	7.15774e-06	1.4477e-05	1.6511e-05	1.29527e-05	1.01619	1.20585	0.855681	0.189663	-0.160508	-0.350171	9.47374	142	extreme	0.156671
Glyma.17G072200		UniRef100_G7JFJ6 Cellulose synthase catalytic subunit n=1 Tax=Medicago truncatula RepID=G7JFJ6_MEDTR	0	X-BOX TRANSCRIPTION FACTOR-RELATED	parametric	0.614072	0.654436	0.84019	0.535332	0.517173	0.253049	0.477626	0.838881	0.905514	0.676755	0.661028	0.402922	0.626238	0.904662	-18.3778	-17.7552	-17.861	-18.2047	4.84077e-06	6.71411e-06	5.78659e-06	6.05889e-06	0.471961	0.257477	0.323817	-0.214484	-0.148144	0.0663399	10.0837	112	extreme	0.834272
Glyma.17G119000		NA	6e-40	NA	parametric	0.269273	0.328841	0.973413	0.891753	0.889259	0.0642978	0.136418	0.203061	0.989842	0.939548	0.937907	0.149923	0.259095	0.344634	-16.4375	-18.6636	-18.6274	-18.4762	1.72723e-05	9.13188e-06	4.71519e-06	5.3386e-06	-0.919479	-1.87307	-1.69393	-0.953595	-0.774451	0.179144	13.1621	14	extreme	0.910097
Glyma.17G128000	5	UniRef100_I1MUM7 Malate synthase n=1 Tax=Glycine max RepID=I1MUM7_SOYBN	0	ISOCITRATE LYASE/MALATE SYNTHASE	parametric	0.0228878	0.0462801	0.634302	0.0100798	0.00526095	0.138103	0.39781	0.111145	0.756872	0.0386132	0.0239607	0.261357	0.552553	0.223457	-20.4651	-21.9095	-21.4725	-18.2269	8.40714e-07	2.86358e-07	6.67553e-07	1.72553e-05	-1.55379	-0.332734	4.35928	1.22106	5.91308	4.69202	8.81002	195	extreme	0.0398978
Glyma.17G132900	5	UniRef100_F8TCX9 Senescence-inducible chloroplast stay-green protein n=1 Tax=Medicago truncatula RepID=F8TCX9_MEDTR	3e-171	NA	parametric	0.00420581	0.0126995	0.171057	0.660344	0.0676961	0.00131123	0.00113515	0.0230058	0.304728	0.776864	0.155751	0.00875208	0.00787644	0.0707078	-23.6308	-19.905	-18.6972	-20.3829	8.81445e-08	1.71073e-06	4.35184e-06	1.61815e-06	4.2786	5.62561	4.19833	1.34702	-0.0802639	-1.42728	9.33858	152	extreme	0.317214
Glyma.17G139400		UniRef100_G7JK37 Nitrate transporter n=1 Tax=Medicago truncatula RepID=G7JK37_MEDTR	0	OLIGOPEPTIDE TRANSPORTER-RELATED	parametric	0.539272	0.5852	0.439795	0.766446	0.311202	0.320236	0.784426	0.177825	0.591872	0.855084	0.466606	0.476005	0.867737	0.313286	-19.0226	-17.5249	-18.6756	-17.148	4.17888e-06	6.68879e-06	3.34298e-06	1.11781e-05	0.67863	-0.321981	1.41948	-1.00061	0.740852	1.74146	9.42786	148	extreme	0.560587
Glyma.17G169200		UniRef100_Q9FH92 Protein IRX15-LIKE n=1 Tax=Arabidopsis thaliana RepID=IX15L_ARATH	0	NA	parametric	0.686397	0.720629	0.921656	0.65102	0.616557	0.333105	0.418165	0.309341	0.95853	0.76979	0.743261	0.489427	0.571596	0.464582	-21.2313	-20.4995	-20.4271	-20.056	7.81312e-07	1.4154e-06	9.96055e-07	1.54335e-06	0.857241	0.350327	0.982093	-0.506915	0.124851	0.631766	9.80684	122	extreme	0.919448
Glyma.17G208200		UniRef100_Q43557 Unidentified n=1 Tax=Medicago sativa RepID=Q43557_MEDSA	0	NA	non-parametric	0.484744	0.535061	1	1	1	1	1	1	1	1	1	1	1	1	-21.1966	-20.3539	-19.2546	-19.0972	5.7505e-07	1.10613e-06	2.7188e-06	3.7298e-06	0.943768	2.24121	2.69734	1.29744	1.75357	0.456128	10.5923	81	extreme	0.61318
Glyma.17G212200		UniRef100_Q9LKY8 Proline-rich protein n=1 Tax=Glycine max RepID=Q9LKY8_SOYBN	1e-80	NA	parametric	0.977445	0.980082	0.964229	0.740089	0.686664	0.942664	0.931213	0.742913	0.984376	0.836252	0.796757	0.971427	0.964376	0.838286	-22.2057	-22.1555	-22.1242	-21.8411	5.91303e-07	3.35871e-07	3.86699e-07	7.04068e-07	-0.815993	-0.612686	0.251817	0.203306	1.06781	0.864504	9.83112	120	extreme	0.932527
Glyma.17G230700		UniRef100_Q9AUD9 Asparaginyl endopeptidase n=1 Tax=Vigna radiata var. radiata RepID=Q9AUD9_VIGRR	0	HEMOGLOBINASE FAMILY MEMBER	non-parametric	1e-08	2.37914e-06	1	1	1	1	1	1	1	1	1	1	1	1	-13.1766	-12.1348	-10.8991	-9.93672	0.000118214	0.000249731	0.000649644	0.00171332	1.07897	2.45825	3.85732	1.37927	2.77835	1.39908	9.13282	165	extreme	0.20289
Glyma.18G057100		UniRef100_F4KEY9 Tetratricopeptide repeat-containing protein n=1 Tax=Arabidopsis thaliana RepID=F4KEY9_ARATH	0	N-TERMINAL ACETLYTRANSFERASE-RELATED	parametric	0.246242	0.305244	0.0677455	0.115694	0.98626	0.267614	0.476186	0.49519	0.155835	0.23002	0.997235	0.419394	0.624942	0.641869	-13.7059	-14.4556	-13.1387	-13.1275	9.23677e-05	4.66352e-05	0.000180345	0.000148428	-0.98597	0.9653	0.684304	1.95127	1.67027	-0.280996	8.46775	232	extreme	0.346123
Glyma.18G059600		UniRef100_G7JBX2 Ser-thr protein kinase n=1 Tax=Medicago truncatula RepID=G7JBX2_MEDTR	0	LEUCINE-RICH REPEAT RECEPTOR-LIKE PROTEIN KINASE	parametric	0.469283	0.520448	0.400379	0.182105	0.291934	0.399946	0.999526	0.517558	0.554885	0.318778	0.446056	0.554445	1	0.661345	-18.5142	-18.1966	-18.5139	-18.9163	3.2497e-06	4.41673e-06	3.55713e-06	3.47073e-06	0.442672	0.130405	0.0949314	-0.312267	-0.347741	-0.035473	8.51533	226	extreme	0.607643
Glyma.18G092200		UniRef100_D0PSE9 WRKY transcription factor n=1 Tax=Picrorhiza kurrooa RepID=D0PSE9_9LAMI	0	NA	parametric	0.233815	0.292545	0.0864843	0.103824	0.796928	0.16545	0.739694	0.612555	0.186133	0.212648	0.876444	0.297593	0.83595	0.740091	-15.5358	-16.6113	-15.2403	-15.0515	2.79407e-05	1.08218e-05	4.421e-05	4.29658e-05	-1.36843	0.662004	0.620821	2.03043	1.98925	-0.041183	8.49263	228	extreme	0.476333
Glyma.18G127200	6	UniRef100_G7K9P5 Peptide transporter PTR1 n=1 Tax=Medicago truncatula RepID=G7K9P5_MEDTR	0	OLIGOPEPTIDE TRANSPORTER-RELATED	parametric	0.0109398	0.0262356	0.0134783	0.00148959	0.0147802	0.836463	0.0637086	0.00484568	0.0478848	0.00959392	0.0512632	0.903094	0.1489	0.0225648	-19.0491	-19.154	-17.6413	-16.1567	2.03178e-06	2.48304e-06	9.66552e-06	3.06413e-05	0.289368	2.25011	3.91467	1.96074	3.6253	1.66456	8.86625	190	extreme	0.25421
Glyma.18G191600		UniRef100_O24101 MtN5 protein n=1 Tax=Medicago truncatula RepID=O24101_MEDTR	3e-64	NA	parametric	0.245492	0.304472	0.257351	0.953016	0.288797	0.160667	0.0739837	0.337901	0.407797	0.977606	0.44276	0.291321	0.166211	0.494175	-13.8983	-14.5482	-15.0622	-14.583	9.67279e-05	4.97042e-05	3.35556e-05	6.28732e-05	-0.960564	-1.52738	-0.621486	-0.566813	0.339077	0.905891	9.00786	179	extreme	0.690972
Glyma.18G197400		UniRef100_G7JMZ0 Laccase 1a n=1 Tax=Medicago truncatula RepID=G7JMZ0_MEDTR	0	MULTI-COPPER OXIDASE	parametric	0.139933	0.192267	0.0572388	0.270656	0.562367	0.23179	0.0299485	0.101483	0.137699	0.422831	0.699593	0.378592	0.0857085	0.209088	-21.3095	-20.4344	-18.947	-19.3575	5.61069e-07	1.93094e-06	2.64106e-06	3.21718e-06	1.78305	2.23487	2.51955	0.451812	0.736494	0.284682	10.389	92	extreme	0.516346
Glyma.18G203100		UniRef100_Q8LED3 Protein trichome birefringence-like 3 n=2 Tax=Arabidopsis thaliana RepID=TBL3_ARATH	0	FAMILY NOT NAMED	parametric	0.68586	0.720216	0.274644	0.626019	0.642402	0.927386	0.377278	0.636662	0.427398	0.750441	0.763225	0.961933	0.533047	0.758711	-21.1762	-21.2333	-21.9427	-21.6497	8.85464e-07	6.63231e-07	3.63383e-07	5.94497e-07	-0.416922	-1.28494	-0.574764	-0.868019	-0.157842	0.710178	9.03244	175	extreme	0.880212
Glyma.18G205800		UniRef100_C6TCN5 Ferritin n=2 Tax=Glycine RepID=C6TCN5_SOYBN	0	FERRITIN	parametric	0.0622477	0.101217	0.0398607	0.143922	0.616815	0.0206306	0.740409	0.475909	0.105679	0.26919	0.743477	0.0652846	0.836452	0.624691	-17.4916	-14.7468	-17.098	-16.5905	6.63547e-06	7.84363e-05	1.21006e-05	1.92817e-05	3.56325	0.86681	1.53896	-2.69644	-2.02429	0.672154	10.6923	80	extreme	0.494082
Glyma.18G210500		UniRef100_G7KX17 Alanine glyoxylate aminotransferase-like protein n=1 Tax=Medicago truncatula RepID=G7KX17_MEDTR	0	AMINOTRANSFERASE CLASS III	non-parametric	0.100305	0.147482	1	1	1	0.160406	1	1	1	1	1	0.290991	1	1	-18.1638	-19.0446	-17.2326	-16.3902	4.34356e-06	2.67295e-06	1.92883e-05	2.60399e-05	-0.700446	2.15078	2.58377	2.85122	3.28422	0.432997	9.68213	136	extreme	0.530282
Glyma.18G250100		UniRef100_G7KU92 Subtilisin-like serine protease n=1 Tax=Medicago truncatula RepID=G7KU92_MEDTR	0	PROPROTEIN CONVERTASE SUBTILISIN/KEXIN	parametric	0.127598	0.178454	0.285035	0.0438146	0.0752005	0.365324	0.154228	0.0278878	0.438672	0.113243	0.168158	0.521217	0.282822	0.0813092	-21.0862	-20.3175	-19.4009	-17.7793	1.32461e-06	1.44379e-06	1.98071e-06	9.01595e-06	0.124297	0.58045	2.76691	0.456153	2.64262	2.18646	11.63	39	extreme	0.666336
Glyma.18G258000	3	UniRef100_G7JQT5 Isoflavonoid malonyl transferase n=2 Tax=Medicago truncatula RepID=G7JQT5_MEDTR	0	NA	parametric	0.0320571	0.0599931	0.204282	0.0358712	0.128681	0.00832569	0.140201	0.81482	0.346136	0.0977514	0.248216	0.0335662	0.264143	0.888511	-15.7485	-13.454	-14.3874	-15.5281	2.03593e-05	0.00012452	5.05428e-05	3.24433e-05	2.61262	1.31182	0.672233	-1.3008	-1.94039	-0.639584	8.66658	209	extreme	0.20145
Glyma.18G272100		UniRef100_Q69F97 Phytochelatin synthetase-like protein n=1 Tax=Phaseolus vulgaris RepID=Q69F97_PHAVU	0	NA	parametric	0.262354	0.321762	0.594348	0.657474	0.270349	0.105618	0.117387	0.480403	0.725471	0.774753	0.422462	0.215276	0.232446	0.628688	-19.8317	-18.6898	-18.3394	-19.085	1.80825e-06	3.5707e-06	3.89211e-06	4.08876e-06	0.981615	1.10596	1.17707	0.124346	0.195457	0.0711114	10.2004	100	extreme	0.53802
Glyma.18G285700		UniRef100_G7KVN5 Plant-specific domain TIGR01589 family protein n=1 Tax=Medicago truncatula RepID=G7KVN5_MEDTR	2e-64	NA	parametric	0.708994	0.740947	0.908797	0.512865	0.452509	0.46879	0.526117	0.305289	0.950293	0.657321	0.603563	0.618322	0.668771	0.460299	-20.6515	-20.2214	-20.1544	-19.7078	8.65209e-07	1.62372e-06	1.32241e-06	1.75886e-06	0.90818	0.612049	1.02352	-0.296131	0.115341	0.411472	8.47476	230	extreme	0.860704
Glyma.19G007700		UniRef100_I1N5Q1 Carbonic anhydrase n=4 Tax=Glycine max RepID=I1N5Q1_SOYBN	0	CARBONIC ANHYDRASE	parametric	0.000275392	0.0017379	0.0165519	0.00107016	0.00490493	0.000175585	0.0496717	0.766149	0.055648	0.00755685	0.0227683	0.00210544	0.124179	0.854827	-8.52408	-7.78226	-8.1385	-8.58746	0.00319384	0.00536118	0.00408594	0.00293264	0.747256	0.355376	-0.123094	-0.39188	-0.87035	-0.47847	11.8453	30	extreme	0.968829
Glyma.19G008200		UniRef100_D2DWB2 Kinesin light chain-like protein n=1 Tax=Phaseolus vulgaris RepID=D2DWB2_PHAVU	0	KINESIN LIGHT CHAIN	parametric	0.412103	0.467209	0.798804	0.725679	0.820541	0.11008	0.299141	0.45306	0.877687	0.825844	0.892469	0.221915	0.453751	0.604067	-18.0361	-17.3323	-17.4365	-17.5293	4.97372e-06	7.93967e-06	7.01743e-06	8.3133e-06	0.674754	0.496619	0.741098	-0.178135	0.0663436	0.244479	8.2897	257	extreme	0.799697
Glyma.19G024200		UniRef100_Q9FNT1 Alpha-expansin n=1 Tax=Cicer arietinum RepID=Q9FNT1_CICAR	0	NA	parametric	0.838649	0.857289	0.982553	0.805641	0.756593	0.431928	0.546742	0.479852	0.995098	0.882274	0.848048	0.584542	0.686359	0.62818	-20.6023	-19.9979	-19.9814	-19.7466	1.02617e-06	1.8538e-06	1.55239e-06	2.78727e-06	0.853218	0.597222	1.44159	-0.255996	0.588371	0.844368	11.4137	45	extreme	0.605044
Glyma.19G028500		UniRef100_I1N6A6 UDP-glucose 6-dehydrogenase n=1 Tax=Glycine max RepID=I1N6A6_SOYBN	0	UDP-GLUCOSE DEHYDROGENASE/UDP-MANNAC DEHYDROGENASE	parametric	0.0656405	0.105576	0.0377264	0.0436213	0.447736	0.0710614	0.784348	0.489692	0.101488	0.112892	0.599076	0.161435	0.867695	0.637097	-17.0364	-16.2137	-17.1924	-17.5116	8.58856e-06	1.85596e-05	8.66171e-06	1.01613e-05	1.11168	0.0122344	0.242597	-1.09944	-0.869082	0.230362	9.03485	174	extreme	0.457059
Glyma.19G030800		UniRef100_A7BID0 Malonyl-CoA:isoflavone 7-O-glucoside-6''-O-malonyltransferase n=1 Tax=Glycine max RepID=A7BID0_SOYBN	0	NA	parametric	0.166487	0.221202	0.281045	0.0811002	0.257854	0.0602014	0.425103	0.875078	0.434341	0.177663	0.408357	0.142951	0.578045	0.928436	-16.4674	-14.45	-15.5269	-16.6612	1.32684e-05	7.62532e-05	2.37287e-05	1.78498e-05	2.5228	0.83864	0.427913	-1.68416	-2.09489	-0.410727	10.3275	93	extreme	0.177704
Glyma.19G063600		UniRef100_B9GI56 LOB domain protein 25 n=1 Tax=Populus trichocarpa RepID=B9GI56_POPTR	1e-132	NA	parametric	0.742065	0.770617	0.417496	0.965294	0.439192	0.411359	0.989954	0.396295	0.57097	0.984997	0.59133	0.565196	0.999443	0.551099	-19.5276	-18.2589	-19.5103	-18.3184	2.28576e-06	4.11922e-06	2.03194e-06	6.15488e-06	0.849699	-0.16981	1.42906	-1.01951	0.579361	1.59887	9.62932	138	extreme	0.453322
Glyma.19G087200		UniRef100_B6UEL2 Brain protein 44-like protein n=1 Tax=Zea mays RepID=B6UEL2_MAIZE	2e-74	UPF0041 BRAIN PROTEIN 44-RELATED	non-parametric	0.0306412	0.0579054	1	1	0.513393	0.0716315	1	1	1	1	0.657768	0.162409	1	1	-19.8141	-20.5844	-19.4521	-19.7003	2.28339e-06	1.4536e-06	1.97671e-06	2.17212e-06	-0.651544	-0.208076	-0.0720693	0.443468	0.579475	0.136007	8.71282	205	extreme	0.911857
Glyma.19G098500		UniRef100_G0TEB4 Glycerophosphodiester phosphodiesterase 2 n=1 Tax=Lupinus albus RepID=G0TEB4_LUPAL	0	RELATED TO MULTIFUNCTIONAL CYCLIN-DEPENDENT KINASE-RELATED	parametric	0.395767	0.451813	0.272312	0.515816	0.761236	0.287947	0.102735	0.190282	0.424765	0.659822	0.851369	0.441849	0.211009	0.32892	-14.2224	-15.3277	-16.472	-16.1655	6.65239e-05	4.10379e-05	2.74944e-05	4.88446e-05	-0.696916	-1.27473	-0.445672	-0.577818	0.251244	0.829061	13.3125	11	extreme	0.695018
Glyma.19G108100		UniRef100_E3NYP2 Flowering locus T-like protein 2 n=1 Tax=Glycine max RepID=E3NYP2_SOYBN	3e-123	PHOSPHATIDYLETHANOLAMINE-BINDING PROTEIN	parametric	0.572946	0.616473	0.258307	0.806011	0.414032	0.962853	0.38872	0.816034	0.408902	0.882548	0.567748	0.983549	0.543813	0.889394	-18.2516	-18.2312	-17.7169	-18.0819	5.19752e-06	5.85751e-06	8.05536e-06	8.79273e-06	0.172464	0.632126	0.758489	0.459662	0.586025	0.126362	11.1137	57	extreme	0.959529
Glyma.19G142700		NA	1e-38	NA	parametric	0.276146	0.335904	0.221712	0.18251	0.507223	0.148056	0.850337	0.806119	0.366766	0.319278	0.652382	0.274723	0.912216	0.882627	-17.7147	-17.0368	-17.5993	-17.8951	7.28719e-06	1.12187e-05	6.68459e-06	8.31992e-06	0.62247	-0.124524	0.191207	-0.746994	-0.431263	0.315731	10.8653	72	extreme	0.755442
Glyma.19G148800		UniRef100_G7KVF1 Peroxidase n=1 Tax=Medicago truncatula RepID=G7KVF1_MEDTR	0	NA	parametric	0.750863	0.778542	0.940243	0.603683	0.566588	0.595531	0.634784	0.297267	0.969847	0.732845	0.703082	0.726418	0.757266	0.451822	-21.852	-20.9833	-21.105	-20.166	4.61796e-07	1.00581e-06	6.41092e-07	1.74749e-06	1.12303	0.473275	1.91996	-0.649759	0.796923	1.44668	10.0663	113	extreme	0.685845
Glyma.19G161100		UniRef100_C6THS6 Auxin-induced protein n=1 Tax=Glycine max RepID=C6THS6_SOYBN	0	NA	parametric	0.289363	0.349307	0.65687	0.575331	0.341114	0.193225	0.339534	0.0691762	0.774274	0.709943	0.497381	0.332582	0.495812	0.158277	-17.1333	-15.2152	-15.8418	-14.4709	1.02862e-05	3.69826e-05	3.25803e-05	8.309e-05	1.84613	1.66329	3.01396	-0.182848	1.16783	1.35067	11.4796	42	extreme	0.619373
Glyma.19G179100		UniRef100_Q599J6 Beta-3-glucuronyltransferase n=1 Tax=Medicago truncatula RepID=Q599J6_MEDTR	0	GALACTOSYLGALACTOSYLXYLOSYLPROTEIN 3-BETA-GLUCURONOSYLTRANSFERASE (BETA-1,3-GLUCURONYLTRANSFERASE)	parametric	0.20473	0.262093	0.97976	0.720481	0.61007	0.0445427	0.116886	0.283162	0.99351	0.821913	0.738142	0.11461	0.231733	0.436597	-21.3183	-20.0306	-20.0162	-20.3078	7.03907e-07	1.64425e-06	1.31712e-06	1.33312e-06	1.22397	0.903926	0.921355	-0.320046	-0.302617	0.0174295	9.2691	155	extreme	0.952101
Glyma.19G180700		UniRef100_G7L2R9 Fasciclin-like arabinogalactan protein n=1 Tax=Medicago truncatula RepID=G7L2R9_MEDTR	3e-177	PERIOSTIN-RELATED	parametric	0.431778	0.485832	0.362691	0.277246	0.576481	0.308157	0.159655	0.122551	0.51876	0.430277	0.710812	0.463403	0.290015	0.239648	-20.7094	-19.9656	-19.3053	-18.9063	1.12488e-06	2.19115e-06	2.32809e-06	3.19556e-06	0.961918	1.04937	1.5063	0.0874568	0.544378	0.456921	10.4405	88	extreme	0.969855
Glyma.19G255800		UniRef100_B4F9N6 Dopamine beta-monooxygenase n=1 Tax=Zea mays RepID=B4F9N6_MAIZE	0	FAMILY NOT NAMED	parametric	0.216568	0.274625	0.468507	0.938045	0.533769	0.0653581	0.067486	0.209997	0.61811	0.968536	0.67543	0.151737	0.15538	0.352963	-19.9842	-18.9665	-18.5993	-18.9132	2.07223e-06	2.66891e-06	3.13073e-06	3.25258e-06	0.365062	0.595312	0.650399	0.23025	0.285337	0.0550865	9.20771	157	extreme	0.799584
Glyma.20G036300		UniRef100_Q01IJ0 H0219H12.7 protein n=1 Tax=Oryza sativa RepID=Q01IJ0_ORYSA	0	AMINO ACID TRANSPORTER	parametric	0.076014	0.118325	0.153723	0.0862892	0.344891	0.0694864	0.0233444	0.0145265	0.28218	0.18582	0.501192	0.158819	0.0714571	0.0506227	-19.1523	-20.5908	-21.6786	-22.3747	2.88339e-06	9.47728e-07	7.14776e-07	5.39417e-07	-1.60522	-2.0122	-2.41829	-0.406982	-0.813072	-0.40609	9.19503	159	extreme	0.934212
Glyma.20G045800	6	UniRef100_G7JJF2 Hydroxycinnamoyl CoA shikimate/quinate hydroxycinnamoyltransferase-like protein n=1 Tax=Medicago truncatula RepID=G7JJF2_MEDTR	0	NA	parametric	0.000519676	0.00274645	0.0088374	7.07964e-05	0.00039926	0.0637489	0.365511	0.00110961	0.0350518	0.00111714	0.00374854	0.14897	0.521401	0.00775403	-16.9766	-15.4222	-17.8698	-21.8878	1.26379e-05	2.9874e-05	5.81911e-06	4.11973e-07	1.24114	-1.11888	-4.93906	-2.36002	-6.18019	-3.82018	8.6886	207	extreme	0.762668
Glyma.20G063100		UniRef100_Q6VM19 Metal transport protein n=1 Tax=Medicago truncatula RepID=Q6VM19_MEDTR	0	ZINC/IRON TRANSPORTER	parametric	0.427495	0.481931	0.644405	0.302536	0.37531	0.31015	0.259189	0.120599	0.764858	0.457365	0.531138	0.465519	0.409967	0.236888	-17.0936	-17.8838	-18.2346	-18.9199	9.11541e-06	1.03572e-05	7.46423e-06	3.26625e-06	0.18425	-0.288313	-1.48067	-0.472563	-1.66492	-1.19236	10.1806	105	extreme	0.911566
Glyma.20G142700		NA	1e-139	NA	parametric	0.578299	0.621195	0.435033	0.98	0.454462	0.370155	0.928479	0.589601	0.587362	0.993649	0.605414	0.526002	0.96266	0.721575	-21.359	-20.9288	-21.3014	-20.9449	6.91344e-07	8.01799e-07	5.83446e-07	6.83924e-07	0.213837	-0.244803	-0.015568	-0.458641	-0.229405	0.229235	8.40825	242	extreme	0.990092
Glyma.20G155200		UniRef100_G7IBZ9 Ethylene-responsive transcription factor ERF026 n=1 Tax=Medicago truncatula RepID=G7IBZ9_MEDTR	4e-145	NA	parametric	0.629293	0.668129	0.959582	0.443003	0.28983	0.547731	0.678505	0.302296	0.981619	0.594743	0.443862	0.687221	0.790547	0.457111	-19.8648	-19.4998	-19.5302	-18.8729	2.59767e-06	1.9888e-06	1.87272e-06	2.36341e-06	-0.385318	-0.472087	-0.136348	-0.086769	0.24897	0.335739	8.42936	236	extreme	0.446449
Glyma.20G192700		UniRef100_Q2WGL7 Lupeol synthase n=1 Tax=Lotus japonicus RepID=Q2WGL7_LOTJA	0	LANOSTEROL SYNTHASE	parametric	0.065622	0.105557	0.213558	0.0170322	0.0287821	0.206445	0.986738	0.13689	0.357239	0.0568161	0.0832026	0.348705	0.997522	0.259729	-16.0949	-15.392	-16.083	-17.4248	1.97566e-05	2.68712e-05	1.56701e-05	9.77282e-06	0.443725	-0.334321	-1.01549	-0.778046	-1.45921	-0.681166	8.34303	254	extreme	0.353772
Glyma.20G196900	4	UniRef100_P28759 Superoxide dismutase [Fe], chloroplastic n=1 Tax=Glycine max RepID=SODF_SOYBN	0	SUPEROXIDE DISMUTASE 2	parametric	0.0683062	0.10898	0.12442	0.24995	0.961777	0.0355391	0.0124506	0.0265001	0.242266	0.399454	0.982879	0.097102	0.0451978	0.0783585	-11.796	-12.6232	-13.1906	-13.1741	0.000332608	0.000187338	0.000159774	0.000124124	-0.828178	-1.05779	-1.42205	-0.229609	-0.593867	-0.364259	8.44521	234	extreme	0.859129
Glyma.20G204500		UniRef100_E2FKI9 Sieve element occlusion s n=1 Tax=Glycine max RepID=E2FKI9_SOYBN	0	NA	non-parametric	0.565226	0.609166	1	0.63522	0.214648	0.49645	0.565226	0.565226	1	0.757579	0.358543	0.643028	0.701987	0.701987	-20.7908	-23.3862	-22.9493	-23.4641	0.000101517	9.85152e-08	1.27576e-07	9.95159e-08	-10.0091	-9.63615	-9.9945	0.372938	0.0145816	-0.358356	9.78446	128	extreme	9.20668e-08
Glyma.20G246300		UniRef100_A2Q2S7 General substrate transporter n=2 Tax=Medicago truncatula RepID=A2Q2S7_MEDTR	0	FAMILY NOT NAMED	parametric	0.798364	0.82109	0.545066	0.833692	0.431907	0.549638	0.993696	0.397516	0.684986	0.901354	0.584523	0.688895	1	0.552265	-18.3066	-17.4536	-18.3166	-17.1876	4.53886e-06	8.89273e-06	4.50576e-06	1.2541e-05	0.970297	-0.010558	1.46625	-0.980856	0.495951	1.47681	9.75694	130	extreme	0.702444
Glyma.20G247400		UniRef100_G7ICA6 Peptide transporter PTR1 n=1 Tax=Medicago truncatula RepID=G7ICA6_MEDTR	0	OLIGOPEPTIDE TRANSPORTER-RELATED	parametric	0.7079	0.740082	0.454528	0.513095	0.803046	0.264719	0.609488	0.464968	0.605461	0.657534	0.880621	0.416156	0.737649	0.614934	-19.0097	-17.3509	-18.4409	-18.0827	3.40054e-06	7.6332e-06	4.51219e-06	5.01214e-06	1.16653	0.408067	0.559665	-0.758458	-0.606861	0.151598	8.75166	203	extreme	0.844944
Glyma.U005800		NA	1e-52	NA	parametric	0.298432	0.357922	0.151794	0.117899	0.601893	0.173483	0.944126	0.643219	0.279626	0.233166	0.73144	0.307778	0.972331	0.763947	-14.8099	-15.9678	-14.7411	-14.3176	4.65184e-05	1.68993e-05	7.02983e-05	8.25417e-05	-1.46084	0.595688	0.827322	2.05652	2.28816	0.231634	9.79935	124	extreme	0.343443
Glyma.U025800	6	UniRef100_Q52UU1 Squamosa promoter binding-like protein n=1 Tax=Betula platyphylla RepID=Q52UU1_BETPL	7e-134	NA	parametric	0.00726627	0.0192346	0.740762	0.0331796	0.0118817	0.00451946	0.0360381	0.874157	0.836683	0.0923425	0.0436721	0.0214614	0.0980925	0.927796	-19.4926	-18.1501	-18.2721	-19.3956	2.33261e-06	4.83012e-06	3.87925e-06	2.26035e-06	1.05012	0.733835	-0.045393	-0.316281	-1.09551	-0.779228	8.26811	260	extreme	0.853853
Glyma.01G005600		UniRef100_C6ZS06 Leucine-rich repeat family protein / extensin family protein n=1 Tax=Glycine max RepID=C6ZS06_SOYBN	0	No Available Panther Description	parametric	0.918587	0.927876	0.91652	0.662759	0.56034	0.870559	0.957868	0.568494	0.955224	0.778611	0.697849	0.925529	0.980544	0.704456	-23.4466	-23.2824	-23.388	-22.796	1.04431e-07	1.54652e-07	1.50071e-07	2.79026e-07	0.56648	0.523105	1.41786	-0.043375	0.851375	0.89475	6.52451	675	moderate	0.632696
Glyma.01G006000		UniRef100_Q9LVB9 Emb|CAB83157.1 n=1 Tax=Arabidopsis thaliana RepID=Q9LVB9_ARATH	5e-132	NA	parametric	0.223398	0.281602	0.611652	0.0540001	0.376854	0.216246	0.25216	0.888295	0.7394	0.131967	0.532643	0.360391	0.401917	0.937326	-18.7431	-20.5652	-19.8447	-18.5711	4.04746e-06	1.0227e-06	1.20956e-06	3.10752e-06	-1.98464	-1.74254	-0.381255	0.242106	1.60339	1.36128	7.47612	387	moderate	0.444719
Glyma.01G011000		NA	2e-53	NA	parametric	0.97456	0.977651	0.896384	0.720782	0.734307	0.8738	0.825813	0.67578	0.942509	0.822104	0.832083	0.92753	0.895956	0.788456	-22.1966	-22.0982	-22.0175	-21.8067	2.41232e-07	4.82057e-07	3.4887e-07	3.84216e-07	0.99878	0.532268	0.671493	-0.466512	-0.327287	0.139225	7.57328	372	moderate	0.644706
Glyma.01G012100		UniRef100_U5G3G7 Lipase class 3 family protein n=1 Tax=Populus trichocarpa RepID=U5G3G7_POPTR	0	CGI-141-RELATED/LIPASE CONTAINING PROTEIN	parametric	0.0760311	0.118336	0.356142	0.0386647	0.189483	0.689458	0.194712	0.0195352	0.512342	0.103342	0.327934	0.79877	0.334389	0.0628022	-21.8865	-21.4916	-20.5611	-19.2031	3.29402e-07	5.48337e-07	1.01028e-06	2.04763e-06	0.735212	1.61683	2.63603	0.881618	1.90082	1.0192	6.38943	737	moderate	0.942563
Glyma.01G018100		NA	NA	NA	parametric	0.879848	0.893728	0.958477	0.614523	0.56955	0.546517	0.653465	0.990027	0.980937	0.741694	0.705352	0.686172	0.77165	0.999483	-21.3147	-21.791	-21.7503	-21.3016	7.68081e-07	3.04371e-07	4.67511e-07	4.80012e-07	-1.33543	-0.716259	-0.678189	0.619167	0.657237	0.03807	6.56771	663	moderate	0.29857
Glyma.01G019500		UniRef100_G7KF59 Hydroxyproline-rich glycoprotein n=2 Tax=Medicago truncatula RepID=G7KF59_MEDTR	9e-85	NA	parametric	0.105237	0.153076	0.337446	0.253401	0.590886	0.0209341	0.199946	0.419259	0.493712	0.403305	0.722646	0.0659837	0.340856	0.572606	-21.7057	-19.8967	-20.5528	-20.9137	6.25691e-07	1.29011e-06	8.68442e-07	6.4785e-07	1.04397	0.47298	0.050209	-0.570993	-0.993763	-0.422771	7.25877	430	moderate	0.943742
Glyma.01G020900		UniRef100_B9IIG5 Cinnamyl-alcohol dehydrogenase family protein n=1 Tax=Populus trichocarpa RepID=B9IIG5_POPTR	0	ALCOHOL DEHYDROGENASE RELATED	non-parametric	0.31869	0.377808	0.901159	1	1	0.384177	0.0888753	1	0.945547	1	1	0.539425	0.189842	1	-22.3004	-23.4287	-23.4362	-22.1096	2.88395e-07	1.22104e-07	1.36671e-07	3.23137e-07	-1.23993	-1.07734	0.164102	0.162593	1.40403	1.24144	6.00989	946	moderate	0.997518
Glyma.01G029300		UniRef100_G7K086 Axial regulator YABBY n=1 Tax=Medicago truncatula RepID=G7K086_MEDTR	0	NA	parametric	0.32076	0.379957	0.693193	0.561826	0.389032	0.246245	0.339743	0.0811781	0.801587	0.699137	0.544093	0.395253	0.496026	0.177782	-22.6161	-21.0292	-21.5505	-20.3925	2.21205e-07	7.3949e-07	5.42342e-07	1.05046e-06	1.74114	1.29382	2.24756	-0.447326	0.506415	0.953741	7.3916	405	moderate	0.971509
Glyma.01G034000	5	UniRef100_B7FKA0 MLP-like protein n=1 Tax=Medicago truncatula RepID=B7FKA0_MEDTR	1e-106	NA	parametric	0.00230172	0.0081243	0.390793	0.0576046	0.00652353	0.0042331	0.0394598	0.000742642	0.545734	0.138362	0.0280684	0.0204535	0.104928	0.00582657	-21.6299	-19.3273	-19.8739	-17.7401	3.32897e-07	1.85777e-06	1.53096e-06	5.56684e-06	2.48042	2.20129	4.06371	-0.279132	1.58329	1.86242	5.76611	1128	moderate	0.399243
Glyma.01G049600		UniRef100_G7KGM9 Myb-like protein AA n=1 Tax=Medicago truncatula RepID=G7KGM9_MEDTR	0	MYB-LIKE DNA-BINDING PROTEIN MYB	parametric	0.359975	0.417911	0.624011	0.32017	0.505917	0.328213	0.209672	0.0908561	0.748934	0.475939	0.651194	0.484441	0.352578	0.192861	-20.9654	-21.8371	-22.265	-22.8492	5.29297e-07	4.01987e-07	2.15208e-07	2.26449e-07	-0.396928	-1.29835	-1.22489	-0.901419	-0.827965	0.0734543	5.86982	1057	moderate	0.191161
Glyma.01G050100	7	UniRef100_C6TN48 Expansin A4 n=1 Tax=Glycine max RepID=C6TN48_SOYBN	0	NA	parametric	0.00406708	0.0123707	0.755805	0.00559503	0.000708568	0.397099	0.67272	0.00426327	0.847503	0.0250768	0.00563761	0.551831	0.786158	0.0205562	-16.4938	-16.1593	-16.2799	-14.3877	1.13698e-05	1.65312e-05	1.38891e-05	5.81125e-05	0.539991	0.288752	2.35365	-0.251238	1.81366	2.0649	5.98319	967	moderate	0.39873
Glyma.01G062400	7	UniRef100_I1J635 Amine oxidase n=1 Tax=Glycine max RepID=I1J635_SOYBN	0	COPPER AMINE OXIDASE	parametric	0.0209154	0.0431804	0.202809	0.468509	0.664289	0.00977796	0.00425308	0.0112217	0.344323	0.61811	0.77971	0.0377438	0.0205246	0.0418576	-17.759	-15.532	-14.5948	-14.9009	8.16855e-06	2.80095e-05	5.28617e-05	3.62163e-05	1.77776	2.69407	2.14849	0.916308	0.370725	-0.545583	8.12951	284	moderate	0.737779
Glyma.01G084800		UniRef100_G7JYD9 Lysine/histidine transporter n=1 Tax=Medicago truncatula RepID=G7JYD9_MEDTR	0	AMINO ACID TRANSPORTER	non-parametric	0.160511	0.21478	0.212054	0.0369318	0.278409	1	1	0.787946	0.355395	0.0998594	0.431498	1	1	0.870238	-18.9594	-18.1285	-18.5691	-19.0465	2.40405e-06	4.31666e-06	2.96999e-06	2.52998e-06	0.84445	0.304993	0.0736627	-0.539457	-0.770787	-0.23133	6.62472	637	moderate	0.892308
Glyma.01G085600	6	UniRef100_D2DW77 UDP-glucosyl transferase n=1 Tax=Phaseolus vulgaris RepID=D2DW77_PHAVU	0	GLUCOSYL/GLUCURONOSYL TRANSFERASES	parametric	0.00197096	0.00724031	0.304962	0.00129964	0.000608711	0.089248	0.0547426	0.000643133	0.459976	0.00869508	0.0050507	0.190439	0.13331	0.00525807	-18.0526	-18.7425	-19.1366	-20.9998	4.19234e-06	2.90403e-06	2.29864e-06	8.24949e-07	-0.529698	-0.866976	-2.34538	-0.337278	-1.81568	-1.4784	6.18235	848	moderate	0.86449
Glyma.01G090700		UniRef100_Q9LI79 Genomic DNA, chromosome 3, BAC clone:T5M7 n=2 Tax=Arabidopsis thaliana RepID=Q9LI79_ARATH	0	NA	parametric	0.566715	0.61057	0.907781	0.467011	0.381877	0.490232	0.58293	0.185331	0.949678	0.616784	0.537279	0.637547	0.716148	0.322786	-22.0884	-22.775	-22.6613	-23.539	2.82484e-07	1.86989e-07	1.93995e-07	1.8007e-07	-0.59522	-0.542155	-0.64961	0.0530649	-0.05439	-0.107455	6.11541	876	moderate	0.829489
Glyma.01G092300		NA	9e-168	NA	parametric	0.697697	0.731047	0.740235	0.352891	0.374237	0.462693	0.751782	0.738259	0.836329	0.509133	0.530053	0.612893	0.844625	0.834892	-19.8552	-19.3591	-19.5803	-20.185	1.43487e-06	2.10286e-06	1.38367e-06	1.48856e-06	0.551429	-0.052426	0.0529921	-0.603855	-0.498437	0.105418	7.43488	392	moderate	0.37894
Glyma.01G113000	4	UniRef100_Q07A02 Sulfoquinovosyldiacylglycerol synthase type 2 n=1 Tax=Vigna unguiculata RepID=Q07A02_VIGUN	0	GLYCOSYLTRANSFERASE	parametric	0.0190077	0.0401053	0.0170599	0.0582489	0.908983	0.0505238	0.00308339	0.0069771	0.0568868	0.139549	0.950389	0.125709	0.0162237	0.029477	-12.4228	-13.1994	-14.2043	-14.1639	0.000191255	0.000116723	6.00281e-05	7.10416e-05	-0.712415	-1.67179	-1.42876	-0.959374	-0.716347	0.243027	5.88165	1048	moderate	0.736247
Glyma.01G115600		UniRef100_G7JN13 Otubain n=1 Tax=Medicago truncatula RepID=G7JN13_MEDTR	0	NA	parametric	0.139472	0.191793	0.220037	0.41639	0.0414996	0.460347	0.670075	0.210062	0.364793	0.569933	0.108857	0.610727	0.784007	0.353052	-22.7448	-22.2501	-23.0955	-21.5716	1.89181e-07	2.52894e-07	1.64497e-07	4.09175e-07	0.418761	-0.201706	1.11295	-0.620467	0.694185	1.31465	5.97251	975	moderate	0.980648
Glyma.01G124700	7	UniRef100_G7JKP6 Abscisic acid receptor PYL4 n=1 Tax=Medicago truncatula RepID=G7JKP6_MEDTR	3e-157	NA	parametric	0.0355454	0.0649636	0.203269	0.702467	0.381904	0.0248212	0.0063327	0.0269985	0.344896	0.808706	0.537301	0.074759	0.0274653	0.079424	-14.7614	-16.4874	-17.3679	-16.7779	4.04683e-05	1.13248e-05	7.05719e-06	1.24188e-05	-1.8373	-2.51963	-1.70426	-0.682323	0.133039	0.815362	6.07208	902	moderate	0.26122
Glyma.01G135500		UniRef100_U6A5K1 SPX domain-containing protein 3 (Fragment) n=1 Tax=Nicotiana tabacum RepID=U6A5K1_TOBAC	0	XENOTROPIC AND POLYTROPIC RETROVIRUS RECEPTOR 1-RELATED	parametric	0.13046	0.181736	0.327228	0.556573	0.130492	0.131357	0.0277454	0.342614	0.483422	0.694621	0.250762	0.251961	0.0810239	0.498882	-19.2087	-20.701	-21.6326	-20.1365	1.82568e-06	6.17121e-07	4.97708e-07	1.34425e-06	-1.56481	-1.87507	-0.441633	-0.310254	1.12318	1.43343	5.77166	1121	moderate	0.206379
Glyma.01G149500		UniRef100_A9XMT3 CYCLOPS n=1 Tax=Lotus japonicus RepID=A9XMT3_LOTJA	0	NA	parametric	0.674168	0.709652	0.359471	0.246342	0.522169	0.768174	0.627067	0.400718	0.515636	0.395371	0.66537	0.856216	0.751276	0.555191	-22.0657	-22.24	-21.6862	-21.3042	4.42233e-07	2.37048e-07	3.16361e-07	5.68454e-07	-0.899631	-0.483238	0.362236	0.416393	1.26187	0.845475	5.88282	1045	moderate	0.219559
Glyma.01G154400	5	UniRef100_G7K406 ABC transporter-like protein n=1 Tax=Medicago truncatula RepID=G7K406_MEDTR	0	ATP-BINDING CASSETTE TRANSPORTER	parametric	0.00972899	0.023999	0.0046386	0.475506	0.0228163	0.191897	0.116301	0.796538	0.021874	0.624345	0.070282	0.330917	0.23089	0.876158	-20.0023	-19.4189	-20.9646	-19.8313	1.07078e-06	1.59082e-06	7.1863e-07	1.49344e-06	0.57111	-0.575338	0.479982	-1.14645	-0.0911277	1.05532	6.2072	838	moderate	0.430309
Glyma.01G156700	6	UniRef100_A9YVC3 3-hydroxy-3-methylglutaryl coenzyme A reductase n=2 Tax=Medicago truncatula RepID=A9YVC3_MEDTR	0	3-HYDROXY-3-METHYLGLUTARYL-COENZYME A REDUCTASE	parametric	0.0119551	0.0280912	0.0575083	0.716945	0.129775	0.0067847	0.00241665	0.0341251	0.138177	0.819287	0.249782	0.0288667	0.0136078	0.0942287	-17.3179	-18.4063	-19.0842	-18.5648	7.44797e-06	3.70015e-06	2.10661e-06	3.11072e-06	-1.00926	-1.82192	-1.2596	-0.81266	-0.250334	0.562326	6.26044	808	moderate	0.95931
Glyma.01G160100		UniRef100_O81934 Chitinase n=1 Tax=Canavalia ensiformis RepID=O81934_CANEN	0	CHITINASE-RELATED	parametric	0.137691	0.189839	0.113923	0.0256172	0.110332	0.659466	0.351798	0.0732084	0.227461	0.0764593	0.22229	0.776239	0.508073	0.164951	-12.8404	-12.9874	-12.4226	-11.8512	0.0001641	0.000149065	0.000194899	0.00029589	-0.138633	0.248146	0.850483	0.386779	0.989117	0.602337	6.87123	555	moderate	0.816547
Glyma.01G163100		UniRef100_Q9ZRG6 Peroxidase (Fragment) n=1 Tax=Glycine max RepID=Q9ZRG6_SOYBN	0	NA	parametric	0.955001	0.960354	0.968105	0.872031	0.860366	0.627798	0.694838	0.653386	0.986632	0.926402	0.919014	0.7518	0.802892	0.771589	-18.7859	-18.5084	-18.4856	-18.3855	4.07618e-06	3.40781e-06	3.11083e-06	4.55637e-06	-0.258372	-0.389917	0.160669	-0.131545	0.41904	0.550586	8.09344	287	moderate	0.604226
Glyma.01G173600		UniRef100_G7KEX3 Laccase-11 n=1 Tax=Medicago truncatula RepID=G7KEX3_MEDTR	0	MULTI-COPPER OXIDASE	parametric	0.296582	0.356138	0.924585	0.94088	0.99906	0.079893	0.134855	0.171093	0.960165	0.97024	1	0.175705	0.256903	0.304764	-21.0697	-22.3482	-22.4113	-22.4105	5.83907e-07	2.5854e-07	2.63615e-07	2.54421e-07	-1.17535	-1.1473	-1.19852	0.0280453	-0.02317	-0.051216	6.49435	687	moderate	0.963438
Glyma.01G174200		UniRef100_G7KDN2 Zinc finger-homeodomain protein n=1 Tax=Medicago truncatula RepID=G7KDN2_MEDTR	0	NA	parametric	0.159116	0.213278	0.0394624	0.422382	0.195552	0.372367	0.252227	0.957664	0.10493	0.575496	0.335422	0.528179	0.402	0.98044	-22.1643	-21.4752	-23.2418	-22.2155	2.73138e-07	4.59367e-07	1.16467e-07	3.25402e-07	0.750019	-1.22971	0.252597	-1.97973	-0.497422	1.4823	5.95641	988	moderate	0.688603
Glyma.01G175200		UniRef100_G7ZW19 Membrane protein-like protein n=1 Tax=Medicago truncatula RepID=G7ZW19_MEDTR	0	ATP-DEPENDENT PROTEASE (CEREBLON)	parametric	0.385401	0.442214	0.612054	0.165368	0.254953	0.190735	0.460234	0.79177	0.739673	0.297507	0.405059	0.329463	0.610645	0.872956	-21.2235	-20.0878	-20.5094	-21.4854	5.10749e-07	1.04078e-06	7.36089e-07	6.11818e-07	1.02697	0.527267	0.26049	-0.499708	-0.766485	-0.266777	5.99147	961	moderate	0.296293
Glyma.01G186800		UniRef100_Q9FHA6 Protein RALF-like 34 n=1 Tax=Arabidopsis thaliana RepID=RLF34_ARATH	1e-124	NA	parametric	0.208297	0.265772	0.843807	0.063038	0.096541	0.295878	0.374558	0.354976	0.907915	0.147736	0.201558	0.45033	0.530349	0.511145	-20.929	-21.952	-21.765	-20.0549	5.89529e-07	4.29699e-07	3.1472e-07	1.19589e-06	-0.456237	-0.905493	1.02045	-0.449256	1.47669	1.92595	5.69454	1197	moderate	0.529788
Glyma.01G188800	5	UniRef100_E9M5F5 Glycosyltransferase GT14K13 n=1 Tax=Pueraria montana var. lobata RepID=E9M5F5_PUEML	0	GLUCOSYL/GLUCURONOSYL TRANSFERASES	parametric	0.0156232	0.0344759	0.822731	0.188425	0.160223	0.00271028	0.0123243	0.117672	0.893921	0.326681	0.290764	0.0147762	0.0448755	0.232838	-22.2023	-19.5734	-19.7216	-20.705	2.25672e-07	1.98123e-06	1.39711e-06	7.83655e-07	3.1341	2.63015	1.79599	-0.50395	-1.33811	-0.834156	6.28961	793	moderate	0.279548
Glyma.01G190900		UniRef100_Q9FPR2 Lysine-rich arabinogalactan protein 18 n=1 Tax=Arabidopsis thaliana RepID=AGP18_ARATH	3e-143	NA	parametric	0.465864	0.517405	0.816454	0.715792	0.520336	0.179731	0.172902	0.409634	0.889644	0.818432	0.663806	0.315762	0.307039	0.563624	-21.1658	-20.0724	-19.8927	-20.3955	4.85968e-07	1.27114e-06	1.19155e-06	1.00188e-06	1.38719	1.29391	1.04378	-0.0932771	-0.343411	-0.250134	6.06594	904	moderate	0.648801
Glyma.01G192600	7	UniRef100_G7K3V2 LOB domain-containing protein n=1 Tax=Medicago truncatula RepID=G7K3V2_MEDTR	5e-179	NA	parametric	0.000633927	0.00317395	0.00499925	0.00017152	0.000997524	0.0288715	0.00137908	8.82898e-05	0.0230954	0.00207012	0.00718006	0.0833993	0.00908417	0.0012975	-15.6168	-16.2842	-17.2323	-18.4612	2.62298e-05	1.36233e-05	7.53424e-06	3.38377e-06	-0.945131	-1.79967	-2.9545	-0.854543	-2.00937	-1.15483	6.12072	873	moderate	0.731579
Glyma.01G195000		UniRef100_G7K2G3 Galactomannan galactosyltransferase n=1 Tax=Medicago truncatula RepID=G7K2G3_MEDTR	0	NA	parametric	0.295042	0.354689	0.276792	0.0719241	0.132973	0.949339	0.397929	0.114576	0.429736	0.162892	0.254257	0.975397	0.552668	0.228382	-22.6622	-22.6362	-22.1751	-21.5171	2.30696e-07	2.22874e-07	2.76623e-07	5.60718e-07	-0.04976	0.261931	1.28129	0.311691	1.33105	1.01935	7.28733	425	moderate	0.83038
Glyma.01G203400	4	UniRef100_Q5F305 Beta-amylase n=1 Tax=Glycine max RepID=Q5F305_SOYBN	0	NA	parametric	0.00740072	0.0195032	0.710483	0.00375644	0.00127914	0.185471	0.435555	0.0361682	0.814505	0.0187328	0.00859513	0.322947	0.58785	0.0983575	-13.9928	-14.6127	-14.447	-12.4554	7.08377e-05	4.37915e-05	6.38665e-05	0.000214347	-0.693868	-0.149458	1.59736	0.54441	2.29123	1.74682	7.43232	395	moderate	0.618071
Glyma.01G210700	5	NA	0	NA	parametric	6.349e-05	0.000628262	0.353239	0.0414205	0.0498977	8.05232e-06	0.000221171	0.00565357	0.509424	0.108715	0.124597	0.000261899	0.0024778	0.0252638	-21.5264	-18.3744	-18.7148	-19.5018	4.4431e-07	3.43769e-06	2.82584e-06	1.78351e-06	2.9518	2.66904	2.00508	-0.282761	-0.94672	-0.663959	6.31456	776	moderate	0.960903
Glyma.01G214600		UniRef100_Q5EMP6 Senescence-inducible chloroplast stay-green protein 2 n=1 Tax=Glycine max RepID=Q5EMP6_SOYBN	0	NA	parametric	0.103393	0.151051	0.165205	0.475096	0.0321716	0.86038	0.357035	0.478571	0.297294	0.623956	0.0902279	0.919016	0.513225	0.627038	-14.8691	-14.9169	-14.5182	-15.1863	4.12107e-05	3.92874e-05	5.04231e-05	3.16157e-05	-0.0689526	0.291066	-0.382379	0.360018	-0.313426	-0.673444	6.7869	579	moderate	0.964445
Glyma.01G215500		UniRef100_G7KER8 Hydroxymethylglutaryl-CoA synthase n=1 Tax=Medicago truncatula RepID=G7KER8_MEDTR	0	HYDROXYMETHYLGLUTARYL-COA SYNTHASE	parametric	0.384231	0.441129	0.518939	0.0993769	0.330828	0.419547	0.854413	0.385819	0.662609	0.205913	0.487143	0.572878	0.91496	0.541013	-14.6315	-13.9922	-14.4995	-15.2764	4.47232e-05	7.50957e-05	4.87515e-05	2.99301e-05	0.747707	0.124424	-0.579426	-0.623283	-1.32713	-0.70385	6.77134	584	moderate	0.851231
Glyma.01G217700	7	UniRef100_O81926 Thaumatin-like protein PR-5b (Fragment) n=1 Tax=Cicer arietinum RepID=O81926_CICAR	3e-146	NA	parametric	0.00317799	0.0103146	0.0930093	0.132574	0.00261288	0.00790913	0.00362372	0.483737	0.196136	0.253718	0.0143923	0.0323198	0.0182616	0.631622	-15.232	-16.3015	-16.8929	-15.5971	3.47735e-05	1.33116e-05	9.33067e-06	2.53282e-05	-1.3853	-1.89793	-0.457244	-0.512637	0.928053	1.44069	6.02349	930	moderate	0.640535
Glyma.01G222200		UniRef100_G7KC05 40S ribosomal protein S10-like protein n=3 Tax=Medicago truncatula RepID=G7KC05_MEDTR	0	MYB-LIKE DNA-BINDING PROTEIN MYB	parametric	0.575333	0.618543	0.923372	0.653313	0.623016	0.194721	0.345722	0.607405	0.959499	0.771544	0.748228	0.334403	0.502036	0.735901	-20.7913	-20.0204	-20.0748	-20.3549	7.2585e-07	1.05433e-06	9.63864e-07	1.16593e-06	0.538587	0.409159	0.683737	-0.129428	0.14515	0.274578	5.86463	1063	moderate	0.192699
Glyma.01G238800	4	UniRef100_W0TSU6 Hexose transporter n=1 Tax=Acacia mangium RepID=W0TSU6_ACAMN	0	FAMILY NOT NAMED	parametric	0.00259091	0.00886313	0.28174	0.770872	0.395796	0.0106316	0.000594072	0.00369892	0.435065	0.858056	0.550603	0.0401917	0.00496353	0.0185326	-11.6491	-13.7222	-14.4613	-13.8857	0.000340825	9.3226e-05	4.62749e-05	7.53815e-05	-1.87022	-2.88073	-2.17675	-1.0105	-0.306523	0.703979	5.8139	1091	moderate	0.590387
Glyma.02G000700		UniRef100_E2FKH2 Sieve element occlusion a n=1 Tax=Glycine max RepID=E2FKH2_SOYBN	0	NA	parametric	0.580626	0.623168	0.784714	0.394436	0.231338	0.464315	0.375094	0.840594	0.867956	0.549272	0.378054	0.614333	0.530909	0.905815	-21.8894	-22.6362	-22.9113	-21.6569	5.19014e-07	1.9067e-07	1.99742e-07	4.75139e-07	-1.44469	-1.37764	-0.127425	0.067058	1.31727	1.25021	6.9965	506	moderate	0.706668
Glyma.02G009300		UniRef100_G7ICS4 Polygalacturonase n=1 Tax=Medicago truncatula RepID=G7ICS4_MEDTR	0	NA	parametric	0.0904889	0.135746	0.152539	0.0249683	0.108911	0.0804536	0.751466	0.339054	0.280635	0.07507	0.220184	0.176625	0.844391	0.495296	-22.3384	-21.0132	-22.0649	-23.2622	2.27859e-07	5.80035e-07	3.53517e-07	1.82048e-07	1.348	0.633641	-0.32382	-0.714361	-1.67182	-0.95746	6.21006	837	moderate	0.776329
Glyma.02G011900		NA	0	NA	parametric	0.601509	0.642719	0.287147	0.274935	0.78281	0.369156	0.88196	0.727952	0.440966	0.427734	0.866627	0.525056	0.933034	0.827536	-21.9772	-22.6464	-21.8455	-21.6445	3.29242e-07	2.25094e-07	3.50956e-07	4.15955e-07	-0.54862	0.0921416	0.33728	0.640762	0.8859	0.245138	6.33222	765	moderate	0.997917
Glyma.02G015500		UniRef100_G7IEJ0 Kinesin-4 n=1 Tax=Medicago truncatula RepID=G7IEJ0_MEDTR	0	FAMILY NOT NAMED	parametric	0.351717	0.410253	0.109198	0.540382	0.358349	0.898296	0.167704	0.522565	0.220621	0.681054	0.514533	0.943671	0.300533	0.665708	-22.766	-22.6844	-21.5808	-22.1817	2.15321e-07	2.1773e-07	3.64971e-07	2.76331e-07	0.0160516	0.761294	0.35991	0.745242	0.343859	-0.401383	6.17023	854	moderate	0.9034
Glyma.02G028400		UniRef100_B6CAM2 Matrix metalloproteinase n=1 Tax=Glycine max RepID=B6CAM2_SOYBN	8e-77	NA	parametric	0.190134	0.246562	0.175379	0.508326	0.048406	0.867375	0.298506	0.448124	0.310262	0.653349	0.121849	0.92356	0.453125	0.599421	-19.7281	-19.6031	-20.6727	-19.0134	1.55478e-06	1.43741e-06	8.11067e-07	2.50828e-06	-0.113238	-0.938814	0.689993	-0.825577	0.80323	1.62881	6.46453	706	moderate	0.823203
Glyma.02G031500		UniRef100_O04523 Protein ALTERED XYLOGLUCAN 4 n=1 Tax=Arabidopsis thaliana RepID=TBL27_ARATH	9e-151	FAMILY NOT NAMED	parametric	0.737329	0.766383	0.503543	0.291208	0.460589	0.719897	0.808488	0.48029	0.649223	0.44529	0.610956	0.82145	0.88421	0.628581	-21.5393	-21.3426	-21.7129	-22.1225	5.02989e-07	4.36183e-07	3.50509e-07	2.55747e-07	-0.205596	-0.521075	-0.975811	-0.315479	-0.770215	-0.454736	5.73708	1156	moderate	0.402081
Glyma.02G032300	6	UniRef100_B7FKA0 MLP-like protein n=1 Tax=Medicago truncatula RepID=B7FKA0_MEDTR	8e-107	NA	parametric	0.00631661	0.017283	0.00927501	0.31801	0.0946189	0.00738419	0.917736	0.236266	0.0362932	0.473651	0.198624	0.0307366	0.955915	0.383684	-18.8486	-17.4856	-18.7917	-18.0517	2.57584e-06	6.43986e-06	2.76673e-06	5.62094e-06	1.32199	0.103143	1.12577	-1.21885	-0.196217	1.02263	6.90328	545	moderate	0.844112
Glyma.02G034700	6	UniRef100_G7K1D9 Polygalacturonase-1 non-catalytic subunit beta n=1 Tax=Medicago truncatula RepID=G7K1D9_MEDTR	0	NA	parametric	0.000884567	0.00403091	0.00166167	0.000206429	0.00428704	0.05699	0.000955987	0.000130026	0.0103712	0.00236293	0.0206358	0.137249	0.00696707	0.00170205	-16.455	-17.0648	-18.3012	-19.3602	1.68632e-05	8.85583e-06	3.73291e-06	1.59115e-06	-0.929183	-2.17551	-3.40574	-1.24633	-2.47655	-1.23023	6.04653	919	moderate	0.35949
Glyma.02G041500		UniRef100_E3NYP9 Short vegetative phase-like protein n=3 Tax=Glycine max RepID=E3NYP9_SOYBN	1e-162	MADS BOX PROTEIN	parametric	0.979532	0.981847	0.701479	0.989088	0.70892	0.785687	0.879551	0.762927	0.807997	0.999021	0.813421	0.868638	0.931533	0.852489	-22.7771	-22.452	-22.9113	-22.4641	1.74954e-07	2.77029e-07	1.6429e-07	2.27086e-07	0.66306	-0.0907344	0.376258	-0.753794	-0.286802	0.466993	6.02251	932	moderate	0.95148
Glyma.02G046800	6	UniRef100_G7LB83 Lysosomal alpha-mannosidase n=1 Tax=Medicago truncatula RepID=G7LB83_MEDTR	0	ALPHA-MANNOSIDASE	parametric	0.000174898	0.00126386	0.00032055	1.95604e-05	0.000318	0.444951	0.00689247	0.000144181	0.00321492	0.000467614	0.00319815	0.596508	0.02922	0.00183064	-16.846	-16.6598	-17.9725	-19.2867	9.15222e-06	1.06997e-05	4.64206e-06	2.19712e-06	0.225372	-0.979356	-2.05851	-1.20473	-2.28388	-1.07915	5.90886	1020	moderate	0.608605
Glyma.02G049200		UniRef100_G7JW58 Auxin-induced protein 6B n=1 Tax=Medicago truncatula RepID=G7JW58_MEDTR	4e-74	NA	parametric	0.474202	0.525186	0.296251	0.830807	0.408079	0.220438	0.853703	0.359618	0.450714	0.899407	0.562092	0.365262	0.914486	0.515789	-22.6921	-21.4475	-22.4955	-21.6754	1.99904e-07	4.18424e-07	3.38089e-07	4.21007e-07	1.06566	0.758095	1.07454	-0.307565	0.0088776	0.316443	6.64059	631	moderate	0.836374
Glyma.02G054200		UniRef100_B5A7G5 Salicylic acid methyl transferase-like protein n=1 Tax=Glycine max RepID=B5A7G5_SOYBN	0	NA	parametric	0.461662	0.513466	0.445774	0.663409	0.204148	0.481254	0.96173	0.378953	0.597227	0.779116	0.345981	0.629444	0.982852	0.534646	-22.1541	-21.6251	-22.1993	-21.2134	2.57459e-07	4.01389e-07	5.71026e-07	8.27488e-07	0.640655	1.14921	1.68439	0.508556	1.04374	0.535184	7.3571	410	moderate	0.47147
Glyma.02G061600		UniRef100_G7K9G6 Protein disulfide-isomerase n=1 Tax=Medicago truncatula RepID=G7K9G6_MEDTR	1e-107	THIOREDOXIN	parametric	0.151502	0.204968	0.107498	0.937218	0.0911362	0.395003	0.0661918	0.595882	0.218109	0.968051	0.193298	0.5498	0.153202	0.726702	-20.9122	-21.5001	-22.6766	-21.4317	5.4234e-07	3.49771e-07	3.00389e-07	6.99386e-07	-0.632788	-0.852369	0.366891	-0.219581	0.999678	1.21926	6.02022	936	moderate	0.0368359
Glyma.02G068100		UniRef100_Q2HRV3 Disease resistance n=1 Tax=Medicago truncatula RepID=Q2HRV3_MEDTR	2e-156	NA	parametric	0.428342	0.482674	0.820494	0.592745	0.361791	0.209442	0.415925	0.197949	0.892436	0.724134	0.517849	0.352303	0.569528	0.338433	-18.3894	-17.7991	-17.9011	-17.4816	3.79341e-06	4.96738e-06	4.49478e-06	7.00125e-06	0.388988	0.244753	0.884115	-0.144235	0.495127	0.639362	5.96192	982	moderate	0.730954
Glyma.02G082500	6	UniRef100_G7ID02 Nodulin-like protein n=1 Tax=Medicago truncatula RepID=G7ID02_MEDTR	4e-172	NA	parametric	0.0507522	0.0860928	0.0458315	0.0116312	0.130167	0.0803842	0.79024	0.18276	0.117044	0.0430052	0.250295	0.176513	0.871891	0.319583	-19.1449	-18.064	-19.3346	-20.2485	2.14377e-06	4.6054e-06	2.12666e-06	1.04429e-06	1.10318	-0.011561	-1.03763	-1.11474	-2.14081	-1.02607	6.39341	734	moderate	0.972649
Glyma.02G104600		UniRef100_E9M5F4 Glycosyltransferase GT14A05 n=1 Tax=Pueraria montana var. lobata RepID=E9M5F4_PUEML	0	GLUCOSYL/GLUCURONOSYL TRANSFERASES	parametric	0.0736144	0.115473	0.585119	0.179127	0.341441	0.01513	0.0509067	0.224337	0.717848	0.314982	0.4977	0.0521404	0.126365	0.369804	-13.7617	-11.9106	-12.2608	-12.882	8.87288e-05	0.000314823	0.000210715	0.000152204	1.82707	1.24782	0.778531	-0.579246	-1.04853	-0.469288	7.14458	463	moderate	0.451542
Glyma.02G109100		UniRef100_C6TN48 Expansin A4 n=1 Tax=Glycine max RepID=C6TN48_SOYBN	0	NA	parametric	0.0652023	0.105041	0.695833	0.0303769	0.040683	0.675346	0.461641	0.0169575	0.803648	0.0865634	0.107257	0.788143	0.611912	0.0566378	-15.9984	-15.7139	-15.4485	-13.8787	1.59226e-05	2.36564e-05	2.26432e-05	9.14422e-05	0.571155	0.507998	2.52178	-0.0631571	1.95063	2.01378	5.95953	985	moderate	0.0323291
Glyma.02G114400		UniRef100_G7JXW9 Heparanase-like protein n=1 Tax=Medicago truncatula RepID=G7JXW9_MEDTR	0	HEPARANASE-RELATED	parametric	0.821269	0.841454	0.403974	0.79675	0.563245	0.559365	0.801134	0.758193	0.558186	0.876311	0.700351	0.697045	0.879345	0.849182	-22.5884	-21.862	-22.9113	-22.1922	2.18596e-07	4.09334e-07	2.55822e-07	3.96587e-07	0.905011	0.226872	0.859369	-0.678139	-0.045642	0.632497	7.78861	332	moderate	0.891115
Glyma.02G129900		NA	3e-163	NA	parametric	0.46444	0.516051	0.214946	0.257635	0.792157	0.299347	0.864779	0.74973	0.358878	0.408102	0.873249	0.453959	0.92183	0.843177	-18.1876	-17.6989	-18.2909	-18.4113	3.92163e-06	5.7978e-06	3.39466e-06	4.16672e-06	0.564054	-0.208187	0.0874599	-0.772241	-0.476594	0.295647	6.34847	756	moderate	0.514264
Glyma.02G142500		UniRef100_C6T9A5 Auxin-induced protein n=2 Tax=Glycine max RepID=C6T9A5_SOYBN	1e-116	NA	parametric	0.355039	0.413352	0.295281	0.691848	0.154692	0.336726	0.93084	0.215523	0.449719	0.800493	0.283465	0.493026	0.964091	0.359531	-18.37	-17.6007	-18.4431	-17.2653	3.41408e-06	5.69473e-06	4.28643e-06	8.09309e-06	0.738133	0.328281	1.2452	-0.409852	0.507063	0.916915	6.33265	764	moderate	0.659138
Glyma.02G153200		UniRef100_E9NZU1 Glutaredoxin n=1 Tax=Phaseolus vulgaris RepID=E9NZU1_PHAVU	6e-69	GLUTAREDOXIN	parametric	0.985882	0.987446	0.908208	0.917151	0.803617	0.794742	0.770469	0.929882	0.949916	0.955532	0.880975	0.874935	0.857784	0.963529	-19.7812	-19.969	-20.0521	-19.8726	1.27212e-06	1.46626e-06	1.05707e-06	1.86536e-06	0.204913	-0.267158	0.552222	-0.472071	0.347309	0.81938	7.56562	374	moderate	0.218773
Glyma.02G157300	5	UniRef100_Q0PJH6 MYB transcription factor MYB142 n=1 Tax=Glycine max RepID=Q0PJH6_SOYBN	3e-61	FAMILY NOT NAMED	parametric	0.0070005	0.0186958	0.317286	0.0310224	0.0520154	0.00154117	0.0266191	0.438021	0.472949	0.0878947	0.128359	0.00981837	0.0786135	0.590239	-22.1643	-19.6064	-20.2114	-21.4904	2.85076e-07	1.47429e-06	9.04779e-07	5.60232e-07	2.3706	1.66622	0.974675	-0.704383	-1.39592	-0.691541	5.89637	1034	moderate	0.582982
Glyma.02G172300	1	NA	3e-79	NUCLEOLAR PRERIBOSOMAL-ASSOCIATED PROTEIN 1	parametric	0.0473475	0.0814919	0.351917	0.943734	0.38922	0.0334856	0.00941329	0.0387295	0.508201	0.972059	0.544267	0.0929539	0.0366843	0.103468	-19.0881	-21.4016	-22.3075	-21.4726	1.88474e-06	5.87746e-07	2.22011e-07	5.67718e-07	-1.6811	-3.08566	-1.73112	-1.40456	-0.05002	1.35454	5.93031	1004	moderate	0.177609
Glyma.02G180200		NA	1e-29	NA	parametric	0.155256	0.208933	0.139457	0.905953	0.177243	0.177111	0.0407953	0.294573	0.263167	0.948584	0.312531	0.312376	0.107488	0.448975	-20.9954	-21.8964	-22.8937	-21.993	8.19103e-07	3.03129e-07	1.68751e-07	3.36315e-07	-1.43411	-2.27915	-1.28423	-0.845035	0.149879	0.994915	6.46921	704	moderate	0.746989
Glyma.02G184700	5	UniRef100_Q9FYR8 Emb|CAB68146.1 n=1 Tax=Arabidopsis thaliana RepID=Q9FYR8_ARATH	0	NA	parametric	0.0239084	0.0478553	0.30762	0.596991	0.0990137	0.00847536	0.0107102	0.151636	0.462816	0.727543	0.205377	0.0340074	0.0404158	0.279415	-19.5784	-20.6387	-20.9807	-20.3991	1.8828e-06	7.39206e-07	6.19598e-07	1.00296e-06	-1.34883	-1.60347	-0.908607	-0.254644	0.440221	0.694865	6.65356	629	moderate	0.848506
Glyma.02G211900		UniRef100_G7KBF3 Zinc finger-homeodomain protein n=1 Tax=Medicago truncatula RepID=G7KBF3_MEDTR	0	NA	parametric	0.279015	0.338777	0.380621	0.945382	0.335978	0.130251	0.593063	0.288964	0.536202	0.973077	0.492308	0.250413	0.724396	0.442929	-20.5335	-21.2076	-20.8344	-21.2459	8.51278e-07	5.40529e-07	6.08977e-07	5.77209e-07	-0.655258	-0.483243	-0.560537	0.172015	0.0947211	-0.0772936	5.72033	1166	moderate	0.863747
Glyma.02G229300		UniRef100_B9HNC8 BAG domain-containing family protein n=1 Tax=Populus trichocarpa RepID=B9HNC8_POPTR	0	BCL2-ASSOCIATED ATHANOGENE	parametric	0.812136	0.833447	0.765405	0.398922	0.467461	0.596265	0.84545	0.69686	0.85434	0.553571	0.617186	0.727022	0.908943	0.80442	-22.7346	-23.1362	-22.9113	-22.3565	1.89544e-07	1.73379e-07	1.35405e-07	3.27043e-07	-0.128608	-0.485259	0.786946	-0.356651	0.915554	1.2722	5.70809	1181	moderate	0.371863
Glyma.02G231600		UniRef100_G7JZP3 Laccase-like multicopper oxidase n=1 Tax=Medicago truncatula RepID=G7JZP3_MEDTR	0	MULTI-COPPER OXIDASE	parametric	0.0980275	0.144708	0.415185	0.210763	0.436484	0.0186617	0.139008	0.398276	0.568777	0.353861	0.588776	0.0607418	0.262555	0.552969	-20.7638	-22.8862	-22.2532	-21.6497	7.15305e-07	1.45703e-07	4.00786e-07	4.96618e-07	-2.29553	-0.835727	-0.526422	1.4598	1.76911	0.309306	6.75965	588	moderate	0.601941
Glyma.02G232500		NA	5e-120	NA	parametric	0.23694	0.295879	0.0520877	0.322075	0.326848	0.500721	0.212933	0.684304	0.128495	0.477953	0.482979	0.646788	0.356488	0.794966	-21.9122	-21.3573	-23.1269	-22.3067	3.3543e-07	4.44851e-07	2.0058e-07	2.31809e-07	0.407311	-0.741834	-0.533076	-1.14914	-0.940386	0.208758	5.86431	1064	moderate	0.681303
Glyma.02G233800	5	UniRef100_B9I6V2 Peroxidase family protein n=1 Tax=Populus trichocarpa RepID=B9I6V2_POPTR	0	NA	parametric	0.0209412	0.0432238	0.839638	0.07279	0.0416613	0.00654689	0.0285991	0.524545	0.905119	0.164282	0.10916	0.028142	0.0828373	0.667459	-18.2955	-20.8948	-20.7408	-18.9865	4.08233e-06	7.35886e-07	8.73877e-07	4.93043e-06	-2.47184	-2.22389	0.272321	0.247949	2.74416	2.49621	8.25507	263	moderate	0.729325
Glyma.02G252200	6	UniRef100_B9HT45 Cucumisin family protein (Fragment) n=1 Tax=Populus trichocarpa RepID=B9HT45_POPTR	0	PROPROTEIN CONVERTASE SUBTILISIN/KEXIN	parametric	0.0119847	0.0281488	0.495424	0.868086	0.371105	0.00206368	0.00499616	0.0309723	0.642077	0.923999	0.526983	0.0121433	0.0230866	0.0877791	-16.7272	-18.2757	-18.533	-18.1921	1.02867e-05	3.93455e-06	3.28722e-06	4.77075e-06	-1.38651	-1.64584	-1.10849	-0.25933	0.278017	0.537347	6.45274	713	moderate	0.789705
Glyma.02G253000		UniRef100_B9HHJ5 Zinc finger family protein n=1 Tax=Populus trichocarpa RepID=B9HHJ5_POPTR	1e-150	MEMBRANE ASSOCIATED RING FINGER	parametric	0.207963	0.265412	0.727243	0.204355	0.391818	0.428379	0.228486	0.0519422	0.82704	0.346229	0.546781	0.581154	0.374716	0.12824	-22.8252	-22.0001	-21.6421	-20.7471	1.79143e-07	3.42257e-07	3.85655e-07	6.96556e-07	0.93397	1.1062	1.95913	0.172231	1.02516	0.852929	5.94783	993	moderate	0.950102
Glyma.02G262500		UniRef100_I1JIE0 Ferritin n=3 Tax=Glycine max RepID=I1JIE0_SOYBN	0	FERRITIN	parametric	0.424978	0.479558	0.161614	0.643799	0.381644	0.451028	0.574396	0.898998	0.292582	0.764368	0.537066	0.60217	0.709232	0.944129	-17.3635	-16.9918	-17.7111	-17.2772	6.6887e-06	8.49345e-06	5.33873e-06	9.18526e-06	0.344625	-0.325228	0.457595	-0.669853	0.11297	0.782823	5.7516	1141	moderate	0.743041
Glyma.02G270200		UniRef100_Q9SF20 F26K24.7 protein n=1 Tax=Arabidopsis thaliana RepID=Q9SF20_ARATH	3e-116	NA	parametric	0.454372	0.506733	0.672361	0.827382	0.879282	0.171577	0.158668	0.230189	0.785886	0.897007	0.931343	0.305379	0.288801	0.376705	-13.0842	-12.4349	-12.2439	-12.3122	0.000128137	0.000211844	0.00022623	0.00023098	0.725318	0.820107	0.850083	0.0947885	0.124765	0.0299763	7.34386	416	moderate	0.856521
Glyma.02G282300		NA	4e-28	NA	parametric	0.622292	0.662042	0.439928	0.857691	0.574754	0.302661	0.820888	0.52791	0.59199	0.91719	0.709531	0.457506	0.892671	0.670266	-18.4763	-19.3381	-18.7012	-19.1601	3.33853e-06	3.61348e-06	3.19918e-06	2.44237e-06	0.114174	-0.061513	-0.45093	-0.175687	-0.565104	-0.389417	8.20655	272	moderate	0.731669
Glyma.02G301400		UniRef100_G7KEI2 Myosin heavy chain-like protein n=1 Tax=Medicago truncatula RepID=G7KEI2_MEDTR	0	NA	parametric	0.5453	0.590924	0.196224	0.684622	0.387188	0.546993	0.52378	0.911462	0.336258	0.795202	0.542342	0.68659	0.666811	0.951867	-20.6529	-20.1524	-21.2688	-20.542	8.96118e-07	1.02216e-06	5.65499e-07	7.60162e-07	0.189865	-0.664164	-0.237383	-0.854029	-0.427248	0.426781	6.51056	682	moderate	0.661398
Glyma.02G302100		UniRef100_G7KEK1 Solute carrier family 35 member E3 n=1 Tax=Medicago truncatula RepID=G7KEK1_MEDTR	0	SOLUTE CARRIER FAMILY 35	parametric	0.696373	0.72983	0.351892	0.78308	0.55865	0.56887	0.77409	0.889245	0.508178	0.866828	0.696403	0.704792	0.860238	0.937906	-22.1966	-21.8715	-22.4113	-22.0773	2.9525e-07	2.76607e-07	2.34523e-07	3.41414e-07	-0.094103	-0.332207	0.209584	-0.238104	0.303687	0.541791	6.09241	890	moderate	0.426097
Glyma.02G305400	4	UniRef100_Q93YG3 Chlorophyll a/b binding protein type II n=1 Tax=Glycine max RepID=Q93YG3_SOYBN	0	CHLOROPHYLL A/B BINDING PROTEIN	parametric	0.00127851	0.00526095	0.49255	0.0801806	0.0843217	0.000189458	0.00328541	0.0591069	0.639585	0.176171	0.182735	0.00221975	0.0170127	0.141042	-13.6948	-11.8598	-12.0766	-12.6645	8.70429e-05	0.000312799	0.000273508	0.000180426	1.84544	1.65179	1.05161	-0.193653	-0.79383	-0.600176	7.87206	321	moderate	0.981921
Glyma.02G307500		UniRef100_O22306 Nlj21 n=1 Tax=Lotus japonicus RepID=O22306_LOTJA	2e-102	NA	parametric	0.66148	0.697946	0.292175	0.68615	0.479046	0.303999	0.975508	0.463486	0.446332	0.796382	0.62745	0.458919	0.990999	0.613593	-20.0243	-18.7622	-20.0576	-19.2026	1.27049e-06	2.77127e-06	1.48355e-06	2.4865e-06	1.12517	0.223677	0.968736	-0.901492	-0.156434	0.745059	7.57876	370	moderate	0.796463
Glyma.03G002300		UniRef100_B0LUS2 Transcription factor n=1 Tax=Glycine max RepID=B0LUS2_SOYBN	8e-153	NA	parametric	0.898635	0.910298	0.502923	0.589979	0.909207	0.831381	0.655989	0.73676	0.648667	0.721909	0.95054	0.899742	0.773662	0.833796	-22.4041	-22.202	-22.8455	-22.7373	2.58937e-07	3.10151e-07	1.53369e-07	1.89031e-07	0.26037	-0.755599	-0.453981	-1.01597	-0.714352	0.301617	5.95714	987	moderate	0.862684
Glyma.03G005400		UniRef100_K7KBY3 MATE efflux family protein n=1 Tax=Glycine max RepID=K7KBY3_SOYBN	0	MULTIDRUG RESISTANCE PROTEIN	non-parametric	1e-08	2.37914e-06	1	1	1	0.0178789	1	1	1	1	1	0.0588754	1	1	-18.5187	-19.7141	-18.3577	-17.3207	4.1553e-06	1.36863e-06	3.80281e-06	6.86934e-06	-1.60222	-0.127885	0.725219	1.47434	2.32744	0.853104	5.71999	1169	moderate	0.753173
Glyma.03G021200	6	UniRef100_G7L1D0 Cytochrome P450 n=2 Tax=Medicago truncatula RepID=G7L1D0_MEDTR	0	FAMILY NOT NAMED	parametric	0.00053435	0.00280404	0.000816348	6.18762e-05	0.00124229	0.329485	0.0186927	0.000488987	0.00624474	0.00101749	0.00841937	0.485774	0.0608102	0.00432706	-19.3542	-19.6547	-18.2184	-16.8697	1.70887e-06	1.5778e-06	4.0996e-06	1.1352e-05	-0.115134	1.26244	2.73183	1.37757	2.84697	1.4694	5.84303	1076	moderate	0.826071
Glyma.03G024200		UniRef100_P39657 RuBisCO-associated protein n=1 Tax=Glycine max RepID=RUAP_SOYBN	0	NA	parametric	0.571572	0.615215	0.631759	0.463615	0.246392	0.521654	0.262028	0.938646	0.754886	0.613715	0.395424	0.664926	0.413116	0.968847	-21.1034	-21.9833	-22.638	-21.0017	5.32016e-07	3.7328e-07	1.57042e-07	1.35858e-06	-0.51121	-1.76032	1.35256	-1.24911	1.86377	3.11288	7.2959	424	moderate	0.0332206
Glyma.03G024400		UniRef100_P39657 RuBisCO-associated protein n=1 Tax=Glycine max RepID=RUAP_SOYBN	0	NA	parametric	0.908509	0.91888	0.915782	0.55318	0.52073	0.989324	0.924761	0.584192	0.954757	0.691852	0.66412	0.999128	0.960222	0.717062	-22.0079	-22.0177	-22.0955	-22.5735	3.21634e-07	2.49274e-07	2.63803e-07	3.50467e-07	-0.367691	-0.285963	0.123855	0.0817278	0.491546	0.409818	6.06227	907	moderate	0.195899
Glyma.03G024500		UniRef100_P39657 RuBisCO-associated protein n=1 Tax=Glycine max RepID=RUAP_SOYBN	0	NA	parametric	0.378048	0.435333	0.174613	0.899477	0.140068	0.794909	0.305876	0.725005	0.309218	0.944393	0.263981	0.875016	0.460975	0.825323	-21.1301	-20.8496	-22.3937	-20.6984	5.98639e-07	6.34313e-07	2.48504e-07	1.40083e-06	0.0835084	-1.26842	1.22652	-1.35193	1.14301	2.49494	7.60843	366	moderate	0.51151
Glyma.03G024600		NA	1e-64	NA	parametric	0.401264	0.457046	0.347848	0.549296	0.117603	0.858354	0.349426	0.66918	0.504162	0.688578	0.232751	0.917668	0.505714	0.783371	-21.5079	-21.6595	-22.477	-21.0486	3.60615e-07	3.63626e-07	2.28728e-07	1.01793e-06	0.0119952	-0.656825	1.49711	-0.668821	1.48512	2.15394	6.39917	728	moderate	0.1801
Glyma.03G028000		UniRef100_O49046 Arginase n=1 Tax=Glycine max RepID=ARGI_SOYBN	0	ARGINASE/AGMATINASE	parametric	0.608609	0.649227	0.619512	0.944231	0.564831	0.325896	0.213374	0.450056	0.745557	0.972415	0.701693	0.48202	0.35701	0.601247	-21.2294	-20.2134	-19.7106	-20.295	4.79737e-07	1.29395e-06	2.69359e-06	1.06095e-06	1.43147	2.48921	1.14505	1.05775	-0.28642	-1.34417	8.25231	265	moderate	0.518629
Glyma.03G032800	6	UniRef100_B9HEN8 UTP-glucose glucosyltransferase family protein n=1 Tax=Populus trichocarpa RepID=B9HEN8_POPTR	0	GLUCOSYL/GLUCURONOSYL TRANSFERASES	parametric	0.0228225	0.046192	0.207193	0.0062102	0.00728854	0.182558	0.951224	0.063521	0.349596	0.0270784	0.0304501	0.319332	0.97654	0.148602	-18.7217	-19.2599	-18.7534	-17.4683	3.40686e-06	1.67907e-06	2.77994e-06	7.60423e-06	-1.02078	-0.29339	1.15836	0.727392	2.17914	1.45175	5.97058	978	moderate	0.436797
Glyma.03G040600		UniRef100_G7KX17 Alanine glyoxylate aminotransferase-like protein n=1 Tax=Medicago truncatula RepID=G7KX17_MEDTR	0	AMINOTRANSFERASE CLASS III	parametric	0.108484	0.156869	0.0287007	0.135483	0.637872	0.15364	0.43945	0.710269	0.0830327	0.257791	0.759653	0.282068	0.591544	0.814342	-20.5104	-21.3792	-19.929	-20.2005	1.1906e-06	4.77004e-07	1.42744e-06	9.09859e-07	-1.31961	0.26175	-0.387968	1.58136	0.931642	-0.649718	6.28016	799	moderate	0.559379
Glyma.03G049800		UniRef100_O80919 Protein trichome birefringence-like 34 n=1 Tax=Arabidopsis thaliana RepID=TBL34_ARATH	0	FAMILY NOT NAMED	parametric	0.804225	0.826339	0.7461	0.664123	0.374988	0.771213	0.646478	0.850775	0.840603	0.779603	0.530807	0.858281	0.766422	0.912549	-21.9355	-21.7677	-21.5808	-22.1033	3.28938e-07	5.05461e-07	4.05225e-07	4.20435e-07	0.619786	0.300909	0.354067	-0.318877	-0.265719	0.0531576	7.60121	367	moderate	0.688048
Glyma.03G056200		UniRef100_Q8LED3 Protein trichome birefringence-like 3 n=2 Tax=Arabidopsis thaliana RepID=TBL3_ARATH	0	FAMILY NOT NAMED	parametric	0.823775	0.843806	0.810771	0.630064	0.390625	0.846686	0.971919	0.583538	0.885844	0.753548	0.545617	0.909752	0.988955	0.716612	-22.4846	-22.3573	-22.515	-21.9382	2.53618e-07	3.52527e-07	2.28336e-07	3.915e-07	0.475076	-0.151501	0.626354	-0.626577	0.151278	0.777855	7.78035	334	moderate	0.955049
Glyma.03G068200		UniRef100_O82711 Kunitz-type trypsin inhibitor-like 2 protein n=1 Tax=Pisum sativum RepID=PIP22_PEA	6e-148	NA	parametric	0.705031	0.737423	0.304938	0.672806	0.463819	0.636844	0.438655	0.852656	0.459961	0.786226	0.613899	0.758854	0.590828	0.913825	-20.0226	-19.4763	-20.6928	-19.8372	1.12854e-06	1.73867e-06	1.21507e-06	1.23314e-06	0.623524	0.106578	0.127873	-0.516946	-0.495652	0.0212941	6.38644	738	moderate	0.531017
Glyma.03G073500		UniRef100_G7L5L2 Protease inhibitor/seed storage/LTP family protein n=1 Tax=Medicago truncatula RepID=G7L5L2_MEDTR	1e-88	NA	parametric	0.10463	0.152421	0.509734	0.762572	0.30685	0.0308407	0.0314396	0.162219	0.654596	0.85226	0.461985	0.0875037	0.0887296	0.293357	-20.9066	-22.3306	-22.7129	-22.1096	5.80503e-07	2.62628e-07	2.05735e-07	3.31196e-07	-1.14428	-1.49652	-0.809618	-0.352231	0.334666	0.686897	5.83065	1083	moderate	0.920984
Glyma.03G076000		UniRef100_G7JR70 Solute carrier family 35 member E4 n=1 Tax=Medicago truncatula RepID=G7JR70_MEDTR	0	SOLUTE CARRIER FAMILY 35	parametric	0.141291	0.193741	0.0684841	0.874608	0.0925159	0.200376	0.565369	0.344156	0.157103	0.928101	0.195394	0.341369	0.702091	0.50047	-21.7785	-20.7501	-22.2899	-20.8893	4.40495e-07	6.85941e-07	2.29789e-07	6.01236e-07	0.638961	-0.938818	0.448806	-1.57778	-0.190154	1.38762	5.66921	1223	moderate	0.59572
Glyma.03G091100		UniRef100_G7LDJ1 Sacsin n=1 Tax=Medicago truncatula RepID=G7LDJ1_MEDTR	0	FAMILY NOT NAMED	parametric	0.319844	0.378984	0.138138	0.901689	0.176786	0.835268	0.295179	0.971161	0.261404	0.945817	0.311965	0.902341	0.449626	0.988533	-17.1898	-17.0783	-17.9264	-17.1625	1.03178e-05	9.14878e-06	5.06356e-06	7.81289e-06	-0.173488	-1.02692	-0.401212	-0.853427	-0.227724	0.625703	6.76027	587	moderate	0.878829
Glyma.03G099000		UniRef100_G1FCG1 Ketone/zingerone synthase 2 n=1 Tax=Rubus idaeus RepID=G1FCG1_RUBID	0	ALCOHOL DEHYDROGENASE RELATED	parametric	0.758437	0.785131	0.744506	0.606113	0.332279	0.689632	0.575616	0.853078	0.839471	0.734827	0.488582	0.798883	0.710149	0.914082	-19.5678	-19.767	-19.9294	-19.4344	1.51719e-06	1.38425e-06	1.34601e-06	1.96084e-06	-0.132301	-0.172715	0.370074	-0.040414	0.502374	0.542788	5.94497	996	moderate	0.990494
Glyma.03G110600		UniRef100_D7LBS4 Defective IN anther DEHISCENCE1 n=1 Tax=Arabidopsis lyrata subsp. lyrata RepID=D7LBS4_ARALL	0	CGI-141-RELATED/LIPASE CONTAINING PROTEIN	parametric	0.846837	0.864702	0.901208	0.589004	0.447921	0.622684	0.604872	0.903837	0.945556	0.721111	0.599223	0.747972	0.733803	0.947182	-23.0884	-22.6787	-22.576	-23.2141	1.22414e-07	2.94083e-07	3.27782e-07	1.34321e-07	1.26445	1.42096	0.133911	0.156514	-1.13054	-1.28705	6.32308	769	moderate	0.393562
Glyma.03G124400		UniRef100_Q2TFP1 Tubulin B4 n=1 Tax=Glycine max RepID=Q2TFP1_SOYBN	0	TUBULIN	parametric	0.0341349	0.0629216	0.309739	0.0572576	0.08281	0.0209746	0.0212437	0.00693246	0.46505	0.137733	0.180364	0.066064	0.0666922	0.0293401	-15.0012	-14.4867	-14.2884	-13.9289	3.66869e-05	4.93738e-05	5.63093e-05	7.31436e-05	0.428482	0.61811	0.995469	0.189628	0.566987	0.377359	6.58597	653	moderate	0.996472
Glyma.03G133300	5	UniRef100_H9D2G5 Cytokinin dehydrogenase 1 n=1 Tax=Glycine max RepID=H9D2G5_SOYBN	0	GULONOLACTONE OXIDASE	parametric	0.0138026	0.0313364	0.0124381	0.0148741	0.355785	0.0133849	0.97409	0.54153	0.0451665	0.0514989	0.511984	0.0476421	0.990233	0.682053	-21.1571	-19.9475	-21.1751	-21.5588	4.76799e-07	1.25764e-06	5.5695e-07	5.09201e-07	1.39927	0.224165	0.0948533	-1.1751	-1.30441	-0.129312	6.38594	739	moderate	0.528213
Glyma.03G149300		UniRef100_B9GTB1 Sugar transporter family protein n=1 Tax=Populus trichocarpa RepID=B9GTB1_POPTR	9e-180	FAMILY NOT NAMED	parametric	0.452589	0.50512	0.462758	0.564179	0.175088	0.523833	0.931736	0.298438	0.612934	0.701163	0.309842	0.666851	0.964656	0.453053	-22.1346	-22.74	-22.0399	-23.3836	4.86262e-07	3.08434e-07	2.40965e-07	1.05531e-07	-0.656772	-1.01291	-2.20406	-0.35614	-1.54729	-1.19115	6.38131	741	moderate	0.0657272
Glyma.03G155400	2	NA	7e-37	NA	parametric	0.0111235	0.0265753	0.0821887	0.332689	0.601285	0.0027224	0.157034	0.140264	0.17942	0.489033	0.730949	0.0148221	0.2866	0.264229	-23.1308	-21.8437	-22.4594	-22.289	1.52826e-07	3.27141e-07	2.4425e-07	2.73336e-07	1.09802	0.676469	0.838783	-0.421554	-0.25924	0.162314	6.2995	785	moderate	0.94062
Glyma.03G173700	5	UniRef100_G7KVN5 Plant-specific domain TIGR01589 family protein n=1 Tax=Medicago truncatula RepID=G7KVN5_MEDTR	7e-59	NA	parametric	0.0240773	0.0481087	0.757046	0.629598	0.747139	0.00351408	0.0221398	0.054889	0.848367	0.753195	0.841357	0.0178508	0.0687317	0.133594	-21.1123	-18.6483	-18.8488	-19.0578	9.7861e-07	2.58287e-06	2.72028e-06	2.3212e-06	1.40017	1.47495	1.24606	0.074778	-0.154106	-0.228884	6.70536	611	moderate	0.190873
Glyma.03G175300		UniRef100_G7L0M9 ABC transporter G family member n=1 Tax=Medicago truncatula RepID=G7L0M9_MEDTR	0	ATP-BINDING CASSETTE TRANSPORTER	parametric	0.705251	0.737591	0.757203	0.499763	0.281753	0.64811	0.517876	0.780826	0.848469	0.645957	0.435077	0.767608	0.66167	0.865152	-21.9557	-21.5557	-21.2856	-22.2558	3.16391e-07	3.62086e-07	6.39904e-07	3.57518e-07	0.194624	1.01615	0.176305	0.821523	-0.018318	-0.839841	6.61522	640	moderate	0.511048
Glyma.03G184500		UniRef100_C5G5Y4 Xyloglucan endotraglucosylase/hydrolase n=1 Tax=Phaseolus angularis RepID=C5G5Y4_PHAAN	0	NA	parametric	0.209437	0.267009	0.109242	0.533304	0.385512	0.176386	0.821585	0.706574	0.220681	0.675064	0.540741	0.311473	0.893142	0.811651	-22.602	-21.8306	-22.765	-22.2855	3.99487e-07	3.97962e-07	1.9458e-07	2.14893e-07	-0.005519	-1.03779	-0.89453	-1.03227	-0.889011	0.143259	6.7209	602	moderate	0.477367
Glyma.03G188000		NA	6e-163	NA	non-parametric	0.535671	0.581992	0.270689	0.401345	0.664696	1	1	1	0.422874	0.555747	0.78004	1	1	1	-20.8962	-20.4458	-20.7546	-20.8214	6.50446e-07	9.63982e-07	7.63155e-07	7.66994e-07	0.567578	0.230547	0.237787	-0.337031	-0.329791	0.00724021	7.35774	409	moderate	0.953348
Glyma.03G190200		UniRef100_L7Z9A7 CSLA9-like protein n=1 Tax=Eucalyptus cladocalyx RepID=L7Z9A7_9MYRT	0	GLYCOSYL TRANSFERASE-RELATED	parametric	0.0287442	0.055095	0.923962	0.133916	0.0400611	0.0148036	0.0532146	0.685104	0.959802	0.255554	0.106076	0.0513198	0.130541	0.795583	-17.9787	-17.3443	-17.3236	-17.8295	4.73837e-06	7.7974e-06	7.26272e-06	5.66443e-06	0.718603	0.616121	0.257541	-0.102482	-0.461062	-0.35858	7.16683	453	moderate	0.941698
Glyma.03G196300		UniRef100_Q9LZC0 Emb|CAB85509.1 n=1 Tax=Arabidopsis thaliana RepID=Q9LZC0_ARATH	7e-107	NA	parametric	0.0538498	0.0902939	0.0657716	0.830804	0.0412698	0.166009	0.0216026	0.426698	0.152464	0.899407	0.108426	0.298317	0.0675134	0.579551	-17.9199	-18.746	-19.8937	-18.5895	5.53325e-06	2.47017e-06	1.31106e-06	3.73483e-06	-1.16352	-2.07739	-0.567086	-0.913876	0.596432	1.51031	6.62703	636	moderate	0.490673
Glyma.03G197900		UniRef100_L0P181 Similar to domain-containing protein 90-like n=1 Tax=Lupinus angustifolius RepID=L0P181_LUPAN	0	NA	parametric	0.443871	0.497175	0.345508	0.74983	0.192785	0.533691	0.222649	0.868476	0.501833	0.843255	0.332018	0.675363	0.367843	0.924246	-18.6292	-18.973	-19.5018	-18.7539	2.90274e-06	2.18496e-06	1.71815e-06	3.20318e-06	-0.409811	-0.756559	0.142087	-0.346748	0.551898	0.898646	5.85238	1073	moderate	0.784645
Glyma.03G199600		UniRef100_B9HBS3 Alcohol dehydroge family protein n=1 Tax=Populus trichocarpa RepID=B9HBS3_POPTR	0	FAMILY NOT NAMED	parametric	0.852196	0.869485	0.556476	0.529954	0.824115	0.512122	0.956716	0.915589	0.69454	0.672097	0.894791	0.656687	0.979946	0.954643	-22.2579	-21.8964	-22.2199	-22.3411	2.41494e-07	3.03129e-07	5.33302e-07	2.20393e-07	0.327947	1.14297	-0.131911	0.815019	-0.459857	-1.27488	5.69517	1196	moderate	0.270528
Glyma.03G210400		UniRef100_E9NZU1 Glutaredoxin n=1 Tax=Phaseolus vulgaris RepID=E9NZU1_PHAVU	2e-68	GLUTAREDOXIN	parametric	0.425155	0.479713	0.987968	0.699757	0.636468	0.121125	0.213565	0.412441	0.998252	0.806607	0.75854	0.237676	0.357246	0.566248	-20.7772	-21.8788	-21.8688	-21.554	7.31962e-07	3.04521e-07	3.15916e-07	5.61582e-07	-1.26523	-1.21223	-0.382272	0.0530013	0.882956	0.829954	6.29553	787	moderate	0.694449
Glyma.03G215800		UniRef100_K7KGC5 Pectinesterase n=1 Tax=Glycine max RepID=K7KGC5_SOYBN	0	PHOSPHOENOLPYRUVATE DIKINASE-RELATED	parametric	0.190281	0.246713	0.188016	0.989775	0.183829	0.233707	0.0423322	0.313979	0.32618	0.999341	0.320956	0.380746	0.110441	0.469487	-20.1665	-21.2501	-22.4594	-21.2373	1.67547e-06	4.48999e-07	2.25055e-07	4.54218e-07	-1.89978	-2.89622	-1.88311	-0.996438	0.0166716	1.01311	6.24817	812	moderate	0.187181
Glyma.03G222700		UniRef100_G7KTR5 Xanthoxin dehydrogenase n=1 Tax=Medicago truncatula RepID=G7KTR5_MEDTR	0	FAMILY NOT NAMED	parametric	0.328173	0.387478	0.433988	0.418134	0.0881569	0.756342	0.399745	0.606123	0.586371	0.571561	0.188721	0.847867	0.554282	0.73483	-20.4679	-20.2649	-19.7453	-20.9586	1.12354e-06	1.17845e-06	1.34771e-06	7.34578e-07	0.068838	0.262452	-0.613067	0.193614	-0.681905	-0.875519	7.02644	494	moderate	0.73174
Glyma.03G223600	6	UniRef100_G7KUL4 DIV3B protein n=1 Tax=Medicago truncatula RepID=G7KUL4_MEDTR	4e-81	FAMILY NOT NAMED	parametric	0.00484636	0.014131	0.20873	0.0309506	0.0951468	0.000810339	0.019382	0.248667	0.351436	0.0877303	0.199451	0.00620976	0.0624449	0.397986	-17.1112	-19.5828	-18.9043	-17.9701	9.42369e-06	1.67819e-06	2.14615e-06	4.73364e-06	-2.48939	-2.13454	-0.993342	0.354843	1.49605	1.1412	5.68865	1203	moderate	0.482969
Glyma.03G225500	6	UniRef100_B9GRV9 Haloacid dehalogenase-like hydrolase family protein n=1 Tax=Populus trichocarpa RepID=B9GRV9_POPTR	0	HALOACID DEHALOGENASE-LIKE HYDROLASE	parametric	0.00149903	0.00591331	0.00262078	0.00222735	0.176351	0.0102468	0.000351398	0.000256538	0.014422	0.0128413	0.311434	0.0390884	0.00342708	0.00275735	-15.6139	-17.1057	-19.0032	-19.6799	2.0123e-05	8.00018e-06	2.71785e-06	2.18289e-06	-1.33074	-2.8883	-3.20453	-1.55756	-1.87379	-0.316228	5.78012	1114	moderate	0.0823618
Glyma.03G238800		UniRef100_Q2HTL8 Glucose and ribitol dehydrogenase-like protein n=2 Tax=Medicago truncatula RepID=Q2HTL8_MEDTR	0	FAMILY NOT NAMED	parametric	0.366265	0.424032	0.434507	0.47171	0.115987	0.632766	0.797954	0.313427	0.586854	0.620922	0.230441	0.755677	0.877138	0.468921	-22.7346	-22.2677	-23.0399	-21.398	1.74161e-07	2.49679e-07	1.92557e-07	1.54537e-06	0.519652	0.14486	3.14946	-0.374792	2.62981	3.0046	7.65133	359	moderate	0.177312
Glyma.03G240000		UniRef100_G7KZP3 Transcription factor bHLH96 n=1 Tax=Medicago truncatula RepID=G7KZP3_MEDTR	0	MYOGENIC FACTOR	non-parametric	0.317766	0.376907	0.349036	0.287107	0.205482	1	1	1	0.505338	0.440928	0.347545	1	1	1	-21.6966	-19.4825	-20.3541	-20.9969	3.14382e-07	2.43253e-06	8.8868e-07	6.46054e-07	2.95187	1.49915	1.03914	-1.45272	-1.91273	-0.46001	7.14771	462	moderate	0.122341
Glyma.03G240300		UniRef100_G7KZP6 GDSL esterase/lipase n=2 Tax=Medicago truncatula RepID=G7KZP6_MEDTR	0	ZINC FINGER FYVE DOMAIN CONTAINING PROTEIN	parametric	0.562088	0.606183	0.918108	0.541596	0.368057	0.330535	0.504369	0.252501	0.956131	0.682116	0.52401	0.486868	0.649908	0.402331	-20.5393	-20.0295	-20.0819	-19.6122	8.47623e-07	1.53645e-06	1.20256e-06	1.67581e-06	0.858107	0.504621	0.983363	-0.353486	0.125257	0.478743	7.43479	393	moderate	0.909839
Glyma.03G247100	6	UniRef100_Q0GPG5 BZIP transcription factor bZIP105 n=1 Tax=Glycine max RepID=Q0GPG5_SOYBN	0	CAMP-RESPONSE ELEMENT BINDING PROTEIN-RELATED	parametric	0.0262482	0.0514338	0.826247	0.620902	0.7973	0.00958011	0.0111026	0.0176608	0.896274	0.746677	0.876728	0.0371773	0.0415249	0.0583615	-16.2417	-19.6159	-19.3832	-19.1107	1.97136e-05	1.40458e-06	1.85925e-06	3.28636e-06	-3.81098	-3.4064	-2.58463	0.404585	1.22635	0.82177	7.23405	435	moderate	0.431547
Glyma.04G005100		UniRef100_B9H158 Proline-rich family protein n=1 Tax=Populus trichocarpa RepID=B9H158_POPTR	0	NA	parametric	0.042546	0.074925	0.0461357	0.750982	0.0220589	0.802085	0.169764	0.675933	0.117597	0.844068	0.0685344	0.879991	0.303122	0.788582	-21.4347	-21.3242	-22.3132	-21.1316	5.80243e-07	5.93697e-07	2.65256e-07	6.19136e-07	0.0330694	-1.12927	0.0936004	-1.16234	0.060531	1.22287	8.2181	267	moderate	0.949002
Glyma.04G006900		UniRef100_B9HRD2 Auxin-responsive family protein n=1 Tax=Populus trichocarpa RepID=B9HRD2_POPTR	6e-63	NA	parametric	0.558209	0.602489	0.636768	0.46137	0.281099	0.552146	0.883484	0.188458	0.758793	0.611649	0.43438	0.691009	0.934002	0.326712	-21.3735	-20.6761	-21.2279	-19.9332	4.65857e-07	8.82134e-07	5.04994e-07	1.47082e-06	0.921113	0.116379	1.65866	-0.804733	0.73755	1.54228	6.7035	612	moderate	0.735931
Glyma.04G014700		UniRef100_Q6Y1E9 Cysteine protease 14 n=1 Tax=Trifolium repens RepID=Q6Y1E9_TRIRP	0	CYSTEINE PROTEASE FAMILY C1-RELATED	parametric	0.989461	0.99067	0.783423	0.76594	0.924566	0.870974	0.927476	0.878037	0.867034	0.854721	0.960165	0.925789	0.961993	0.930444	-22.3808	-22.2677	-22.4594	-22.5253	2.27842e-07	3.12501e-07	1.9622e-07	2.65506e-07	0.455829	-0.215562	0.220715	-0.671391	-0.235115	0.436277	6.07557	900	moderate	0.620237
Glyma.04G014800		UniRef100_Q6Y1E9 Cysteine protease 14 n=1 Tax=Trifolium repens RepID=Q6Y1E9_TRIRP	0	CYSTEINE PROTEASE FAMILY C1-RELATED	parametric	0.723862	0.754342	0.696048	0.610346	0.808774	0.282567	0.56452	0.72384	0.803821	0.738354	0.884411	0.435953	0.701452	0.82444	-18.8162	-19.5049	-19.2618	-19.1116	2.69062e-06	1.94951e-06	1.7523e-06	2.2235e-06	-0.464826	-0.618687	-0.275107	-0.153861	0.189719	0.34358	6.27277	802	moderate	0.552293
Glyma.04G024400		UniRef100_G7I774 Gibberellin-regulated protein n=1 Tax=Medicago truncatula RepID=G7I774_MEDTR	4e-65	NA	parametric	0.198204	0.255087	0.737579	0.804569	0.88028	0.108956	0.0876249	0.100548	0.834418	0.881588	0.931957	0.220247	0.187959	0.20764	-22.8004	-20.7035	-21.1109	-20.9282	2.44145e-07	7.54895e-07	5.48082e-07	6.32474e-07	1.62854	1.16665	1.37327	-0.461884	-0.255269	0.206615	6.14809	862	moderate	0.805124
Glyma.04G026400		UniRef100_G9JJS5 Galactose oxidase n=1 Tax=Ziziphus jujuba RepID=G9JJS5_ZIZJJ	0	NA	parametric	0.531641	0.578225	0.994224	0.273218	0.219088	0.862478	0.882743	0.229379	1	0.425804	0.363717	0.920335	0.933524	0.375753	-22.1308	-21.952	-21.9594	-20.6337	3.39804e-07	4.19375e-07	2.54981e-07	9.66034e-07	0.30354	-0.414311	1.50737	-0.717851	1.20383	1.92168	7.1044	473	moderate	0.262485
Glyma.04G027800		UniRef100_E6NU65 JHL18I08.9 protein n=1 Tax=Jatropha curcas RepID=E6NU65_JATCU	0	NA	parametric	0.256171	0.31548	0.233538	0.284886	0.967238	0.325437	0.0769185	0.0831645	0.380559	0.438512	0.986187	0.481541	0.17094	0.180959	-19.6254	-18.9261	-18.0675	-18.0391	1.61588e-06	2.88103e-06	3.73528e-06	4.69996e-06	0.834265	1.2089	1.54033	0.37463	0.706062	0.331432	5.82773	1086	moderate	0.360759
Glyma.04G034100		NA	4e-55	NA	parametric	0.389637	0.446213	0.581127	0.504248	0.190833	0.260713	0.177299	0.788946	0.71463	0.649823	0.329571	0.411649	0.312605	0.870943	-19.9411	-20.8437	-21.2742	-20.2102	1.25664e-06	7.46553e-07	5.32864e-07	1.40711e-06	-0.751256	-1.23773	0.163161	-0.486475	0.914417	1.40089	6.94959	521	moderate	0.850474
Glyma.04G036600		UniRef100_B9HRX0 Glycine-rich family protein n=1 Tax=Populus trichocarpa RepID=B9HRX0_POPTR	3e-102	NA	parametric	0.2744	0.334146	0.25948	0.58508	0.0953843	0.481293	0.130376	0.952053	0.410274	0.717823	0.199791	0.629468	0.250588	0.977044	-19.8577	-20.4248	-21.3541	-19.9158	1.39633e-06	7.4584e-07	4.72789e-07	1.65615e-06	-0.9047	-1.56237	0.246198	-0.65767	1.1509	1.80857	6.05799	911	moderate	0.198327
Glyma.04G040000	6	UniRef100_Q00M85 N-hydroxycinnamoyl/benzoyltransferase 5 n=2 Tax=Glycine max RepID=Q00M85_SOYBN	0	NA	parametric	0.0083067	0.0213068	0.0533703	0.0930048	0.730901	0.00204613	0.167583	0.323219	0.130828	0.196128	0.829609	0.0120706	0.300379	0.479204	-19.1088	-17.9057	-18.5302	-18.6299	2.18062e-06	4.51467e-06	3.1724e-06	3.08714e-06	1.04988	0.540836	0.501535	-0.509048	-0.548349	-0.039301	5.86016	1068	moderate	0.946709
Glyma.04G041700		NA	0	SERINE/THREONINE-PROTEIN KINASE WNK (WITH NO LYSINE)-RELATED	parametric	0.843198	0.861499	0.738255	0.880029	0.593589	0.524752	0.472787	0.778736	0.834892	0.931786	0.724833	0.667614	0.621884	0.863588	-21.5393	-21.2632	-21.1195	-21.3502	4.62109e-07	5.47531e-07	5.816e-07	4.26727e-07	0.24471	0.331795	-0.114919	0.0870857	-0.359628	-0.446714	6.37453	742	moderate	0.840746
Glyma.04G042400	1	UniRef100_K7KI11 Serine/threonine-protein kinase n=1 Tax=Glycine max RepID=K7KI11_SOYBN	0	LEUCINE-RICH REPEAT RECEPTOR-LIKE PROTEIN KINASE	parametric	0.0806298	0.123942	0.43671	0.435842	0.861129	0.0137062	0.0992429	0.15081	0.58896	0.588148	0.919479	0.0484827	0.205716	0.278336	-20.4274	-22.7333	-22.1188	-21.9829	7.58514e-07	2.00607e-07	2.41187e-07	5.18638e-07	-1.9188	-1.65302	-0.548447	0.265779	1.37036	1.10458	5.85965	1070	moderate	0.101575
Glyma.04G046900	6	NA	NA	NA	parametric	0.00453565	0.0134411	0.162852	0.987671	0.157557	0.00109331	0.00135305	0.017475	0.294207	0.998096	0.287299	0.00767372	0.00895194	0.0578959	-20.3518	-18.8696	-18.392	-18.8764	1.04188e-06	2.58724e-06	3.30253e-06	2.49289e-06	1.31222	1.66438	1.25862	0.352159	-0.053593	-0.405752	5.71347	1178	moderate	0.834785
Glyma.04G052000	6	UniRef100_I1JTX5 Heat shock transcription factor HSFA2 n=1 Tax=Glycine max RepID=I1JTX5_SOYBN	0	HEAT SHOCK TRANSCRIPTION FACTOR	parametric	0.0020576	0.00747106	0.580806	0.123363	0.0212151	0.000500286	0.00147903	0.0665568	0.71437	0.240839	0.0666284	0.00439442	0.00954325	0.153801	-19.9806	-16.2285	-15.8223	-17.7978	1.99187e-06	1.89192e-05	1.98436e-05	4.80109e-06	3.24765	3.31647	1.26923	0.0688232	-1.97842	-2.04724	8.07222	291	moderate	0.1304
Glyma.04G065600		UniRef100_G7I723 14 kDa proline-rich protein DC2.15 n=1 Tax=Medicago truncatula RepID=G7I723_MEDTR	1e-108	NA	parametric	0.283001	0.342797	0.521039	0.0817309	0.0985875	0.561986	0.96022	0.215624	0.664374	0.178706	0.204755	0.699272	0.98194	0.359649	-13.0691	-12.7519	-13.1037	-14.0741	0.000125532	0.000191188	0.000123199	8.82695e-05	0.606929	-0.027075	-0.508073	-0.634004	-1.115	-0.480998	8.20675	271	moderate	0.246444
Glyma.04G066300		UniRef100_I1JUC1 Auxin-induced protein n=1 Tax=Glycine max RepID=I1JUC1_SOYBN	5e-164	NA	parametric	0.198792	0.255717	0.555909	0.207739	0.248266	0.0707192	0.318137	0.902112	0.694102	0.350228	0.397541	0.160875	0.473776	0.946103	-19.7741	-19.0069	-19.2359	-19.6981	1.80091e-06	2.10261e-06	1.80122e-06	1.42125e-06	0.223453	0.000250357	-0.341561	-0.223203	-0.565014	-0.341811	5.75522	1139	moderate	0.419408
Glyma.04G067200		UniRef100_G7JB31 Ethylene-responsive transcription factor SHINE n=1 Tax=Medicago truncatula RepID=G7JB31_MEDTR	4e-139	NA	parametric	0.49052	0.540279	0.238615	0.902116	0.300402	0.723538	0.239508	0.724807	0.386479	0.946103	0.455032	0.824196	0.387567	0.825176	-20.9846	-21.2157	-22.015	-21.3192	8.35954e-07	4.31576e-07	2.91664e-07	5.94508e-07	-0.95381	-1.51912	-0.491728	-0.565309	0.462081	1.02739	6.11407	878	moderate	0.192776
Glyma.04G082300	5	UniRef100_B2ZSX9 Tocopherol cyclase n=1 Tax=Phaseolus vulgaris RepID=B2ZSX9_PHAVU	7e-148	NA	parametric	0.0189999	0.0400958	0.0063534	0.00384022	0.100066	0.389936	0.0908268	0.0257686	0.027528	0.0190474	0.206917	0.54496	0.192817	0.0767715	-19.7871	-20.0272	-19.0871	-18.5999	1.65856e-06	1.38796e-06	2.67599e-06	3.11638e-06	-0.256963	0.690139	0.909936	0.947102	1.1669	0.219797	7.51927	382	moderate	0.92953
Glyma.04G090000		UniRef100_G7KF59 Hydroxyproline-rich glycoprotein n=2 Tax=Medicago truncatula RepID=G7KF59_MEDTR	2e-85	NA	parametric	0.232026	0.290669	0.593535	0.115431	0.19119	0.568214	0.336643	0.0550668	0.724813	0.229635	0.330037	0.704274	0.492938	0.133919	-20.7256	-21.2677	-21.7742	-23.0678	1.23667e-06	4.10673e-07	3.4342e-07	2.34243e-07	-1.5904	-1.84842	-2.40039	-0.258019	-0.809985	-0.551966	6.23261	823	moderate	0.149841
Glyma.04G104600		UniRef100_B7FN25 Pollen allergen Phl p n=1 Tax=Medicago truncatula RepID=B7FN25_MEDTR	1e-116	NA	parametric	0.213169	0.270905	0.419506	0.335011	0.0535665	0.667748	0.364049	0.570112	0.572847	0.491367	0.13118	0.782331	0.520056	0.705823	-15.3819	-15.5179	-15.7771	-15.0969	2.96291e-05	2.54494e-05	1.95693e-05	3.24595e-05	-0.219382	-0.598425	0.131627	-0.379043	0.351009	0.730052	6.32136	771	moderate	0.880962
Glyma.04G118700		UniRef100_G7IYJ3 21 kDa protein n=1 Tax=Medicago truncatula RepID=G7IYJ3_MEDTR	5e-139	PHOSPHOENOLPYRUVATE DIKINASE-RELATED	parametric	0.0490859	0.0838858	0.0331989	0.230383	0.485888	0.0473303	0.879563	0.766639	0.0923821	0.376952	0.633578	0.119836	0.931539	0.855219	-17.2933	-16.7923	-17.3405	-17.1819	8.10303e-06	1.11152e-05	7.26018e-06	7.69055e-06	0.456004	-0.158457	-0.0753751	-0.614461	-0.531379	0.0830819	6.70791	610	moderate	0.959364
Glyma.04G136000		UniRef100_T2DNA5 Aspartic proteinase nepenthesin-1-like protein n=1 Tax=Phaseolus vulgaris RepID=T2DNA5_PHAVU	0	ASPARTYL PROTEASES	parametric	0.0755588	0.117774	0.952287	0.085413	0.0614523	0.0412105	0.0490166	0.784119	0.977159	0.184394	0.145014	0.108311	0.122987	0.867565	-20.4523	-22.6362	-22.6927	-20.7331	1.09054e-06	1.61981e-07	2.40524e-07	7.75861e-07	-2.75115	-2.1808	-0.491177	0.570356	2.25998	1.68962	6.21213	835	moderate	0.400972
Glyma.04G160100	5	UniRef100_A9P983 Phytochelatin synthetase family protein n=1 Tax=Populus trichocarpa RepID=A9P983_POPTR	0	NA	parametric	0.00980628	0.02415	0.048245	0.126739	0.991438	0.00241377	0.196276	0.261443	0.121549	0.245505	1	0.0135951	0.336322	0.412456	-20.1312	-18.6464	-19.4598	-19.4559	9.78673e-07	3.19337e-06	1.9159e-06	1.90771e-06	1.70618	0.969125	0.962943	-0.737055	-0.743236	-0.0061815	6.47658	699	moderate	0.784467
Glyma.04G169600	5	UniRef100_M1GM36 GA-stimulated transcript-like protein 2 n=1 Tax=Gossypium hirsutum RepID=M1GM36_GOSHI	6e-70	NA	parametric	0.00160941	0.00622696	0.0100502	0.850762	0.0150784	0.00242282	0.000293227	0.0148987	0.0385294	0.912549	0.0520125	0.0136333	0.00302628	0.0515594	-17.4281	-19.825	-21.6927	-19.9698	7.06432e-06	1.19946e-06	4.70946e-07	1.43349e-06	-2.55816	-3.90692	-2.30102	-1.34875	0.257141	1.6059	7.00232	501	moderate	0.567094
Glyma.04G177100		UniRef100_Q9LMC8 F14D16.14 n=1 Tax=Arabidopsis thaliana RepID=Q9LMC8_ARATH	0	NA	parametric	0.904791	0.915608	0.550215	0.524054	0.947861	0.650293	0.886962	0.838012	0.689377	0.66705	0.974494	0.769262	0.936388	0.904108	-21.3697	-20.9752	-21.4974	-21.554	4.62141e-07	5.66841e-07	4.40675e-07	4.47473e-07	0.29461	-0.0686176	-0.046533	-0.363228	-0.341143	0.0220847	5.71767	1170	moderate	0.908051
Glyma.04G190400	4	UniRef100_B9I3J0 Leucine-rich repeat transmembrane protein kinase n=1 Tax=Populus trichocarpa RepID=B9I3J0_POPTR	0	LEUCINE-RICH REPEAT RECEPTOR-LIKE PROTEIN KINASE	parametric	0.00442269	0.0131909	0.00929907	0.603133	0.0298964	0.0110555	0.000902572	0.0325764	0.0363571	0.732411	0.0856048	0.041393	0.00670199	0.0910929	-10.7229	-11.478	-12.2587	-11.6484	0.000696067	0.000373278	0.000212895	0.000329953	-0.898975	-1.70908	-1.07697	-0.810109	-0.177991	0.632118	5.73588	1158	moderate	0.508779
Glyma.04G193300		NA	6e-35	NA	parametric	0.623755	0.663323	0.362972	0.684748	0.561925	0.227318	0.700268	0.3205	0.519017	0.79531	0.699228	0.373377	0.807015	0.476266	-21.7893	-20.3207	-21.4068	-20.7243	5.5672e-07	9.07423e-07	4.658e-07	6.9834e-07	0.704824	-0.25724	0.326977	-0.962064	-0.377846	0.584217	6.25281	811	moderate	0.47158
Glyma.04G206700		UniRef100_B9GH97 Aspartyl protease family protein n=1 Tax=Populus trichocarpa RepID=B9GH97_POPTR	0	ASPARTYL PROTEASES	parametric	0.658349	0.695048	0.568902	0.493552	0.732234	0.378661	0.28111	0.250129	0.704817	0.640479	0.830589	0.534374	0.434393	0.399643	-18.4588	-17.9266	-17.5868	-17.3839	4.08694e-06	5.54603e-06	5.66098e-06	9.17772e-06	0.440433	0.47003	1.16711	0.0295975	0.726682	0.697084	8.11442	285	moderate	0.541284
Glyma.04G211100	2	UniRef100_G7JC43 Gibberellin 20 oxidase n=1 Tax=Medicago truncatula RepID=G7JC43_MEDTR	0	OXIDOREDUCTASE, 2OG-FE(II) OXYGENASE FAMILY PROTEIN	parametric	0.0210095	0.0433276	0.792138	0.0324403	0.0272918	0.113245	0.11174	0.00359872	0.873236	0.090811	0.0800483	0.226478	0.224293	0.0181652	-23.2346	-21.7205	-21.4862	-19.2151	1.14242e-07	4.81361e-07	4.40282e-07	2.58482e-06	2.07503	1.94634	4.4999	-0.128691	2.42487	2.55356	6.80023	577	moderate	0.425823
Glyma.04G214400		UniRef100_Q9LSB1 UDP-glucuronate:xylan alpha-glucuronosyltransferase 1 n=1 Tax=Arabidopsis thaliana RepID=GUX1_ARATH	0	GLYCOGENIN	parametric	0.758051	0.784821	0.65018	0.749153	0.400735	0.568256	0.418679	0.899102	0.769171	0.842749	0.555202	0.704291	0.57202	0.944169	-22.6966	-22.2713	-21.9345	-22.5678	2.01846e-07	4.91632e-07	2.97968e-07	2.17814e-07	1.28432	0.561904	0.109844	-0.722419	-1.17448	-0.45206	6.76741	585	moderate	0.542378
Glyma.04G220500	2	UniRef100_G7J9S3 LOB domain-containing protein n=1 Tax=Medicago truncatula RepID=G7J9S3_MEDTR	1e-159	NA	parametric	0.0373221	0.0675093	0.967495	0.274878	0.143176	0.00857484	0.0326778	0.284117	0.986304	0.427681	0.268246	0.0342978	0.0913033	0.43767	-23.2771	-21.8862	-21.8688	-22.5355	1.26889e-07	3.4245e-07	3.12652e-07	2.36729e-07	1.43232	1.30099	0.899666	-0.131337	-0.532659	-0.401322	5.71423	1176	moderate	0.926378
Glyma.04G220600		UniRef100_G7KH18 Peroxidase n=1 Tax=Medicago truncatula RepID=G7KH18_MEDTR	0	NA	parametric	0.581214	0.623639	0.399525	0.504155	0.940124	0.516033	0.211514	0.251582	0.554091	0.649746	0.969784	0.660001	0.354742	0.401248	-17.2276	-17.6572	-18.2191	-18.17	6.98458e-06	5.4854e-06	4.88802e-06	4.90385e-06	-0.348579	-0.514924	-0.510261	-0.166346	-0.161682	0.00466378	5.95551	990	moderate	0.596594
Glyma.04G222500	7	UniRef100_C7IVU8 Sorghum bicolor protein targeted either to mitochondria or chloroplast proteins T50848 n=1 Tax=Saccharum hybrid cultivar RepID=C7IVU8_9POAL	4e-175	NA	parametric	0.0454779	0.0790142	0.0570945	0.0146183	0.124363	0.359355	0.0369245	0.00843228	0.137433	0.0508552	0.242175	0.515525	0.0998466	0.0338811	-16.8555	-16.4493	-15.5322	-14.8195	9.91426e-06	1.54406e-05	2.40217e-05	3.92951e-05	0.639155	1.27676	1.98677	0.637605	1.34762	0.710014	6.36771	745	moderate	0.871209
Glyma.04G227700		UniRef100_F8SMC0 S-adenosyl-L-methionine: caffeic acid 3-0-methyltransferase n=1 Tax=Glycine max RepID=F8SMC0_SOYBN	0	O-METHYLTRANSFERASE	parametric	0.0950198	0.141175	0.145429	0.0597821	0.224759	0.0506073	0.635164	0.692214	0.271221	0.142211	0.370286	0.125853	0.757538	0.800797	-16.7064	-15.7876	-16.4371	-16.9682	1.24561e-05	2.38607e-05	1.25443e-05	1.04167e-05	0.937792	0.010184	-0.257943	-0.927608	-1.19573	-0.268126	7.77121	337	moderate	0.78893
Glyma.04G227900		UniRef100_G7J913 1-aminocyclopropane-1-carboxylate oxidase n=1 Tax=Medicago truncatula RepID=G7J913_MEDTR	0	OXIDOREDUCTASE, 2OG-FE(II) OXYGENASE FAMILY PROTEIN	parametric	0.12571	0.176311	0.192551	0.710849	0.100241	0.0959666	0.693199	0.0736459	0.331724	0.814739	0.207176	0.200707	0.801588	0.165663	-14.8857	-13.4263	-14.5321	-13.0942	6.24638e-05	9.44862e-05	4.76073e-05	0.000127407	0.597083	-0.391838	1.02835	-0.988921	0.431272	1.42019	7.50165	383	moderate	0.0660565
Glyma.04G228300		UniRef100_G7J905 Two-component response regulator-like PRR73 n=2 Tax=Medicago truncatula RepID=G7J905_MEDTR	0	RESPONSE REGULATOR OF TWO-COMPONENT SYSTEM	non-parametric	0.176399	0.232001	1	1	1	0.737024	1	1	1	1	1	0.833998	1	1	-15.9708	-16.2167	-13.7062	-12.5842	2.44603e-05	1.47028e-05	7.76786e-05	0.000165334	-0.734346	1.66708	2.75688	2.40142	3.49122	1.0898	5.96914	979	moderate	0.0137169
Glyma.04G233800		NA	3e-67	NA	parametric	0.0703344	0.111542	0.889952	0.833342	0.709681	0.0196664	0.0259414	0.0498984	0.938341	0.901124	0.813939	0.0630964	0.0771482	0.124597	-23.4846	-21.2946	-21.1845	-21.4818	1.01375e-07	4.46639e-07	5.97292e-07	4.98578e-07	2.13941	2.55874	2.29812	0.419328	0.158711	-0.260617	5.67964	1213	moderate	0.741149
Glyma.04G236200		UniRef100_I1KAS1 Pectinesterase n=1 Tax=Glycine max RepID=I1KAS1_SOYBN	0	PHOSPHOENOLPYRUVATE DIKINASE-RELATED	parametric	0.316192	0.375373	0.164736	0.699821	0.332379	0.416241	0.0857703	0.338054	0.296674	0.806659	0.488693	0.569819	0.184972	0.494335	-18.8545	-19.4787	-20.5865	-19.8361	2.91168e-06	1.92159e-06	9.66986e-07	1.38535e-06	-0.599552	-1.59028	-1.0716	-0.990731	-0.472046	0.518685	7.43477	394	moderate	0.981955
Glyma.04G236900	4	UniRef100_Q93WZ8 NADH glutamate synthase n=1 Tax=Phaseolus vulgaris RepID=Q93WZ8_PHAVU	0	FAD NADPH DEHYDROGENASE/OXIDOREDUCTASE	parametric	0.0116543	0.0275407	0.0966218	0.667612	0.201079	0.0192607	0.00174991	0.0133224	0.201678	0.782255	0.34223	0.0621426	0.0107523	0.0474774	-15.3525	-13.8068	-12.799	-13.5485	2.84724e-05	7.28635e-05	0.000150023	0.00010113	1.35563	2.39755	1.82858	1.04192	0.472948	-0.56897	5.68994	1201	moderate	0.604896
Glyma.04G242300		UniRef100_F4YAW5 Copper binding protein 6 n=1 Tax=Gossypium hirsutum RepID=F4YAW5_GOSHI	3e-90	NA	parametric	0.891687	0.904226	0.88172	0.892758	0.991761	0.462823	0.615621	0.639401	0.932875	0.940181	1	0.612963	0.742567	0.760833	-21.7974	-22.452	-22.3213	-22.3122	3.5734e-07	2.6379e-07	2.69032e-07	2.90228e-07	-0.437908	-0.409518	-0.300111	0.0283902	0.137797	0.109407	6.9523	518	moderate	0.980094
Glyma.04G243000		UniRef100_F4KCJ8 Thiamin diphosphate-binding fold (THDP-binding) domain-containing protein n=1 Tax=Arabidopsis thaliana RepID=F4KCJ8_ARATH	0	PYRUVATE DEHYDROGENASE E1 COMPONENT, ALPHA SUBUNIT (BACTERIAL AND ORGANELLAR)	parametric	0.987385	0.988838	0.860725	0.746397	0.788359	0.932642	0.849624	0.745928	0.919249	0.840831	0.870521	0.965144	0.911794	0.840483	-20.2599	-20.2961	-20.3714	-20.4866	1.28223e-06	8.59338e-07	1.00607e-06	1.15101e-06	-0.577361	-0.349921	-0.15576	0.22744	0.421601	0.194161	6.90952	541	moderate	0.440356
Glyma.04G246900		NA	4e-116	NA	parametric	0.0507463	0.0860869	0.116389	0.378171	0.0163284	0.289365	0.0557892	0.956491	0.231014	0.533912	0.0550877	0.443358	0.13516	0.979772	-18.789	-19.3211	-20.1421	-18.7497	2.91763e-06	1.71796e-06	1.24899e-06	2.75885e-06	-0.764099	-1.22403	-0.0807259	-0.459931	0.683373	1.1433	6.14683	863	moderate	0.722519
Glyma.04G249600	2	UniRef100_Q8LLE5 Filament-like plant protein (Fragment) n=3 Tax=Solanum lycopersicum RepID=FPP_SOLLC	0	NA	parametric	0.0236581	0.0474439	0.0364179	0.00875162	0.185391	0.610243	0.0308385	0.00560413	0.0988653	0.0348095	0.322856	0.738265	0.0874986	0.0251041	-23.3808	-22.9068	-20.7024	-19.4151	1.01273e-07	2.13345e-07	1.96213e-06	1.70895e-06	1.07493	4.27609	4.07679	3.20116	3.00185	-0.199306	6.9055	544	moderate	0.124381
Glyma.04G250600		UniRef100_G7J311 Auxin-induced protein 5NG4 n=1 Tax=Medicago truncatula RepID=G7J311_MEDTR	0	NA	parametric	0.240052	0.29903	0.16438	0.278178	0.992202	0.094684	0.792175	0.811127	0.296215	0.431254	1	0.198734	0.873257	0.886106	-20.0027	-20.9401	-20.1802	-20.1853	1.17214e-06	5.69864e-07	1.59766e-06	1.20184e-06	-1.04046	0.446811	0.0361047	1.48727	1.07656	-0.410706	6.30042	784	moderate	0.421294
Glyma.04G252100		UniRef100_O65639 Cold shock protein 1 n=1 Tax=Arabidopsis thaliana RepID=CSP1_ARATH	1e-110	COLD SHOCK DOMAIN CONTAINING PROTEINS	parametric	0.396581	0.452542	0.22847	0.216902	0.900777	0.132949	0.744402	0.83501	0.374703	0.361145	0.945299	0.254227	0.839376	0.902128	-16.1317	-17.2507	-16.3754	-16.2885	1.86698e-05	6.8827e-06	1.491e-05	1.45015e-05	-1.43966	-0.324429	-0.36451	1.11523	1.07515	-0.040081	6.15449	860	moderate	0.712518
Glyma.04G252300		UniRef100_Q9FEL6 Auxin transporter-like protein 3 n=2 Tax=Medicago truncatula RepID=LAX3_MEDTR	0	AMINO ACID TRANSPORTER	parametric	0.245568	0.304555	0.335842	0.465598	0.0703263	0.946657	0.445145	0.561068	0.492181	0.615506	0.160201	0.973848	0.596683	0.698511	-18.5331	-18.555	-18.8787	-18.2253	3.36508e-06	3.17531e-06	2.39813e-06	3.88605e-06	-0.0837421	-0.488731	0.207665	-0.404989	0.291407	0.696396	6.07952	898	moderate	0.988924
Glyma.04G255400		UniRef100_G7IYF6 Cellulose synthase n=1 Tax=Medicago truncatula RepID=G7IYF6_MEDTR	0	X-BOX TRANSCRIPTION FACTOR-RELATED	parametric	0.253778	0.312919	0.513093	0.0936677	0.204386	0.125346	0.380237	0.753585	0.657534	0.197161	0.34626	0.2436	0.535839	0.845934	-11.4322	-10.4725	-10.8592	-11.6364	0.000396518	0.000841751	0.000585103	0.000360767	1.08601	0.561304	-0.136318	-0.524703	-1.22233	-0.697623	7.92529	311	moderate	0.71998
Glyma.05G002200		UniRef100_G7KV73 Non-specific lipid-transfer protein n=1 Tax=Medicago truncatula RepID=G7KV73_MEDTR	5e-65	NA	parametric	0.0816258	0.125153	0.0578145	0.663771	0.148546	0.158376	0.0203029	0.192763	0.138762	0.77934	0.275326	0.288424	0.0645632	0.331995	-14.3895	-14.942	-15.7226	-15.155	5.33693e-05	3.54398e-05	1.95676e-05	3.51827e-05	-0.59064	-1.44754	-0.601144	-0.856902	-0.010504	0.846398	5.95986	983	moderate	0.574066
Glyma.05G023700		UniRef100_Q9FLK4 Flavin-containing monooxygenase FMO GS-OX-like 8 n=2 Tax=Arabidopsis thaliana RepID=GSXL8_ARATH	0	DIMETHYLANILINE MONOOXYGENASE	parametric	0.211577	0.269309	0.303622	0.484575	0.0848979	0.301768	0.997016	0.142841	0.458507	0.632407	0.183636	0.456578	1	0.267817	-23.5271	-22.5557	-23.5231	-21.8067	9.88079e-08	2.69005e-07	1.79966e-07	3.84494e-07	1.44493	0.86503	1.96026	-0.579903	0.515329	1.09523	6.66915	623	moderate	0.698031
Glyma.05G024600		NA	0	NA	parametric	0.0917561	0.137231	0.296367	0.248591	0.020573	0.928645	0.478435	0.303195	0.450849	0.397902	0.0651634	0.962734	0.626938	0.45807	-19.6685	-19.6401	-19.9821	-19.1171	1.5827e-06	1.72073e-06	1.1834e-06	2.29878e-06	0.120629	-0.419448	0.53848	-0.540077	0.417852	0.957929	6.6376	634	moderate	0.972699
Glyma.05G025500		UniRef100_B2ZGR8 NAC domain protein (Fragment) n=1 Tax=Glycine max RepID=B2ZGR8_SOYBN	0	NA	parametric	0.538572	0.584731	0.680016	0.755813	0.964605	0.167791	0.389028	0.395552	0.791697	0.847503	0.984607	0.300618	0.544092	0.550378	-21.6234	-22.8057	-22.4699	-22.5058	3.19642e-07	1.82461e-07	2.78325e-07	3.114e-07	-0.808864	-0.199682	-0.037686	0.609182	0.771178	0.161996	5.97542	972	moderate	0.25453
Glyma.05G026100		UniRef100_D7KS22 GDSL-motif lipase/hydrolase family protein n=1 Tax=Arabidopsis lyrata subsp. lyrata RepID=D7KS22_ARALL	0	ZINC FINGER FYVE DOMAIN CONTAINING PROTEIN	parametric	0.964542	0.968733	0.959905	0.795813	0.782575	0.655767	0.752866	0.930439	0.981771	0.87565	0.866473	0.773485	0.845442	0.963865	-21.5689	-21.3017	-21.3317	-21.4965	4.19649e-07	4.58417e-07	5.9044e-07	4.61467e-07	0.12748	0.492608	0.137046	0.365128	0.0095658	-0.355563	5.87901	1051	moderate	0.833219
Glyma.05G033700		UniRef100_G7JNR9 WD repeat-containing protein n=1 Tax=Medicago truncatula RepID=G7JNR9_MEDTR	0	F-BOX AND WD40 DOMAIN PROTEIN	parametric	0.460408	0.512308	0.794409	0.384341	0.295703	0.501336	0.649989	0.132761	0.874715	0.539588	0.450155	0.647306	0.769012	0.253966	-21.6977	-20.9464	-21.2343	-20.0435	5.43591e-07	5.66612e-07	5.75757e-07	1.22151e-06	0.0598395	0.082937	1.16807	0.0230975	1.10823	1.08513	6.49272	691	moderate	0.692745
Glyma.05G037200		UniRef100_G7JPT4 Fibroblast growth factor receptor n=1 Tax=Medicago truncatula RepID=G7JPT4_MEDTR	0	SERINE-THREONINE PROTEIN KINASE	parametric	0.97419	0.977334	0.804269	0.719793	0.955665	0.678828	0.842503	0.899847	0.881387	0.8214	0.97925	0.790792	0.907	0.944624	-20.7579	-20.2372	-20.5478	-20.6174	8.04056e-07	1.18844e-06	9.64883e-07	8.95784e-07	0.563704	0.263058	0.155856	-0.300646	-0.407849	-0.107203	7.3462	415	moderate	0.989875
Glyma.05G044600	5	UniRef100_B9IF45 GDSL-motif lipase/hydrolase family protein n=1 Tax=Populus trichocarpa RepID=B9IF45_POPTR	0	ZINC FINGER FYVE DOMAIN CONTAINING PROTEIN	parametric	0.0305419	0.0577419	0.00462622	0.0411384	0.628427	0.975508	0.0216528	0.0718695	0.0218318	0.10817	0.752335	0.990999	0.0676243	0.162797	-19.1912	-19.2019	-20.4686	-20.2989	2.07226e-06	2.00127e-06	7.94395e-07	1.01167e-06	-0.050287	-1.38327	-1.03446	-1.33299	-0.984172	0.348815	5.89818	1033	moderate	0.923739
Glyma.05G057800		UniRef100_C6SVJ1 Proline-rich protein n=1 Tax=Glycine max RepID=C6SVJ1_SOYBN	1e-81	NA	parametric	0.139692	0.192002	0.849021	0.80926	0.650068	0.0440916	0.046562	0.0979802	0.911324	0.884772	0.769064	0.113772	0.118415	0.203813	-19.4337	-21.5106	-21.6845	-21.2679	2.01553e-06	6.20837e-07	4.21343e-07	4.15495e-07	-1.69887	-2.25809	-2.27825	-0.559221	-0.579383	-0.020162	6.37006	744	moderate	0.314963
Glyma.05G062700		UniRef100_V5N832 Homeobox-leucine zipper protein HAT4 n=1 Tax=Phaseolus vulgaris RepID=V5N832_PHAVU	0	FAMILY NOT NAMED	parametric	0.749078	0.776982	0.486197	0.72253	0.303617	0.881998	0.578797	0.615783	0.63386	0.823434	0.458503	0.933051	0.7127	0.742659	-17.8207	-17.6946	-18.2943	-17.3933	4.64536e-06	5.39837e-06	3.93515e-06	8.55145e-06	0.216735	-0.23937	0.880379	-0.456105	0.663645	1.11975	6.10517	886	moderate	0.266831
Glyma.05G065700		UniRef100_O23547 Expansin-like B1 n=2 Tax=Arabidopsis thaliana RepID=EXLB1_ARATH	0	NA	parametric	0.524632	0.571778	0.446963	0.983823	0.435598	0.475122	0.155991	0.485058	0.598357	0.995901	0.587889	0.623981	0.285207	0.632831	-21.806	-22.5324	-23.3075	-22.5122	3.03482e-07	2.00334e-07	1.21817e-07	3.92036e-07	-0.599206	-1.3169	0.369374	-0.717695	0.96858	1.68627	5.67797	1216	moderate	0.326578
Glyma.05G068800		UniRef100_B9MVC0 Invertase/pectin methylesterase inhibitor family protein n=1 Tax=Populus trichocarpa RepID=B9MVC0_POPTR	4e-139	NA	parametric	0.579159	0.621896	0.242938	0.760685	0.429712	0.889064	0.432637	0.863007	0.391495	0.850939	0.582387	0.937792	0.58516	0.920663	-22.5215	-22.452	-23.0575	-22.6569	2.69499e-07	1.99822e-07	1.4672e-07	2.55435e-07	-0.431565	-0.877219	-0.0773265	-0.445654	0.354238	0.799892	6.21432	834	moderate	0.722137
Glyma.05G076700		UniRef100_C5I847 Plastocyanin-like domain-containing protein n=1 Tax=Astragalus sinicus RepID=C5I847_ASTSI	1e-133	NA	parametric	0.587743	0.629763	0.516473	0.201024	0.278525	0.716736	0.825523	0.365615	0.660408	0.342167	0.431603	0.819121	0.895744	0.521515	-20.5793	-20.7713	-20.4251	-19.8337	9.03135e-07	7.70406e-07	8.65042e-07	1.50122e-06	-0.229324	-0.062171	0.73312	0.167152	0.962443	0.795291	6.94364	523	moderate	0.829613
Glyma.05G084600		UniRef100_R7W2E5 Glucose-6-phosphate isomerase n=1 Tax=Aegilops tauschii RepID=R7W2E5_AEGTA	7e-88	NA	parametric	0.684743	0.719251	0.514413	0.2604	0.506798	0.472976	0.952189	0.611363	0.65864	0.411325	0.651994	0.622043	0.977131	0.739187	-22.179	-22.99	-22.2551	-21.5066	2.82502e-07	1.86442e-07	5.77451e-07	5.40363e-07	-0.599532	1.03144	0.93567	1.63097	1.5352	-0.0957703	8.16012	278	moderate	0.858295
Glyma.05G095500		UniRef100_G7K6N7 Remorin-like protein n=1 Tax=Medicago truncatula RepID=G7K6N7_MEDTR	0	NA	parametric	0.859441	0.87591	0.494564	0.911972	0.43686	0.731107	0.698855	0.630595	0.641381	0.952217	0.589114	0.829742	0.805876	0.75391	-21.1633	-20.8143	-21.515	-20.7142	5.19865e-07	8.03298e-07	4.85031e-07	7.01828e-07	0.627799	-0.100061	0.432981	-0.72786	-0.194818	0.533042	5.98309	968	moderate	0.894599
Glyma.05G124900		UniRef100_Q9AYM8 CPRD2 protein n=1 Tax=Vigna unguiculata RepID=Q9AYM8_VIGUN	0	D-LACTATE DEHYDROGENASE	parametric	0.469927	0.520989	0.391231	0.57198	0.910223	0.22974	0.136257	0.214955	0.546181	0.707342	0.951196	0.376199	0.258866	0.358885	-20.8629	-21.541	-22.015	-21.954	7.03557e-07	3.70965e-07	2.56808e-07	5.84194e-07	-0.923383	-1.45398	-0.26822	-0.530597	0.655163	1.18576	5.79854	1107	moderate	0.107349
Glyma.05G125800		UniRef100_G7IML7 Reticuline oxidase-like protein n=1 Tax=Medicago truncatula RepID=G7IML7_MEDTR	0	D-LACTATE DEHYDROGENASE	parametric	0.290922	0.350754	0.471225	0.426894	0.723521	0.110963	0.093307	0.0982488	0.620467	0.579773	0.824193	0.22321	0.196608	0.20425	-18.9785	-18.2203	-17.8976	-17.741	2.79234e-06	4.08107e-06	5.10879e-06	5.96879e-06	0.547472	0.871508	1.09596	0.324036	0.548492	0.224457	7.33525	418	moderate	0.986776
Glyma.05G128000	4	UniRef100_Q39831 Chlorophyll a/b-binding protein n=1 Tax=Glycine max RepID=Q39831_SOYBN	0	CHLOROPHYLL A/B BINDING PROTEIN	parametric	5.69997e-06	0.000127662	0.901934	0.00273698	0.000384723	1.25586e-06	1.91565e-05	0.00688238	0.945998	0.0148787	0.00365441	8.03161e-05	0.000461022	0.029183	-9.12694	-7.48357	-7.50195	-8.2985	0.00190121	0.00579524	0.00595117	0.0034056	1.60795	1.64625	0.840987	0.0383046	-0.766961	-0.805266	7.38277	407	moderate	0.91352
Glyma.05G138400		UniRef100_G7ZUR6 Purple acid phosphatase n=1 Tax=Medicago truncatula RepID=G7ZUR6_MEDTR	0	TARTRATE-RESISTANT ACID PHOSPHATASE TYPE 5	parametric	0.309101	0.3683	0.195524	0.986828	0.201717	0.421385	0.104147	0.53864	0.335384	0.997581	0.343022	0.574578	0.213136	0.679519	-21.6695	-22.2606	-23.2418	-22.2753	6.38985e-07	2.67236e-07	1.09664e-07	2.42211e-07	-1.25767	-2.5427	-1.39952	-1.28503	-0.141849	1.14318	5.89875	1032	moderate	0.24273
Glyma.05G155600	5	UniRef100_E7BSD6 F-box family protein n=1 Tax=Cicer arietinum RepID=E7BSD6_CICAR	0	FAMILY NOT NAMED	parametric	0.0193643	0.0406917	0.234238	0.0187032	0.1098	0.245359	0.0423423	0.00312232	0.381373	0.0608344	0.22151	0.394289	0.110458	0.0163752	-21.4884	-20.3344	-19.1504	-17.5031	7.23984e-07	8.31459e-07	1.81273e-06	6.67344e-06	0.199687	1.32413	3.2044	1.12444	3.00471	1.88027	6.13446	871	moderate	0.0860597
Glyma.05G161900		UniRef100_G7L792 Fasciclin-like arabinogalactan protein n=1 Tax=Medicago truncatula RepID=G7L792_MEDTR	0	PERIOSTIN-RELATED	parametric	0.752634	0.780132	0.615277	0.960652	0.571687	0.434012	0.824837	0.567433	0.742305	0.982137	0.707084	0.586393	0.895327	0.703696	-18.6749	-18.2517	-18.5207	-18.2174	3.02815e-06	3.77886e-06	2.98926e-06	4.76253e-06	0.319515	-0.01865	0.653291	-0.338166	0.333776	0.671942	6.61726	639	moderate	0.524203
Glyma.05G169900	6	UniRef100_G7L9J5 Basic blue protein n=1 Tax=Medicago truncatula RepID=G7L9J5_MEDTR	6e-84	NA	parametric	0.0367571	0.0666982	0.896159	0.161348	0.0940572	0.0096292	0.0406734	0.420699	0.942373	0.292256	0.197773	0.0373187	0.107242	0.573957	-17.983	-19.8539	-19.7772	-18.7075	5.05372e-06	1.1936e-06	1.50932e-06	4.5671e-06	-2.08203	-1.74344	-0.146067	0.338589	1.93596	1.59737	7.23088	438	moderate	0.393946
Glyma.05G190200		UniRef100_Q9LSB1 UDP-glucuronate:xylan alpha-glucuronosyltransferase 1 n=1 Tax=Arabidopsis thaliana RepID=GUX1_ARATH	0	GLYCOGENIN	parametric	0.815705	0.83649	0.778787	0.400702	0.398338	0.921964	0.890569	0.503655	0.863619	0.55518	0.553023	0.958744	0.938792	0.649333	-19.1111	-19.0511	-19.2234	-19.7512	2.38292e-06	2.48509e-06	1.90003e-06	2.0929e-06	0.0605688	-0.32671	-0.187225	-0.387278	-0.247794	0.139484	7.94249	308	moderate	0.429506
Glyma.05G194600		UniRef100_G7LEY2 Amino acid permease n=1 Tax=Medicago truncatula RepID=G7LEY2_MEDTR	0	AMINO ACID TRANSPORTER	parametric	0.984036	0.985886	0.758148	0.740935	0.893092	0.928866	0.766388	0.732104	0.849146	0.836805	0.940359	0.962846	0.855049	0.830511	-22.0817	-22.0381	-21.8873	-21.8216	2.72066e-07	2.69797e-07	3.91034e-07	4.27903e-07	-0.012078	0.523339	0.653329	0.535418	0.665407	0.129989	6.15183	861	moderate	0.559459
Glyma.05G201700		UniRef100_G7LI45 BHLH transcription factor n=1 Tax=Medicago truncatula RepID=G7LI45_MEDTR	0	STEROL REGULATORY ELEMENT-BINDING PROTEIN	parametric	0.803989	0.826144	0.457028	0.965285	0.490226	0.911037	0.507549	0.908183	0.607764	0.984997	0.637547	0.951584	0.652685	0.949907	-21.5884	-21.5066	-20.9538	-21.4655	4.12472e-07	5.66329e-07	6.89642e-07	5.42608e-07	0.457342	0.741551	0.395615	0.284209	-0.061728	-0.345937	8.17068	276	moderate	0.805014
Glyma.05G204600	4	UniRef100_P25096 Protein P21 n=1 Tax=Glycine max RepID=P21_SOYBN	2e-160	NA	parametric	0.00852947	0.0217345	0.344611	0.00280348	0.0032336	0.0368411	0.265351	0.0877427	0.500924	0.015139	0.0168115	0.0996874	0.416877	0.188121	-9.56828	-10.5332	-10.1401	-8.57403	0.00150466	0.000791491	0.000964116	0.00278321	-0.926794	-0.64216	0.887312	0.284634	1.81411	1.52947	7.94198	309	moderate	0.924798
Glyma.05G208300		UniRef100_D7UPI4 BHLH transcription factor n=1 Tax=Lotus japonicus RepID=D7UPI4_LOTJA	0	MYC	parametric	0.272233	0.331883	0.842178	0.547141	0.584661	0.109909	0.143292	0.0899259	0.906791	0.686728	0.717451	0.221661	0.268388	0.191477	-18.697	-19.6595	-19.7707	-20.0784	2.77757e-06	1.78256e-06	1.35215e-06	1.04319e-06	-0.639867	-1.03857	-1.41281	-0.398701	-0.772946	-0.374245	5.69666	1194	moderate	0.833098
Glyma.05G210900		UniRef100_A7PZL3 Probable polygalacturonase n=1 Tax=Vitis vinifera RepID=PGLR_VITVI	0	NA	parametric	0.304692	0.364057	0.136485	0.919116	0.16209	0.79208	0.109091	0.731285	0.259188	0.956788	0.293187	0.873218	0.220452	0.829858	-16.5619	-16.7749	-18.0573	-16.8627	1.06167e-05	1.02176e-05	5.87094e-06	1.14323e-05	-0.055276	-0.854667	0.106791	-0.799391	0.162068	0.961459	6.30079	783	moderate	0.175842
Glyma.05G211200		UniRef100_G7KC05 40S ribosomal protein S10-like protein n=3 Tax=Medicago truncatula RepID=G7KC05_MEDTR	0	MYB-LIKE DNA-BINDING PROTEIN MYB	parametric	0.528486	0.575417	0.366741	0.820884	0.238808	0.752837	0.650444	0.690706	0.522655	0.892671	0.38671	0.845437	0.769362	0.799625	-21.1921	-21.3499	-20.8881	-21.5011	5.23616e-07	4.62291e-07	5.53191e-07	5.17836e-07	-0.179707	0.0792708	-0.016014	0.258978	0.163693	-0.095285	5.83345	1082	moderate	0.365795
Glyma.05G225900		UniRef100_Q9LVB9 Emb|CAB83157.1 n=1 Tax=Arabidopsis thaliana RepID=Q9LVB9_ARATH	3e-124	NA	parametric	0.625325	0.664613	0.362409	0.264748	0.95971	0.276567	0.820353	0.873157	0.518472	0.416186	0.981657	0.429483	0.892323	0.927154	-21.6855	-23.1362	-21.9345	-21.8695	5.87301e-07	1.25962e-07	2.89988e-07	3.77596e-07	-2.22111	-1.01811	-0.637254	1.203	1.58385	0.380853	6.59821	649	moderate	0.316883
Glyma.05G234600		UniRef100_Q0PJK4 MYB transcription factor MYB84 n=1 Tax=Glycine max RepID=Q0PJK4_SOYBN	0	MYB-LIKE DNA-BINDING PROTEIN MYB	parametric	0.717554	0.748547	0.964107	0.978128	0.935842	0.281064	0.381026	0.466954	0.984302	0.992561	0.967216	0.43435	0.536511	0.616732	-17.3064	-17.7854	-17.8047	-17.7702	7.6271e-06	5.30121e-06	5.5324e-06	5.01633e-06	-0.524812	-0.463227	-0.604501	0.0615846	-0.0796887	-0.141273	5.86039	1067	moderate	0.888596
Glyma.05G235200		UniRef100_B9HW29 33 kDa secretory family protein n=1 Tax=Populus trichocarpa RepID=B9HW29_POPTR	0	UNCHARACTERIZED	parametric	0.0374833	0.0677091	0.0154124	0.450456	0.0866095	0.207627	0.256927	0.852213	0.0528479	0.601636	0.186325	0.350096	0.407319	0.913505	-17.9198	-17.4078	-18.5321	-17.8069	5.33116e-06	6.45602e-06	3.0132e-06	5.45164e-06	0.276196	-0.823154	0.0322405	-1.09935	-0.243955	0.855395	6.01466	943	moderate	0.810022
Glyma.05G242500		UniRef100_G7KM62 Poly(A) polymerase n=1 Tax=Medicago truncatula RepID=G7KM62_MEDTR	0	POLY(A) POLYMERASE	parametric	0.747106	0.775248	0.701244	0.763304	0.450679	0.510802	0.824528	0.46084	0.807822	0.852773	0.601856	0.655518	0.895096	0.61116	-21.4903	-21.9095	-21.6669	-22.1497	3.7246e-07	3.84056e-07	3.70041e-07	3.46564e-07	0.0442285	-0.009402	-0.103963	-0.05363	-0.148192	-0.0945614	5.89959	1031	moderate	0.520842
Glyma.05G247900	7	UniRef100_E2D740 Purple acid phosphatase n=1 Tax=Phaseolus vulgaris RepID=E2D740_PHAVU	0	TARTRATE-RESISTANT ACID PHOSPHATASE TYPE 5	parametric	0.0219667	0.0448348	0.528574	0.0800268	0.083159	0.0148868	0.0217162	0.0049112	0.670826	0.175927	0.180953	0.0515315	0.067778	0.022786	-14.6149	-15.8315	-16.0971	-16.8866	5.00443e-05	2.20408e-05	1.61469e-05	1.14682e-05	-1.18303	-1.63195	-2.12556	-0.448919	-0.942532	-0.493613	6.92995	530	moderate	0.914271
Glyma.05G248700		NA	0	NA	parametric	0.314419	0.37365	0.363471	0.098537	0.156614	0.380693	0.979763	0.348908	0.519535	0.204692	0.286033	0.536262	0.99351	0.505219	-18.9626	-18.6293	-18.9754	-19.5343	2.35469e-06	2.8989e-06	2.28355e-06	1.9557e-06	0.299967	-0.044261	-0.267849	-0.344228	-0.567816	-0.223588	6.0664	903	moderate	0.72825
Glyma.06G003500	5	UniRef100_G7J8J3 Baculoviral IAP repeat-containing protein n=1 Tax=Medicago truncatula RepID=G7J8J3_MEDTR	0	NA	parametric	0.0489535	0.0837071	0.251555	0.0100919	0.0888437	0.474314	0.632	0.0358724	0.401219	0.0386495	0.189803	0.623245	0.755043	0.0977534	-21.0013	-21.702	-20.5521	-18.7622	9.23897e-07	3.65609e-07	7.92069e-07	2.57086e-06	-1.33743	-0.222106	1.47645	1.11533	2.81388	1.69855	5.99682	953	moderate	0.674696
Glyma.06G004900		UniRef100_B9H158 Proline-rich family protein n=1 Tax=Populus trichocarpa RepID=B9H158_POPTR	0	NA	parametric	0.337621	0.396759	0.0926793	0.132448	0.781744	0.784955	0.252881	0.238109	0.195642	0.253549	0.865864	0.868113	0.402745	0.385868	-20.643	-20.5163	-21.3643	-21.493	7.01584e-07	8.7343e-07	4.76107e-07	4.27585e-07	0.316076	-0.55933	-0.714405	-0.875407	-1.03048	-0.155075	5.80207	1103	moderate	0.81804
Glyma.06G006800		UniRef100_B9HRD2 Auxin-responsive family protein n=1 Tax=Populus trichocarpa RepID=B9HRD2_POPTR	1e-62	NA	parametric	0.778552	0.803096	0.568489	0.892451	0.650543	0.368046	0.697699	0.389759	0.704455	0.939974	0.769436	0.524001	0.805012	0.544773	-21.8309	-20.8371	-21.4578	-20.9665	3.07281e-07	6.5882e-07	5.1966e-07	7.28665e-07	1.10033	0.75801	1.2457	-0.342315	0.145372	0.487687	6.22067	828	moderate	0.793788
Glyma.06G007100		UniRef100_B9H0Z6 Auxin-responsive family protein n=2 Tax=Populus RepID=B9H0Z6_POPTR	6e-73	NA	parametric	0.589023	0.630966	0.969634	0.334848	0.338538	0.745231	0.724842	0.212552	0.987578	0.491234	0.494826	0.839999	0.825199	0.356027	-23.3808	-23.0324	-22.9918	-21.9409	1.24745e-07	2.0819e-07	1.70069e-07	4.21246e-07	0.738924	0.447143	1.75568	-0.29178	1.01676	1.30854	6.5875	652	moderate	0.884442
Glyma.06G014700		UniRef100_Q6Y1E9 Cysteine protease 14 n=1 Tax=Trifolium repens RepID=Q6Y1E9_TRIRP	0	CYSTEINE PROTEASE FAMILY C1-RELATED	parametric	0.625156	0.664539	0.525677	0.551976	0.94801	0.217301	0.585063	0.639937	0.668424	0.690861	0.974547	0.361611	0.717806	0.761257	-19.7417	-20.8095	-20.2781	-20.2242	1.29221e-06	1.04704e-06	8.84935e-07	9.10742e-07	-0.303529	-0.546199	-0.504727	-0.242671	-0.201199	0.0414719	6.22967	824	moderate	0.0378131
Glyma.06G020600		UniRef100_G7J5X3 Hippocampus abundant transcript-like protein n=1 Tax=Medicago truncatula RepID=G7J5X3_MEDTR	0	MAJOR FACILITATOR SUPERFAMILY DOMAIN-CONTAINING PROTEIN-RELATED	parametric	0.51419	0.561922	0.416576	0.691817	0.208211	0.583632	0.278697	0.962738	0.570119	0.800475	0.350795	0.716676	0.43177	0.983476	-21.3338	-20.9409	-20.3523	-21.2894	4.2756e-07	6.67962e-07	7.86821e-07	6.12664e-07	0.643639	0.87991	0.518969	0.23627	-0.12467	-0.360941	5.87191	1056	moderate	0.149393
Glyma.06G022500		UniRef100_Q93WQ0 Subtilisin-type protease n=1 Tax=Glycine max RepID=Q93WQ0_SOYBN	0	PROPROTEIN CONVERTASE SUBTILISIN/KEXIN	parametric	0.100536	0.147752	0.0545817	0.388073	0.314109	0.20735	0.0196536	0.105368	0.133012	0.543139	0.46963	0.349794	0.0630656	0.214918	-19.8835	-20.7333	-22.1148	-21.4479	1.25998e-06	7.35771e-07	4.62197e-07	4.2529e-07	-0.776076	-1.44682	-1.56688	-0.670748	-0.790808	-0.12006	6.51683	678	moderate	0.690101
Glyma.06G023400	4	NA	2e-130	NA	parametric	0.00166758	0.00637999	0.595175	0.41333	0.126306	0.00026232	0.000978359	0.013451	0.726164	0.567088	0.244893	0.0027999	0.00707838	0.0478144	-15.1299	-12.8384	-12.6204	-13.2871	4.39288e-05	0.000144375	0.000167196	0.000105539	1.71659	1.9283	1.26454	0.211716	-0.452048	-0.663763	6.05298	916	moderate	0.094333
Glyma.06G024500	6	UniRef100_G7I774 Gibberellin-regulated protein n=1 Tax=Medicago truncatula RepID=G7I774_MEDTR	3e-65	NA	parametric	0.076356	0.118724	0.553694	0.351632	0.162043	0.0799065	0.175831	0.0131593	0.692242	0.507928	0.293132	0.175726	0.310788	0.0470495	-19.4442	-17.6802	-18.2301	-16.8685	1.57673e-06	5.40364e-06	4.57301e-06	1.18335e-05	1.777	1.53621	2.90786	-0.240787	1.13087	1.37166	6.39544	733	moderate	0.532198
Glyma.06G025100	6	UniRef100_G7J4Q1 Endoglucanase n=1 Tax=Medicago truncatula RepID=G7J4Q1_MEDTR	0	ENDO-1,4-BETA-GLUCANASE	parametric	0.017084	0.0369103	0.930864	0.781732	0.646988	0.00271876	0.015695	0.0193015	0.964107	0.865855	0.766823	0.0148076	0.0535555	0.0622487	-18.7779	-17.3681	-17.3989	-17.2356	3.30073e-06	6.84599e-06	6.25823e-06	7.49086e-06	1.05247	0.922968	1.18234	-0.129504	0.129871	0.259375	5.71757	1171	moderate	0.813163
Glyma.06G035400	6	UniRef100_A9ZT59 Cytochrome P450 (Fragment) n=1 Tax=Coptis japonica var. dissecta RepID=A9ZT59_COPJA	0	FAMILY NOT NAMED	non-parametric	1e-08	2.37914e-06	1	1	1	1e-08	1e-08	1e-08	1	1	1	3.84618e-06	3.84618e-06	3.84618e-06	-16.5107	-18.2452	-18.2029	-18.0901	1.38435e-05	4.82496e-06	4.90155e-06	6.42045e-06	-1.52062	-1.4979	-1.10846	0.0227202	0.412156	0.389436	7.74397	341	moderate	0.964766
Glyma.06G036700		UniRef100_B9HRX0 Glycine-rich family protein n=1 Tax=Populus trichocarpa RepID=B9HRX0_POPTR	5e-101	NA	parametric	0.234998	0.293855	0.626598	0.226688	0.0808855	0.234387	0.148992	0.874953	0.750942	0.372683	0.177331	0.381541	0.275926	0.928335	-20.628	-21.9287	-22.4427	-20.4366	9.48886e-07	3.18977e-07	2.48809e-07	1.32054e-06	-1.57278	-1.93119	0.476824	-0.358412	2.04961	2.40802	7.73525	342	moderate	0.678307
Glyma.06G051500		UniRef100_G7IB94 Pollen-specific protein SF21 n=1 Tax=Medicago truncatula RepID=G7IB94_MEDTR	0	N-MYC DOWNSTREAM REGULATED	parametric	0.524896	0.572009	0.687487	0.479878	0.212295	0.41152	0.336614	0.963117	0.797353	0.628202	0.355688	0.565367	0.492905	0.983723	-20.3708	-19.719	-19.4045	-20.4206	8.3527e-07	1.29103e-06	1.71256e-06	1.41587e-06	0.628204	1.03584	0.761375	0.407639	0.133171	-0.274468	6.72566	597	moderate	0.0627568
Glyma.06G052400		NA	0	NA	parametric	0.721553	0.752153	0.396385	0.84266	0.537329	0.668914	0.303033	0.611503	0.551167	0.907121	0.678407	0.783146	0.457925	0.739296	-18.9795	-19.2709	-19.8581	-19.4352	2.48859e-06	1.95588e-06	1.13259e-06	2.13377e-06	-0.347512	-1.13571	-0.221927	-0.788198	0.125584	0.913783	6.1861	846	moderate	0.439552
Glyma.06G054700	5	UniRef100_Q9XGS6 Cytosolic class II low molecular weight heat shock protein n=1 Tax=Prunus dulcis RepID=Q9XGS6_PRUDU	2e-110	SMALL HEAT-SHOCK PROTEIN (HSP20) FAMILY	parametric	0.00225537	0.00800927	0.104512	0.00114266	0.00303038	0.00253351	0.0933428	0.245356	0.213697	0.00791201	0.016019	0.0140789	0.196655	0.394288	-20.5976	-18.2527	-19.276	-21.5531	7.05687e-07	5.21659e-06	2.07926e-06	3.89047e-07	2.88601	1.55897	-0.859084	-1.32704	-3.74509	-2.41805	6.10018	887	moderate	0.415996
Glyma.06G056000		UniRef100_F8WLD0 Ferredoxin-like protein n=1 Tax=Citrus unshiu RepID=F8WLD0_CITUN	3e-167	NA	parametric	0.361062	0.419025	0.327292	0.707424	0.154094	0.554846	0.760187	0.487182	0.483493	0.81231	0.282643	0.693245	0.850608	0.634756	-21.0859	-21.3862	-20.8789	-21.641	6.35198e-07	5.0843e-07	6.04931e-07	4.51657e-07	-0.321157	-0.0704343	-0.491978	0.250722	-0.170821	-0.421544	6.87079	556	moderate	0.816882
Glyma.06G072000	6	NA	5e-101	NA	parametric	0.0490673	0.0838619	0.0525056	0.0109305	0.0614564	0.169598	0.601972	0.109828	0.129257	0.0410308	0.145014	0.302918	0.731508	0.221552	-18.7009	-19.1148	-18.496	-17.904	2.80283e-06	2.04619e-06	3.46005e-06	5.46403e-06	-0.453939	0.30391	0.963083	0.75785	1.41702	0.659172	5.67867	1214	moderate	0.960719
Glyma.06G081800	1	UniRef100_Q9ARH1 Receptor protein kinase PERK1 n=1 Tax=Brassica napus RepID=Q9ARH1_BRANA	0	LEUCINE-RICH REPEAT RECEPTOR-LIKE PROTEIN KINASE	parametric	0.00142353	0.00569649	0.122467	0.473586	0.486866	0.000334522	0.000344325	0.00169893	0.239532	0.622583	0.634455	0.00331175	0.00337912	0.0105344	-18.3409	-21.4854	-22.4427	-22.0355	3.81651e-06	5.58692e-07	2.5611e-07	3.1576e-07	-2.77213	-3.89742	-3.59535	-1.12529	-0.823225	0.302067	7.20031	446	moderate	0.962095
Glyma.06G084200	4	UniRef100_G7ZWI8 5'-methylthioadenosine/S-adenosylhomocysteine nucleosidase n=1 Tax=Medicago truncatula RepID=G7ZWI8_MEDTR	0	PURINE NUCLEOSIDE PHOSPHORYLASE	parametric	0.0419866	0.0741754	0.25869	0.296455	0.945222	0.036141	0.0111221	0.0122769	0.40934	0.450941	0.973003	0.0983032	0.041582	0.0447571	-12.7274	-11.4883	-10.8811	-10.8456	0.000171661	0.000416852	0.000550648	0.000591118	1.27997	1.68156	1.78388	0.401593	0.50391	0.102317	7.14454	464	moderate	0.590642
Glyma.06G088400		UniRef100_G7J3I8 Receptor-like protein kinase n=1 Tax=Medicago truncatula RepID=G7J3I8_MEDTR	0	LEUCINE-RICH REPEAT RECEPTOR-LIKE PROTEIN KINASE	parametric	0.455199	0.507456	0.54463	0.985494	0.559316	0.170719	0.507877	0.310346	0.684641	0.996806	0.697006	0.304285	0.652928	0.465725	-17.9352	-18.9164	-18.5015	-18.9011	5.44075e-06	2.59393e-06	3.90783e-06	2.89547e-06	-1.06866	-0.477437	-0.910008	0.591226	0.158655	-0.432571	7.32938	419	moderate	0.926206
Glyma.06G109200	4	UniRef100_Q9SYR0 Nitrate reductase (Fragment) n=1 Tax=Glycine max RepID=Q9SYR0_SOYBN	0	NADH-CYTOCHROME B5 REDUCTASE	parametric	0.00302747	0.00995147	0.138795	0.000549901	0.0035212	0.292966	0.644284	0.00253115	0.262274	0.00470213	0.0178768	0.447166	0.764759	0.0140695	-9.65751	-9.14063	-9.89225	-11.7055	0.00159848	0.00179702	0.00109665	0.000304539	0.168906	-0.543604	-2.392	-0.71251	-2.56091	-1.8484	5.90576	1025	moderate	0.0102009
Glyma.06G112200		UniRef100_G7J311 Auxin-induced protein 5NG4 n=1 Tax=Medicago truncatula RepID=G7J311_MEDTR	0	NA	parametric	0.406531	0.46214	0.14161	0.557303	0.440748	0.716598	0.166825	0.456332	0.266147	0.69524	0.592733	0.819022	0.299343	0.607131	-18.8492	-18.6902	-18.0064	-18.3487	2.16728e-06	2.55855e-06	6.20408e-06	4.42258e-06	0.239443	1.51733	1.029	1.27789	0.789561	-0.488328	5.83825	1080	moderate	0.0560463
Glyma.06G121100		UniRef100_F4YAW5 Copper binding protein 6 n=1 Tax=Gossypium hirsutum RepID=F4YAW5_GOSHI	5e-86	NA	parametric	0.697536	0.730899	0.38125	0.420616	0.886821	0.663575	0.306684	0.306551	0.536715	0.573872	0.936308	0.77921	0.461806	0.46166	-20.5481	-20.2946	-19.7756	-19.6931	8.62736e-07	1.007e-06	1.31693e-06	1.57317e-06	0.223078	0.610189	0.866688	0.38711	0.643609	0.256499	6.01863	939	moderate	0.894315
Glyma.06G123200		UniRef100_B9HVC6 Nodulin MtN21 family protein n=1 Tax=Populus trichocarpa RepID=B9HVC6_POPTR	0	NA	parametric	0.123611	0.173923	0.590252	0.742185	0.370895	0.0463925	0.0319262	0.132613	0.722149	0.83774	0.526743	0.118098	0.0897061	0.253764	-19.7205	-17.9968	-17.5798	-18.2832	2.12378e-06	4.10449e-06	5.71566e-06	3.65093e-06	0.950573	1.42829	0.781635	0.477716	-0.168938	-0.646654	5.82962	1084	moderate	0.173374
Glyma.06G142300	1	UniRef100_H1ABZ1 Type-A response regulator n=1 Tax=Petunia hybrida RepID=H1ABZ1_PETHY	2e-93	RESPONSE REGULATOR OF TWO-COMPONENT SYSTEM	parametric	0.0211834	0.0436013	0.136937	0.59886	0.3707	0.00949802	0.00373221	0.0197172	0.259788	0.72906	0.526549	0.0369353	0.0186461	0.0632069	-20.266	-22.1555	-23.0955	-22.5531	1.03655e-06	2.98805e-07	1.22448e-07	2.19552e-07	-1.79451	-3.08154	-2.23915	-1.28703	-0.444643	0.842388	5.70137	1188	moderate	0.721896
Glyma.06G142900		UniRef100_C7IVU8 Sorghum bicolor protein targeted either to mitochondria or chloroplast proteins T50848 n=1 Tax=Saccharum hybrid cultivar RepID=C7IVU8_9POAL	1e-180	NA	parametric	0.369195	0.426898	0.157543	0.257872	0.939978	0.406629	0.105464	0.144828	0.287289	0.408384	0.969692	0.560723	0.215067	0.2704	-15.1691	-14.8515	-14.2891	-14.2608	3.27714e-05	4.6171e-05	5.81325e-05	6.35644e-05	0.49455	0.826909	0.955783	0.332359	0.461233	0.128874	7.8169	325	moderate	0.956246
Glyma.06G143300		UniRef100_B7U8J1 Expansin 2 (Fragment) n=1 Tax=Ziziphus jujuba RepID=B7U8J1_ZIZJJ	0	NA	parametric	0.174977	0.230443	0.438469	0.21941	0.0354735	0.850007	0.444904	0.317938	0.590678	0.364067	0.0969668	0.911995	0.596468	0.473577	-17.4241	-17.5226	-17.9332	-16.6814	7.81591e-06	6.82515e-06	4.18825e-06	1.08273e-05	-0.195553	-0.900066	0.47019	-0.704513	0.665743	1.37026	5.92149	1009	moderate	0.447419
Glyma.06G151900	5	UniRef100_Q9LSB1 UDP-glucuronate:xylan alpha-glucuronosyltransferase 1 n=1 Tax=Arabidopsis thaliana RepID=GUX1_ARATH	0	GLYCOGENIN	parametric	0.0136044	0.031003	0.474729	0.916912	0.396424	0.00240577	0.00529869	0.0306618	0.623631	0.955438	0.55121	0.0135606	0.0240869	0.0871341	-21.4011	-19.8868	-19.6161	-19.9393	5.08005e-07	1.34956e-06	1.50282e-06	1.14705e-06	1.40958	1.56476	1.17502	0.155185	-0.234554	-0.389739	5.77329	1119	moderate	0.949323
Glyma.06G155000	6	UniRef100_G7JC43 Gibberellin 20 oxidase n=1 Tax=Medicago truncatula RepID=G7JC43_MEDTR	0	OXIDOREDUCTASE, 2OG-FE(II) OXYGENASE FAMILY PROTEIN	parametric	0.00582164	0.0162567	0.082328	0.589684	0.235939	0.00124526	0.057139	0.0154803	0.179629	0.721644	0.383325	0.00843318	0.13751	0.053012	-20.6566	-17.4269	-18.7919	-17.9051	6.21418e-07	7.45375e-06	2.92341e-06	6.83137e-06	3.58433	2.23402	3.45854	-1.35031	-0.125791	1.22452	6.81469	573	moderate	0.107472
Glyma.06G164200	5	NA	3e-46	NA	parametric	0.00266421	0.00905284	0.0302102	0.00295867	0.397464	0.910233	0.0120771	0.00319301	0.0862181	0.0157459	0.552207	0.951196	0.0442124	0.0166543	-22.4041	-22.2824	-19.5861	-18.6539	2.28627e-07	2.66029e-07	1.54582e-06	3.26713e-06	0.218587	2.75731	3.83696	2.53872	3.61837	1.07965	6.34994	754	moderate	0.810843
Glyma.06G167000		UniRef100_A7XWR9 N3 protein n=1 Tax=Glycine max RepID=A7XWR9_SOYBN	0	RAG1-ACTIVATING PROTEIN 1	parametric	0.116002	0.165085	0.359118	0.0299175	0.0389514	0.950414	0.452718	0.047124	0.515287	0.0856499	0.103897	0.976043	0.603752	0.11948	-17.2248	-17.2638	-17.854	-19.3286	1.57824e-05	7.76383e-06	4.82467e-06	2.09685e-06	-1.02348	-1.70982	-2.91202	-0.686338	-1.88854	-1.20221	7.92172	312	moderate	0.313576
Glyma.06G167900		UniRef100_G7J3D8 HVA22-like protein e n=1 Tax=Medicago truncatula RepID=G7J3D8_MEDTR	4e-101	HVA22-LIKE PROTEINS	parametric	0.340306	0.399268	0.570417	0.358074	0.80318	0.547846	0.198018	0.138694	0.706063	0.514254	0.880695	0.687318	0.338516	0.26214	-20.4676	-19.8685	-19.3034	-19.0571	7.35567e-07	1.59711e-06	1.7554e-06	2.44511e-06	1.11854	1.25487	1.73297	0.136336	0.614438	0.478102	5.82899	1085	moderate	0.300056
Glyma.06G169900		NA	0	NA	parametric	0.165372	0.22001	0.934216	0.773182	0.635806	0.0368862	0.117277	0.110731	0.966177	0.859597	0.758021	0.0997747	0.232297	0.222866	-22.8661	-21.9095	-21.9427	-21.7511	1.65752e-07	2.91528e-07	3.11985e-07	4.26507e-07	0.814607	0.912446	1.36354	0.0978391	0.548934	0.451095	5.94785	992	moderate	0.671957
Glyma.06G174600	1	UniRef100_G8A2G9 DNA polymerase III subunit gamma/tau n=1 Tax=Medicago truncatula RepID=G8A2G9_MEDTR	0	REPLICATION FACTOR C / DNA POLYMERASE III GAMMA-TAU SUBUNIT	parametric	0.0269855	0.05255	0.112886	0.0245578	0.096012	0.0130811	0.348486	0.740817	0.225953	0.0741703	0.200779	0.0468483	0.504813	0.836717	-22.3865	-21.202	-21.8769	-22.5911	1.99617e-07	5.36582e-07	3.69384e-07	2.18614e-07	1.42657	0.887887	0.131153	-0.538679	-1.29541	-0.756734	5.6663	1226	moderate	0.613932
Glyma.06G182700		UniRef100_I1KCG4 Carbonic anhydrase n=1 Tax=Glycine max RepID=I1KCG4_SOYBN	0	CARBONIC ANHYDRASE	parametric	0.917012	0.926493	0.966462	0.659769	0.633179	0.77505	0.781218	0.520493	0.985771	0.776452	0.756024	0.860926	0.865462	0.663951	-21.2459	-20.9654	-20.9242	-20.4537	6.94718e-07	8.01625e-07	5.94482e-07	1.20913e-06	0.206499	-0.224795	0.799466	-0.431295	0.592967	1.02426	7.90971	316	moderate	0.685953
Glyma.06G205400		UniRef100_A9P983 Phytochelatin synthetase family protein n=1 Tax=Populus trichocarpa RepID=A9P983_POPTR	0	NA	parametric	0.258503	0.317829	0.485372	0.398986	0.700617	0.124208	0.0887813	0.0766223	0.633137	0.553639	0.807296	0.241986	0.189696	0.170446	-18.6396	-17.7357	-17.3478	-17.1361	3.40984e-06	6.19194e-06	6.56238e-06	8.44705e-06	0.860688	0.944515	1.30874	0.0838271	0.448055	0.364228	6.56527	666	moderate	0.757341
Glyma.06G219900	7	UniRef100_Q8W3K5 Mcp20 n=1 Tax=Matricaria chamomilla RepID=Q8W3K5_9ASTR	2e-149	NA	parametric	0.0388996	0.069792	0.128866	0.0687561	0.279157	0.0242082	0.0107775	0.00767305	0.248482	0.157568	0.432276	0.0733971	0.040611	0.03161	-14.8105	-15.7361	-16.3083	-16.7024	4.33886e-05	2.16888e-05	1.55903e-05	1.31315e-05	-1.00036	-1.47667	-1.72428	-0.476306	-0.72392	-0.247613	7.98773	298	moderate	0.949561
Glyma.06G220800		UniRef100_Q07488 Blue copper protein n=1 Tax=Arabidopsis thaliana RepID=BCB1_ARATH	9e-118	NA	parametric	0.552124	0.597045	0.535647	0.638826	0.872384	0.508015	0.209196	0.266583	0.677047	0.760413	0.926623	0.653058	0.351989	0.418296	-20.6584	-21.4176	-22.1269	-21.9449	7.61697e-07	4.1891e-07	2.55391e-07	5.65738e-07	-0.862579	-1.57651	-0.429084	-0.713933	0.433495	1.14743	6.5201	677	moderate	0.225329
Glyma.06G231300		UniRef100_Q1PFD9 Protein trichome birefringence-like 31 n=1 Tax=Arabidopsis thaliana RepID=TBL31_ARATH	0	SARCOMA ANTIGEN NY-SAR-23	parametric	0.871144	0.886034	0.604464	0.462558	0.649714	0.859856	0.59722	0.447679	0.733452	0.612793	0.768829	0.918646	0.727679	0.599041	-23.1966	-23.0982	-22.8075	-22.5531	1.39756e-07	2.31665e-07	1.81759e-07	2.08716e-07	0.729126	0.379114	0.578628	-0.350012	-0.150498	0.199514	6.49948	686	moderate	0.894433
Glyma.06G235000		UniRef100_B9I1E5 Glycosyltransferase family protein n=1 Tax=Populus trichocarpa RepID=B9I1E5_POPTR	0	GLUCOSYL/GLUCURONOSYL TRANSFERASES	parametric	0.0800754	0.123247	0.712913	0.0597856	0.0552953	0.042728	0.133245	0.865655	0.816374	0.142218	0.13431	0.111186	0.254645	0.922424	-15.1199	-13.5558	-13.8077	-15.2672	4.53769e-05	0.00010214	7.31428e-05	3.23612e-05	1.17052	0.688759	-0.487693	-0.481757	-1.65821	-1.17645	7.81006	327	moderate	0.409314
Glyma.06G235100	7	NA	0	NA	parametric	1.20048e-05	0.000204285	3.71156e-06	3.11994e-06	0.00621603	0.435515	1.98816e-05	6.28837e-06	0.000158385	0.000141334	0.0270972	0.587828	0.000472295	0.000223437	-18.2653	-17.9032	-13.4858	-11.9108	5.71066e-06	4.84978e-06	8.87555e-05	0.000268145	-0.23574	3.95811	5.55321	4.19385	5.78895	1.59511	5.76253	1132	moderate	0.0487792
Glyma.06G238100	6	UniRef100_Q52UU1 Squamosa promoter binding-like protein n=1 Tax=Betula platyphylla RepID=Q52UU1_BETPL	2e-129	NA	parametric	4.87498e-05	0.000523558	0.0348948	0.00036917	0.000541728	2.90275e-05	0.00448528	0.990752	0.0957893	0.00354984	0.00465225	0.000606198	0.0213352	0.999917	-18.491	-16.7397	-17.3018	-18.4865	4.00044e-06	1.20709e-05	7.11105e-06	3.34971e-06	1.59331	0.829902	-0.256122	-0.763405	-1.84943	-1.08602	7.38284	406	moderate	0.806541
Glyma.06G239900	3	UniRef100_Q9T076 Early nodulin-like protein 2 n=2 Tax=Arabidopsis thaliana RepID=ENL2_ARATH	0	NA	parametric	0.0187112	0.0396371	0.0105964	0.447193	0.0608835	0.0906109	0.353905	0.614903	0.0400924	0.598598	0.144087	0.192507	0.510096	0.741978	-14.3273	-13.8037	-14.6917	-14.1	5.65297e-05	8.14979e-05	3.9339e-05	6.61959e-05	0.527756	-0.523049	0.227734	-1.0508	-0.300021	0.750783	6.0149	942	moderate	0.659387
Glyma.06G264800		NA	1e-21	NA	parametric	0.129771	0.180993	0.552168	0.787269	0.804546	0.0330331	0.0397998	0.083917	0.691025	0.869694	0.881588	0.0920534	0.105555	0.182142	-15.4718	-16.6511	-16.9406	-16.8211	2.51483e-05	9.97535e-06	9.34162e-06	1.5685e-05	-1.33402	-1.42871	-0.681077	-0.0946946	0.652942	0.747637	5.98403	965	moderate	0.107767
Glyma.06G266900		UniRef100_G7IHE2 Glycosyltransferase CAZy family GT8 n=4 Tax=Medicago truncatula RepID=G7IHE2_MEDTR	0	GLYCOSYLTRANSFERASE 8 DOMAIN-CONTAINING PROTEIN	parametric	0.621785	0.6616	0.998264	0.883716	0.84816	0.210464	0.335995	0.470176	1	0.934169	0.910769	0.353509	0.492319	0.619534	-22.4846	-21.8306	-21.8317	-21.9273	1.99456e-07	4.0766e-07	3.56393e-07	3.65887e-07	1.03129	0.837394	0.875323	-0.193899	-0.15597	0.0379285	6.18306	847	moderate	0.702255
Glyma.06G270400		UniRef100_A2Q4Q3 Polyphenol oxidase n=1 Tax=Medicago truncatula RepID=A2Q4Q3_MEDTR	0	TYROSINASE	parametric	0.16395	0.218449	0.136889	0.13247	0.712835	0.311889	0.0533483	0.0427861	0.259729	0.253577	0.816315	0.467315	0.130786	0.111292	-14.0082	-14.6679	-15.6735	-15.9074	6.75421e-05	4.05004e-05	2.33911e-05	2.62645e-05	-0.737852	-1.52983	-1.36268	-0.791976	-0.624823	0.167153	6.92973	531	moderate	0.224297
Glyma.06G272900		UniRef100_G7JDS5 Cysteine proteinase n=1 Tax=Medicago truncatula RepID=G7JDS5_MEDTR	2e-136	CYSTEINE PROTEASE FAMILY C1-RELATED	parametric	0.114128	0.162932	0.963795	0.252528	0.167717	0.0322994	0.0814621	0.501285	0.984144	0.402361	0.300539	0.090509	0.178234	0.64726	-16.8665	-18.504	-18.4738	-17.5021	1.48879e-05	2.89548e-06	3.27255e-06	8.4314e-06	-2.36226	-2.18565	-0.820293	0.176612	1.54197	1.36536	7.31074	422	moderate	0.314577
Glyma.06G279500		UniRef100_P33083 Auxin-induced protein 6B n=1 Tax=Glycine max RepID=AX6B_SOYBN	2e-59	NA	parametric	0.690964	0.724666	0.491248	0.570371	0.26275	0.72363	0.673589	0.363657	0.6384	0.706037	0.413869	0.824279	0.786784	0.519698	-21.6643	-21.2333	-22.0808	-20.6698	3.12583e-07	4.54284e-07	3.90253e-07	9.84822e-07	0.539356	0.32017	1.65562	-0.219185	1.11627	1.33545	5.99508	956	moderate	0.0894601
Glyma.06G281100		UniRef100_P33083 Auxin-induced protein 6B n=1 Tax=Glycine max RepID=AX6B_SOYBN	5e-60	NA	parametric	0.490626	0.54038	0.362221	0.86598	0.285278	0.293197	0.880842	0.234897	0.518272	0.922601	0.438904	0.44743	0.932311	0.382114	-21.5736	-20.456	-21.4169	-20.2796	4.30168e-07	7.43233e-07	5.78612e-07	1.18766e-06	0.788915	0.427697	1.46515	-0.361217	0.676239	1.03746	6.49277	689	moderate	0.406753
Glyma.06G283300		UniRef100_G7JCJ8 Transcription factor bHLH30 n=1 Tax=Medicago truncatula RepID=G7JCJ8_MEDTR	0	STEROL REGULATORY ELEMENT-BINDING PROTEIN	parametric	0.286905	0.346758	0.521326	0.552023	0.930995	0.132601	0.0905036	0.101626	0.664652	0.690904	0.964197	0.25375	0.192329	0.209301	-23.5271	-22.4768	-22.053	-21.9965	1.01315e-07	2.29031e-07	3.6012e-07	2.85516e-07	1.17669	1.82962	1.49472	0.652933	0.318029	-0.334905	5.69912	1192	moderate	0.795162
Glyma.06G283800		UniRef100_Q9SIN2 Protein trichome birefringence-like 39 n=1 Tax=Arabidopsis thaliana RepID=TBL39_ARATH	0	FAMILY NOT NAMED	parametric	0.284488	0.34424	0.126684	0.0892557	0.449163	0.309861	0.65157	0.366437	0.245423	0.190451	0.600428	0.465198	0.770192	0.522335	-20.9208	-20.2922	-21.2752	-21.7373	6.20709e-07	9.40155e-07	5.04547e-07	5.16903e-07	0.598982	-0.298928	-0.264024	-0.89791	-0.863006	0.0349041	6.31167	780	moderate	0.578768
Glyma.06G288500		UniRef100_B9MYC7 No apical meristem family protein n=1 Tax=Populus trichocarpa RepID=B9MYC7_POPTR	0	NA	parametric	0.824898	0.844716	0.436167	0.796213	0.646989	0.810744	0.429256	0.69177	0.588482	0.875932	0.766823	0.88583	0.581988	0.80044	-21.5504	-21.3806	-20.8197	-21.1458	3.89406e-07	5.45038e-07	6.35336e-07	7.92875e-07	0.485082	0.706244	1.02582	0.221162	0.540735	0.319573	7.04801	486	moderate	0.368685
Glyma.06G294500		UniRef100_H9TN46 Expansin B protein n=1 Tax=Glycine max RepID=H9TN46_SOYBN	0	NA	parametric	0.34674	0.405523	0.0972992	0.166545	0.850685	0.403408	0.399407	0.504109	0.202732	0.29898	0.912475	0.557733	0.553992	0.649726	-22.3252	-21.5381	-23.1993	-23.0253	3.34139e-07	3.94077e-07	1.11082e-07	1.83902e-07	0.238032	-1.58883	-0.861507	-1.82686	-1.09954	0.727322	5.94173	999	moderate	0.371527
Glyma.06G298600		UniRef100_J9PDE1 Cold tolerant protein n=1 Tax=Cicer microphyllum RepID=J9PDE1_9FABA	2e-55	NA	parametric	0.989156	0.990447	0.899924	0.950072	0.842625	0.812335	0.923432	0.799048	0.944674	0.975831	0.907091	0.886956	0.95952	0.877892	-18.3178	-18.5075	-18.4071	-18.5657	6.6921e-06	2.73165e-06	3.13373e-06	4.44189e-06	-1.29268	-1.09458	-0.591285	0.198105	0.701399	0.503294	6.2284	825	moderate	0.040666
Glyma.06G299900		UniRef100_G7IRM3 MYB transcription factor n=1 Tax=Medicago truncatula RepID=G7IRM3_MEDTR	3e-173	MYB-LIKE DNA-BINDING PROTEIN MYB	parametric	0.21615	0.274153	0.250873	0.308537	0.0507035	0.583953	0.50566	0.129642	0.400459	0.463796	0.126021	0.716898	0.650959	0.249585	-22.7448	-21.9752	-23.638	-20.5846	4.97384e-07	7.71733e-07	7.85212e-08	7.75397e-07	0.633744	-2.6632	0.640576	-3.29695	0.00683231	3.30378	7.228	439	moderate	0.0661243
Glyma.06G305200		UniRef100_I1KFC7 MATE efflux family protein n=1 Tax=Glycine max RepID=I1KFC7_SOYBN	0	MULTIDRUG RESISTANCE PROTEIN	parametric	0.114536	0.163399	0.600569	0.210219	0.0450931	0.120748	0.121878	0.964685	0.730379	0.353201	0.11568	0.237106	0.238728	0.984665	-21.7127	-20.8661	-20.598	-21.7469	3.99807e-07	8.19245e-07	7.68095e-07	3.87349e-07	1.03499	0.941982	-0.04567	-0.0930112	-1.08066	-0.987652	6.32647	768	moderate	0.89631
Glyma.06G307100		UniRef100_G7JDL2 L-ascorbate oxidase-like protein n=1 Tax=Medicago truncatula RepID=G7JDL2_MEDTR	0	MULTI-COPPER OXIDASE	parametric	0.494544	0.543981	0.424283	0.178138	0.291735	0.666937	0.363703	0.157556	0.577257	0.313688	0.445881	0.781719	0.519731	0.287299	-19.1036	-18.9316	-18.608	-18.1749	2.06951e-06	2.50089e-06	3.65629e-06	4.29223e-06	0.273152	0.821089	1.05244	0.547937	0.779284	0.231347	6.6063	644	moderate	0.864979
Glyma.06G309200		UniRef100_G7IVT6 RADIALIS n=1 Tax=Medicago truncatula RepID=G7IVT6_MEDTR	1e-61	FAMILY NOT NAMED	parametric	0.704903	0.737334	0.395439	0.991987	0.388715	0.859034	0.426102	0.909568	0.550251	1	0.543813	0.918127	0.578971	0.950766	-21.75	-21.8751	-22.4862	-21.866	3.9729e-07	3.28815e-07	2.48369e-07	5.01906e-07	-0.272918	-0.677707	0.337223	-0.404789	0.610141	1.01493	7.15458	460	moderate	0.727443
Glyma.06G319700		UniRef100_G7IYL0 Receptor-like protein kinase n=2 Tax=Medicago truncatula RepID=G7IYL0_MEDTR	0	LEUCINE-RICH REPEAT RECEPTOR-LIKE PROTEIN KINASE	non-parametric	0.153142	0.206791	0.552979	1	1	1	1	1	0.691717	1	1	1	1	1	-20.3542	-19.0149	-19.4547	-18.5069	8.698e-07	2.32243e-06	3.80868e-06	4.62705e-06	1.41688	2.13054	2.41134	0.713654	0.994455	0.2808	7.46005	389	moderate	0.403673
Glyma.07G003800		UniRef100_G7JVL1 Xyloglucan glycosyltransferase n=1 Tax=Medicago truncatula RepID=G7JVL1_MEDTR	0	GLYCOSYL TRANSFERASE-RELATED	parametric	0.0679471	0.108546	0.0971806	0.664896	0.0375542	0.210746	0.709245	0.226496	0.202553	0.780183	0.101137	0.353843	0.813655	0.372433	-22.8808	-22.0638	-23.1862	-21.7086	1.63346e-07	3.60235e-07	1.48003e-07	4.37923e-07	1.14101	-0.142304	1.42275	-1.28331	0.28174	1.56505	7.13822	466	moderate	0.797054
Glyma.07G006900		UniRef100_Q43440 Lipoxygenase n=1 Tax=Glycine max RepID=Q43440_SOYBN	0	LIPOXYGENASE	parametric	0.413135	0.468201	0.364712	0.141328	0.291732	0.305049	0.919953	0.51147	0.520654	0.265752	0.44588	0.460062	0.957399	0.656143	-8.84586	-8.51976	-8.80599	-9.1418	0.00233125	0.00298045	0.00244076	0.0019369	0.354426	0.0662248	-0.267359	-0.288201	-0.621784	-0.333583	8.1766	275	moderate	0.990375
Glyma.07G009700		UniRef100_A2Q440 Harpin-induced 1 n=1 Tax=Medicago truncatula RepID=A2Q440_MEDTR	0	NA	parametric	0.513465	0.561368	0.218018	0.645343	0.484769	0.394067	0.739405	0.832364	0.362482	0.765506	0.632584	0.548935	0.835744	0.900445	-19.1144	-18.5707	-19.3751	-18.9326	2.3339e-06	3.25891e-06	1.7902e-06	2.70171e-06	0.481645	-0.382625	0.21113	-0.864269	-0.270515	0.593754	6.6585	627	moderate	0.915529
Glyma.07G011900	6	UniRef100_D7PEX6 Haloacid dehalogenase n=1 Tax=Phaseolus vulgaris RepID=D7PEX6_PHAVU	0	PHOSPHATASE, ORPHAN 1, 2	parametric	0.00749297	0.0196929	0.13032	0.0564634	0.288416	0.00574418	0.00258178	0.0015083	0.250508	0.136299	0.442339	0.0255626	0.014269	0.00967096	-16.5604	-18.8945	-19.9737	-20.705	1.33139e-05	2.38857e-06	1.41707e-06	1.27969e-06	-2.47872	-3.23196	-3.37907	-0.75324	-0.900351	-0.14711	7.35449	411	moderate	0.752458
Glyma.07G014100		UniRef100_G7LHE2 GDSL esterase/lipase APG n=2 Tax=Medicago truncatula RepID=G7LHE2_MEDTR	0	ZINC FINGER FYVE DOMAIN CONTAINING PROTEIN	parametric	0.451294	0.503862	0.197168	0.646711	0.475907	0.462646	0.658412	0.943436	0.337455	0.766627	0.624691	0.612871	0.775444	0.971885	-18.871	-18.5283	-19.1504	-18.8181	3.43891e-06	3.20194e-06	2.08646e-06	3.20874e-06	-0.103007	-0.720895	-0.0999446	-0.617888	0.00306199	0.62095	7.94945	307	moderate	0.643284
Glyma.07G018800		UniRef100_Q2HU48 TGF-beta receptor, type I/II extracellular region n=1 Tax=Medicago truncatula RepID=Q2HU48_MEDTR	0	OLIGOPEPTIDE TRANSPORTER-RELATED	parametric	0.571617	0.615245	0.734379	0.218355	0.225731	0.758968	0.979042	0.354036	0.832103	0.362897	0.371504	0.849794	0.993089	0.510202	-18.3865	-18.5553	-18.3685	-17.6744	3.46046e-06	2.80647e-06	4.05536e-06	6.40286e-06	-0.302207	0.228866	0.887754	0.531073	1.18996	0.658888	6.0179	940	moderate	0.684912
Glyma.07G034800		UniRef100_I1KH67 Lipoxygenase n=2 Tax=Glycine max RepID=I1KH67_SOYBN	0	LIPOXYGENASE	parametric	0.0518224	0.0875663	0.0124773	0.105897	0.465847	0.421223	0.0144009	0.0605469	0.0452695	0.215689	0.615702	0.574434	0.0502946	0.143547	-8.31896	-8.51786	-9.25236	-9.07264	0.00345657	0.0029411	0.00173942	0.00190591	-0.232986	-0.990739	-0.858858	-0.757753	-0.625873	0.13188	6.98798	509	moderate	0.642056
Glyma.07G038500	3	UniRef100_C7S8C2 Germin-like protein 8 n=2 Tax=Glycine max RepID=C7S8C2_SOYBN	2e-145	NA	parametric	0.022082	0.0450219	0.133275	0.12357	0.00516971	0.144524	0.0230442	0.745952	0.254689	0.241119	0.0236617	0.270007	0.0707747	0.840503	-13.5649	-14.6262	-15.7224	-13.2859	0.000108208	4.89507e-05	2.70227e-05	0.000101473	-1.14441	-2.00157	-0.0927094	-0.857158	1.0517	1.90886	7.76921	339	moderate	0.214432
Glyma.07G048600	6	UniRef100_V9PBN6 PRXQ2 n=1 Tax=Populus tomentosa RepID=V9PBN6_POPTO	0	OXIDOREDUCTASE, 2OG-FE(II) OXYGENASE FAMILY PROTEIN	parametric	0.0238286	0.0477167	0.474091	0.018394	0.00473872	0.863179	0.395649	0.0246034	0.623034	0.0600678	0.0222121	0.920767	0.550473	0.0742633	-19.2171	-19.3821	-20.0774	-16.6111	2.44204e-06	2.78475e-06	9.68427e-07	1.43312e-05	0.18946	-1.33437	2.553	-1.52383	2.36354	3.88737	7.06279	484	moderate	0.483574
Glyma.07G050300	3	UniRef100_A5A339 Endonuclease n=1 Tax=Glycine max RepID=A5A339_SOYBN	0	NA	parametric	0.0505683	0.0858731	0.154309	0.475213	0.472966	0.0752816	0.00929898	0.0301256	0.282949	0.624062	0.622036	0.168289	0.0363571	0.0860412	-15.8131	-14.419	-13.3405	-13.8599	2.32165e-05	5.09019e-05	0.000129449	7.76461e-05	1.13257	2.47916	1.74176	1.34659	0.609194	-0.737394	7.39655	403	moderate	0.859762
Glyma.07G055800		UniRef100_B4F9N6 Dopamine beta-monooxygenase n=1 Tax=Zea mays RepID=B4F9N6_MAIZE	0	FAMILY NOT NAMED	parametric	0.997347	0.997845	0.979985	0.914423	0.909183	0.888279	0.898257	0.848316	0.993649	0.953823	0.950525	0.937326	0.943659	0.910856	-21.4903	-21.4065	-21.3915	-21.3235	3.45722e-07	4.89315e-07	4.78328e-07	6.83241e-07	0.501153	0.468389	0.982782	-0.032764	0.48163	0.514393	6.21802	832	moderate	0.165181
Glyma.07G061500	5	UniRef100_U3LTJ1 BCL-2 associated athanogene 6A n=1 Tax=Glycine max RepID=U3LTJ1_SOYBN	0	NA	parametric	0.000419629	0.00234668	0.377614	0.313663	0.0430735	7.21726e-05	0.000244539	0.00647819	0.533394	0.469181	0.111835	0.00113233	0.0026622	0.027925	-22.8252	-19.2103	-18.7228	-19.959	2.03281e-07	2.21635e-06	4.49581e-06	1.37685e-06	3.44664	4.46704	2.75983	1.02039	-0.686816	-1.70721	8.13959	282	moderate	0.636555
Glyma.07G078600	1	UniRef100_UPI0001936E04 AP2/ERF domain-containing transcription factor n=1 Tax=Populus trichocarpa RepID=UPI0001936E04	0	NA	parametric	0.0145385	0.0326206	0.562599	0.677344	0.270643	0.00264971	0.00636236	0.0474007	0.699756	0.789657	0.42282	0.0145399	0.0275575	0.119971	-20.1346	-22.2111	-22.515	-21.9216	1.14529e-06	4.68548e-07	2.31305e-07	4.02722e-07	-1.28944	-2.30785	-1.50786	-1.0184	-0.218413	0.799991	7.07242	482	moderate	0.70177
Glyma.07G080500		UniRef100_G7L1F9 Subtilisin-like protease n=1 Tax=Medicago truncatula RepID=G7L1F9_MEDTR	0	PROPROTEIN CONVERTASE SUBTILISIN/KEXIN	parametric	0.053483	0.0897832	0.0427566	0.0170626	0.303829	0.830284	0.0569335	0.0163553	0.111237	0.0568914	0.458737	0.899053	0.137152	0.0551578	-22.4041	-22.2252	-20.3138	-19.4298	2.2064e-07	3.08141e-07	1.00259e-06	1.99185e-06	0.481898	2.18396	3.17434	1.70207	2.69245	0.990381	6.93067	528	moderate	0.846009
Glyma.07G083700		UniRef100_G8A0N7 5'-methylthioadenosine/S-adenosylhomocysteine nucleosidase (Fragment) n=1 Tax=Medicago truncatula RepID=G8A0N7_MEDTR	0	PURINE NUCLEOSIDE PHOSPHORYLASE	parametric	0.212156	0.269827	0.728914	0.981441	0.751155	0.0545887	0.0756653	0.151098	0.828157	0.994428	0.844198	0.133022	0.168911	0.278716	-19.8388	-18.7612	-18.5867	-18.7462	1.2474e-06	3.04224e-06	2.86067e-06	2.76799e-06	1.2862	1.19742	1.14991	-0.0887794	-0.136295	-0.047516	5.94181	998	moderate	0.753795
Glyma.07G096700		UniRef100_B7FM99 Non-specific lipid-transfer protein n=1 Tax=Medicago truncatula RepID=B7FM99_MEDTR	3e-58	NA	parametric	0.334166	0.393305	0.832136	0.236023	0.110091	0.629428	0.823393	0.154603	0.900283	0.38343	0.221927	0.753076	0.894353	0.283358	-23.2346	-22.8306	-23.0071	-21.5735	1.11574e-07	2.00712e-07	3.5108e-07	5.19087e-07	0.84713	1.6538	2.21798	0.806673	1.37085	0.564177	6.92038	538	moderate	0.395218
Glyma.07G097000		UniRef100_A1IGR3 Chlorophyllase 2 n=1 Tax=Glycine max RepID=A1IGR3_SOYBN	0	NA	parametric	0.115926	0.164996	0.156274	0.249879	0.653537	0.620278	0.0440137	0.112917	0.285577	0.399369	0.771686	0.746182	0.113624	0.225998	-20.0188	-20.6568	-22.5808	-22.0035	1.2105e-06	1.14392e-06	1.89245e-07	4.29755e-07	-0.0816209	-2.67728	-1.49401	-2.59565	-1.41239	1.18326	7.21081	443	moderate	0.685369
Glyma.07G100400	2	UniRef100_Q9LV36 Genomic DNA, chromosome 3, P1 clone: MRC8 n=1 Tax=Arabidopsis thaliana RepID=Q9LV36_ARATH	0	NA	parametric	0.0511246	0.0866022	0.0986046	0.0256039	0.258503	0.480804	0.0503385	0.0107641	0.204777	0.0764345	0.409114	0.62906	0.125403	0.0405716	-22.7346	-22.1676	-20.7474	-19.8175	1.66621e-07	3.43807e-07	7.03212e-07	1.24757e-06	1.04502	2.07739	2.90447	1.03236	1.85945	0.827084	5.90909	1019	moderate	0.627963
Glyma.07G101000		UniRef100_J7JYT7 NARROW ORGAN 1 n=1 Tax=Lotus japonicus RepID=J7JYT7_LOTJA	0	NA	parametric	0.454525	0.506816	0.132203	0.280138	0.869896	0.963289	0.220739	0.320491	0.253191	0.433329	0.925072	0.983829	0.365612	0.476262	-21.605	-21.6362	-22.727	-22.616	3.67919e-07	4.94962e-07	1.7764e-07	3.42881e-07	0.42793	-1.05043	-0.10168	-1.47836	-0.529609	0.948751	7.17864	451	moderate	0.565065
Glyma.07G110300		UniRef100_G7LBM2 UDP-glucuronosyltransferase 2A3 n=1 Tax=Medicago truncatula RepID=G7LBM2_MEDTR	0	GLUCOSYL/GLUCURONOSYL TRANSFERASES	parametric	0.630434	0.669126	0.689762	0.304338	0.363631	0.692102	0.52983	0.231031	0.798937	0.459274	0.519675	0.800688	0.671983	0.377687	-20.6422	-20.3964	-20.1485	-19.5734	6.97615e-07	8.18986e-07	1.02448e-06	2.05364e-06	0.231408	0.55439	1.55768	0.322983	1.32628	1.00329	5.80813	1097	moderate	0.231866
Glyma.07G125800		NA	0	NA	parametric	0.519715	0.567095	0.648849	0.500274	0.254157	0.483496	0.812549	0.201295	0.768136	0.646414	0.404133	0.631417	0.887103	0.342459	-22.8808	-22.1362	-22.6161	-21.375	1.92761e-07	2.68309e-07	3.03853e-07	5.36245e-07	0.477084	0.656559	1.47608	0.179476	0.998996	0.81952	6.80729	574	moderate	0.821489
Glyma.07G126000		UniRef100_C6ZS06 Leucine-rich repeat family protein / extensin family protein n=1 Tax=Glycine max RepID=C6ZS06_SOYBN	0	No Available Panther Description	parametric	0.445117	0.498214	0.387346	0.871561	0.289098	0.329436	0.927526	0.425113	0.542526	0.926113	0.44308	0.485722	0.962017	0.578047	-22.5595	-21.99	-22.4918	-21.8695	2.51777e-07	3.28462e-07	1.85075e-07	3.62183e-07	0.383579	-0.444039	0.52457	-0.827618	0.140991	0.968609	6.09202	891	moderate	0.641042
Glyma.07G126600	3	UniRef100_G7LJN9 Inositol oxygenase n=2 Tax=Medicago truncatula RepID=G7LJN9_MEDTR	0	MYOINOSITOL OXYGENASE	parametric	1.06903e-05	0.000191117	4.92344e-05	1.37089e-06	2.72176e-05	0.00357213	0.0351017	5.47381e-05	0.000869911	8.48877e-05	0.000581076	0.0180651	0.0962046	0.000935533	-13.6663	-12.2141	-14.9002	-17.7964	7.84198e-05	0.000227636	4.68272e-05	6.79532e-06	1.53744	-0.74387	-3.5286	-2.28131	-5.06604	-2.78473	6.58588	654	moderate	0.174599
Glyma.07G133900		UniRef100_Q9ZQW2 Laccase n=1 Tax=Populus trichocarpa RepID=Q9ZQW2_POPTR	0	MULTI-COPPER OXIDASE	parametric	0.391107	0.447569	0.581642	0.409625	0.120938	0.67818	0.916223	0.32668	0.715046	0.563621	0.237397	0.790273	0.955032	0.482813	-22.8384	-22.5638	-22.9298	-21.8332	1.88776e-07	4.59859e-07	2.58283e-07	4.14373e-07	1.28452	0.452278	1.13425	-0.832238	-0.150263	0.681975	8.21338	269	moderate	0.867817
Glyma.07G134500		NA	4e-96	NA	parametric	0.110964	0.15961	0.619182	0.065179	0.0612149	0.0757344	0.267947	0.654794	0.745285	0.151452	0.144622	0.169022	0.419779	0.772652	-15.8784	-16.7899	-16.5561	-15.5849	2.12025e-05	9.1778e-06	1.28673e-05	2.34807e-05	-1.20802	-0.720523	0.147236	0.487494	1.35525	0.867758	5.82713	1087	moderate	0.451652
Glyma.07G139700		UniRef100_P32110 Probable glutathione S-transferase n=2 Tax=Glycine max RepID=GSTX6_SOYBN	1e-160	GLUTATHIONE S-TRANSFERASE, GST, SUPERFAMILY, GST DOMAIN CONTAINING	parametric	0.283236	0.343001	0.0834001	0.513771	0.270715	0.288186	0.490348	0.769098	0.181335	0.658058	0.422893	0.442081	0.637649	0.856815	-17.5031	-16.7856	-18.023	-17.2771	6.30927e-06	1.00821e-05	4.06862e-06	9.45576e-06	0.676255	-0.632935	0.583721	-1.30919	-0.0925345	1.21666	5.84239	1077	moderate	0.51012
Glyma.07G143500		NA	0	LEUCINE-RICH REPEAT RECEPTOR-LIKE PROTEIN KINASE	parametric	0.0617828	0.10064	0.330563	0.882829	0.251063	0.0200432	0.0163707	0.111654	0.486892	0.933567	0.400664	0.0639706	0.0551872	0.224175	-14.4489	-15.5437	-15.943	-15.4668	5.78105e-05	2.22328e-05	1.73996e-05	2.7566e-05	-1.37864	-1.73228	-1.06844	-0.353636	0.310196	0.663832	5.90544	1026	moderate	0.4866
Glyma.07G146800	3	UniRef100_B9HCK8 Phospholipid/glycerol acyltransferase family protein n=1 Tax=Populus trichocarpa RepID=B9HCK8_POPTR	0	ANCIENT UBIQUITOUS PROTEIN	parametric	0.000398812	0.00226611	0.000330759	0.00103687	0.448336	0.004099	6.30528e-05	0.000111407	0.00328548	0.00738493	0.599638	0.0199846	0.00103042	0.00152359	-13.7481	-15.0453	-16.9506	-17.2199	9.5714e-05	3.34086e-05	8.42056e-06	7.98743e-06	-1.51851	-3.50674	-3.58293	-1.98823	-2.06442	-0.0761843	6.34932	755	moderate	0.535585
Glyma.07G155500	6	UniRef100_G7KT83 Abscisic acid receptor PYL4 n=1 Tax=Medicago truncatula RepID=G7KT83_MEDTR	3e-126	NA	parametric	0.00773501	0.020185	0.421786	0.0921197	0.0152363	0.00444588	0.00290886	0.202434	0.574958	0.194803	0.0524162	0.0211934	0.0155524	0.343879	-17.0196	-19.9408	-20.5938	-18.2753	1.02784e-05	1.13921e-06	7.45157e-07	4.70958e-06	-3.17351	-3.78593	-1.12595	-0.612423	2.04756	2.65998	6.77651	583	moderate	0.566806
Glyma.07G155600		UniRef100_O80919 Protein trichome birefringence-like 34 n=1 Tax=Arabidopsis thaliana RepID=TBL34_ARATH	0	FAMILY NOT NAMED	parametric	0.345763	0.404551	0.70038	0.643166	0.330333	0.130788	0.152524	0.51204	0.80711	0.763902	0.486673	0.251191	0.280619	0.656641	-22.1855	-21.2881	-21.0736	-21.6291	2.6711e-07	5.58418e-07	5.37841e-07	4.67031e-07	1.06391	1.00975	0.806086	-0.054166	-0.257827	-0.203661	6.51459	681	moderate	0.754798
Glyma.07G157100		UniRef100_G7KU38 Disease resistance response protein n=1 Tax=Medicago truncatula RepID=G7KU38_MEDTR	2e-137	NUCLEOPORIN-RELATED	parametric	0.315565	0.374752	0.720515	0.59046	0.742871	0.116042	0.130761	0.115883	0.821928	0.722305	0.838245	0.230518	0.251147	0.230292	-23.5271	-22.3057	-22.0464	-21.8088	8.82458e-08	3.11647e-07	3.59382e-07	4.34887e-07	1.82031	2.02592	2.30104	0.205608	0.480729	0.275121	6.99243	507	moderate	0.406328
Glyma.07G168500		UniRef100_G8A030 Gibberellin 20 oxidase 1-B n=1 Tax=Medicago truncatula RepID=G8A030_MEDTR	0	OXIDOREDUCTASE, 2OG-FE(II) OXYGENASE FAMILY PROTEIN	non-parametric	0.0156855	0.0345765	1	1	1	0.254431	1	1	1	1	1	0.404437	1	1	-13.9745	-14.2694	-13.32	-12.7154	6.54957e-05	5.69314e-05	0.000119159	0.000184261	-0.202176	0.86342	1.49228	1.0656	1.69446	0.628861	6.14648	865	moderate	0.669391
Glyma.07G176600		UniRef100_G7K0G3 Protein SRG1 n=1 Tax=Medicago truncatula RepID=G7K0G3_MEDTR	0	OXIDOREDUCTASE, 2OG-FE(II) OXYGENASE FAMILY PROTEIN	parametric	0.810692	0.832249	0.815167	0.740215	0.558659	0.553108	0.734274	0.387562	0.888778	0.836326	0.696405	0.6918	0.832073	0.542707	-22.5504	-21.9344	-22.1751	-21.5678	1.73925e-07	4.05943e-07	2.73751e-07	5.38493e-07	1.22281	0.654402	1.63046	-0.568411	0.407649	0.97606	6.48978	694	moderate	0.251934
Glyma.07G178100		UniRef100_B9HRX0 Glycine-rich family protein n=1 Tax=Populus trichocarpa RepID=B9HRX0_POPTR	1e-128	NA	parametric	0.356114	0.41439	0.138027	0.962532	0.148968	0.881733	0.183869	0.921776	0.261246	0.983339	0.2759	0.932879	0.320999	0.958613	-21.9001	-21.7501	-23.3455	-21.7986	3.55592e-07	3.50898e-07	1.38106e-07	4.77949e-07	-0.019169	-1.36445	0.426635	-1.34528	0.445804	1.79108	6.32091	772	moderate	0.863979
Glyma.07G179900		UniRef100_B9HRV6 Oxidoreductase family protein n=1 Tax=Populus trichocarpa RepID=B9HRV6_POPTR	0	OXIDOREDUCTASE, 2OG-FE(II) OXYGENASE FAMILY PROTEIN	parametric	0.271691	0.331357	0.195834	0.764868	0.105975	0.742641	0.434819	0.625749	0.335761	0.853948	0.215804	0.838089	0.587173	0.750242	-20.3864	-20.2094	-20.9398	-20.0006	1.19495e-06	9.45823e-07	6.83743e-07	1.11037e-06	-0.33731	-0.805427	-0.105914	-0.468117	0.231396	0.699513	5.88988	1037	moderate	0.554572
Glyma.07G185500		UniRef100_G7JTY5 Squalene epoxidase n=1 Tax=Medicago truncatula RepID=G7JTY5_MEDTR	0	SQUALENE MONOOXYGENASE	parametric	0.266503	0.326022	0.397136	0.107976	0.278796	0.109218	0.457294	0.828583	0.551869	0.218816	0.431868	0.220651	0.608008	0.897782	-13.2735	-12.3915	-12.8327	-13.4046	0.000107252	0.000216554	0.000145226	0.000107884	1.01372	0.43729	0.0084729	-0.576426	-1.00524	-0.428817	6.24182	817	moderate	0.540695
Glyma.07G197600	3	UniRef100_G7IBD4 Chaperone protein dnaJ n=1 Tax=Medicago truncatula RepID=G7IBD4_MEDTR	0	FAMILY NOT NAMED	parametric	0.00013599	0.00106074	0.000491445	1.5698e-05	0.000183075	0.938963	0.0040177	6.22124e-05	0.00434072	0.00040406	0.00216952	0.969039	0.0196862	0.00102133	-16.3216	-16.3446	-14.7937	-13.0149	1.77639e-05	1.32916e-05	3.76962e-05	0.000126675	-0.418426	1.08547	2.83411	1.5039	3.25254	1.74864	5.71461	1175	moderate	0.245968
Glyma.07G201600		UniRef100_Q6J330 Leucine-rich repeat receptor-like protein kinase (Fragment) n=1 Tax=Pyrus pyrifolia RepID=Q6J330_PYRPY	0	LEUCINE-RICH REPEAT RECEPTOR-LIKE PROTEIN KINASE	parametric	0.529585	0.576336	0.677091	0.469625	0.204126	0.612402	0.941106	0.309418	0.789472	0.619069	0.345957	0.739971	0.970385	0.464675	-21.8041	-21.4576	-21.7418	-20.8377	4.28961e-07	3.85278e-07	3.63143e-07	6.6815e-07	-0.154947	-0.240307	0.639325	-0.0853595	0.794273	0.879632	6.03641	924	moderate	0.626614
Glyma.07G209900		UniRef100_Q9FX85 Peroxidase 10 n=1 Tax=Arabidopsis thaliana RepID=PER10_ARATH	0	NA	parametric	0.0543456	0.0909336	0.83952	0.0236246	0.0336753	0.129128	0.0529726	0.501528	0.905022	0.0720599	0.0933537	0.248882	0.130093	0.647466	-20.3794	-22.702	-22.9918	-19.5115	1.11662e-06	2.43469e-07	1.3913e-07	3.87686e-06	-2.19733	-3.00464	1.79575	-0.807305	3.99308	4.80038	7.87705	320	moderate	0.405568
Glyma.07G213000	2	NA	0	NA	parametric	0.00410104	0.012453	0.223157	0.000658827	0.00480103	0.0513045	0.367303	0.0203642	0.368428	0.00534941	0.0224104	0.127105	0.52325	0.0646995	-21.0595	-23.1362	-21.9266	-18.4914	6.47091e-07	1.27671e-07	3.81559e-07	2.9213e-06	-2.34153	-0.762062	2.17457	1.57947	4.5161	2.93663	5.74899	1146	moderate	0.506304
Glyma.07G215500	6	UniRef100_Q8W3P8 Abscisate beta-glucosyltransferase n=1 Tax=Phaseolus angularis RepID=AOG_PHAAN	0	GLUCOSYL/GLUCURONOSYL TRANSFERASES	parametric	0.00646923	0.0175989	0.0246099	0.660942	0.0095142	0.0200274	0.00209509	0.159609	0.0742753	0.777297	0.036983	0.0639277	0.0122801	0.289956	-17.0439	-18.3666	-19.6302	-18.0916	9.35405e-06	3.08924e-06	1.53892e-06	4.76409e-06	-1.59834	-2.60368	-0.973389	-1.00534	0.624948	1.63029	5.82416	1088	moderate	0.475056
Glyma.07G215900	6	UniRef100_A7Y7E3 Leucine-rich repeat-like protein n=1 Tax=Stylosanthes hamata RepID=A7Y7E3_STYHA	0	LEUCINE-RICH REPEAT RECEPTOR-LIKE PROTEIN KINASE	parametric	0.0112789	0.0268541	0.905617	0.0062688	0.00192467	0.214403	0.358343	0.0505553	0.948389	0.0272603	0.0115311	0.358273	0.514528	0.125763	-17.7823	-18.5045	-18.4385	-16.1014	8.3819e-06	3.0502e-06	2.95509e-06	1.60494e-05	-1.45837	-1.50408	0.937175	-0.045704	2.39555	2.44125	5.68982	1202	moderate	0.159218
Glyma.07G218800		UniRef100_B9HW59 Sulfate transporter 3.3 family protein n=1 Tax=Populus trichocarpa RepID=B9HW59_POPTR	0	SULFATE TRANSPORTER	parametric	0.218774	0.276896	0.807445	0.122307	0.0763373	0.458619	0.457552	0.0770369	0.883551	0.239324	0.169985	0.609182	0.608246	0.171128	-21.7075	-22.1362	-22.2752	-23.3836	3.97147e-07	3.21206e-07	4.39104e-07	1.55732e-07	-0.306172	0.144891	-1.35061	0.451063	-1.04443	-1.4955	7.06834	483	moderate	0.778199
Glyma.07G228700		UniRef100_G7JG94 Myb-like protein A n=1 Tax=Medicago truncatula RepID=G7JG94_MEDTR	0	MYB-LIKE DNA-BINDING PROTEIN MYB	parametric	0.915871	0.925444	0.923929	0.532036	0.57861	0.833859	0.912168	0.669928	0.959795	0.673935	0.712539	0.901448	0.952334	0.783897	-22.516	-22.7824	-22.6613	-21.9502	2.19221e-07	2.94276e-07	2.53924e-07	4.20984e-07	0.424786	0.212014	0.941381	-0.212773	0.516595	0.729367	7.97481	304	moderate	0.874967
Glyma.07G231400		UniRef100_G7JHT4 ABC transporter G family member n=1 Tax=Medicago truncatula RepID=G7JHT4_MEDTR	0	ATP-BINDING CASSETTE TRANSPORTER	parametric	0.605255	0.646281	0.380644	0.863351	0.503185	0.35925	0.972948	0.610511	0.536217	0.920862	0.64893	0.515436	0.989528	0.738482	-22.6308	-22.0806	-22.6057	-22.2085	1.99575e-07	2.6734e-07	2.64704e-07	2.49651e-07	0.42175	0.407451	0.322986	-0.014298	-0.0987635	-0.084465	5.68817	1207	moderate	0.646001
Glyma.07G234400		NA	5e-111	NA	parametric	0.750546	0.77828	0.328407	0.435026	0.88233	0.77372	0.511541	0.604854	0.484627	0.587362	0.933224	0.859996	0.656192	0.73379	-20.6116	-20.3569	-21.2453	-21.1144	7.32443e-07	7.83355e-07	7.15806e-07	6.1262e-07	0.0969505	-0.033147	-0.257723	-0.130097	-0.354674	-0.224576	5.90934	1018	moderate	0.341439
Glyma.07G243500	3	UniRef100_P26987 Stress-induced protein SAM22 n=2 Tax=Glycine max RepID=SAM22_SOYBN	5e-113	NA	parametric	0.0341121	0.062902	0.124857	0.311188	0.016905	0.0850559	0.0115918	0.570327	0.242897	0.466599	0.0565123	0.183864	0.0428933	0.706004	-13.4515	-14.5597	-15.529	-13.8537	0.000116086	4.28597e-05	2.2371e-05	8.99324e-05	-1.4375	-2.37549	-0.36828	-0.937994	1.06922	2.00721	6.29341	789	moderate	0.153634
Glyma.07G245200	5	NA	2e-55	NA	parametric	0.0220568	0.0449799	0.547272	0.718509	0.287801	0.00421358	0.00977303	0.0686296	0.686832	0.820437	0.4417	0.0203857	0.0377321	0.157358	-22.6308	-20.7862	-20.4827	-21.031	3.09046e-07	6.64271e-07	7.5042e-07	6.56074e-07	1.10395	1.27988	1.08604	0.175925	-0.017915	-0.19384	6.56079	667	moderate	0.501321
Glyma.07G246500		NA	0	NA	parametric	0.571525	0.615189	0.95095	0.98432	0.971834	0.185201	0.290448	0.368666	0.976361	0.996183	0.988941	0.322653	0.444498	0.524549	-21.2856	-20.64	-20.6115	-20.6279	4.92748e-07	6.69847e-07	8.30978e-07	9.54606e-07	0.442982	0.75396	0.954055	0.310977	0.511072	0.200095	6.00376	949	moderate	0.595891
Glyma.07G251300	3	UniRef100_C6SVQ5 CASP-like protein 7 n=1 Tax=Glycine max RepID=CSPL7_SOYBN	1e-134	NITRATE, FROMATE, IRON DEHYDROGENASE	parametric	0.00195776	0.00720281	0.0013387	0.000475296	0.0239895	0.137977	0.00141138	0.000378676	0.00888447	0.0042426	0.0728993	0.261179	0.00923061	0.0036149	-16.2198	-15.8236	-14.7103	-14.0507	1.37993e-05	2.06164e-05	4.27449e-05	8.13948e-05	0.579196	1.63115	2.56034	1.05196	1.98114	0.929184	5.99145	962	moderate	0.46094
Glyma.07G254600		UniRef100_I1KN68 UDP-glucosyltransferase UGT73F2 n=1 Tax=Glycine max RepID=I1KN68_SOYBN	0	GLUCOSYL/GLUCURONOSYL TRANSFERASES	parametric	0.0945424	0.140593	0.221828	0.0954943	0.418711	0.0201073	0.226562	0.59978	0.36689	0.199972	0.57205	0.0641146	0.372511	0.729765	-15.3299	-13.5176	-14.3616	-14.9066	2.62027e-05	0.000117187	5.01829e-05	4.19384e-05	2.16103	0.937479	0.678555	-1.22355	-1.48247	-0.258924	7.21943	441	moderate	0.150623
Glyma.07G258700		UniRef100_G7JI10 Beta-glucosidase n=1 Tax=Medicago truncatula RepID=G7JI10_MEDTR	0	GLYCOSYL HYDROLASE	parametric	0.1458	0.198782	0.410792	0.177581	0.461032	0.0302382	0.160637	0.433718	0.564654	0.312998	0.611335	0.0862774	0.291293	0.586112	-15.4577	-13.9124	-14.4312	-14.8944	2.47668e-05	8.29752e-05	4.83989e-05	3.81056e-05	1.74427	0.966567	0.621595	-0.777706	-1.12268	-0.344971	6.4579	711	moderate	0.486027
Glyma.07G262500		UniRef100_D7KUS7 C4-dicarboxylate transporter/malic acid transport family protein n=1 Tax=Arabidopsis lyrata subsp. lyrata RepID=D7KUS7_ARALL	0	NA	parametric	0.75687	0.783735	0.569295	0.363531	0.506979	0.529978	0.963778	0.695794	0.705146	0.51958	0.652156	0.672118	0.984144	0.803626	-21.6365	-22.0106	-21.6723	-21.2766	6.05158e-07	5.664e-07	4.1972e-07	6.82719e-07	-0.0954902	-0.527885	0.173982	-0.432395	0.269472	0.701867	8.09587	286	moderate	0.930248
Glyma.07G266000		UniRef100_G7JLQ2 Cysteine proteinase inhibitor n=1 Tax=Medicago truncatula RepID=G7JLQ2_MEDTR	2e-57	CYSTATIN FAMILY MEMBER	parametric	0.700402	0.733369	0.710578	0.635648	0.320409	0.599608	0.513642	0.940133	0.814558	0.75791	0.476166	0.729635	0.657938	0.969789	-17.5124	-17.6654	-17.7731	-17.4774	6.24659e-06	5.7236e-06	5.28686e-06	6.64499e-06	-0.126146	-0.240659	0.0891973	-0.114513	0.215343	0.329856	6.0546	913	moderate	0.991871
Glyma.08G000700		NA	0	NA	parametric	0.786823	0.810583	0.343318	0.628069	0.659278	0.860928	0.469337	0.748242	0.499624	0.752047	0.776064	0.919359	0.618809	0.84217	-20.3697	-20.1686	-21.2846	-20.776	1.0471e-06	9.75434e-07	6.07144e-07	1.07773e-06	-0.102288	-0.786293	0.0415848	-0.684005	0.143873	0.827878	7.87128	322	moderate	0.38976
Glyma.08G017200		UniRef100_B3H4F1 Protein SPIRAL1-like 1 n=1 Tax=Arabidopsis thaliana RepID=SP1L1_ARATH	9e-54	NA	parametric	0.905485	0.916258	0.495928	0.611251	0.96728	0.98082	0.576599	0.634153	0.642541	0.739101	0.986214	0.994046	0.710917	0.756753	-22.9466	-22.9287	-22.4143	-22.4449	1.50378e-07	1.36357e-07	5.5002e-07	2.9954e-07	-0.141204	1.87089	0.994161	2.0121	1.13536	-0.876733	6.75374	589	moderate	0.143003
Glyma.08G017900		NA	2e-78	COPPER TRANSPORT PROTEIN ATOX1-RELATED	parametric	0.096213	0.14259	0.248039	0.700467	0.498813	0.0343179	0.021024	0.0826903	0.397303	0.80719	0.645101	0.0946331	0.0661955	0.180189	-18.8547	-17.7705	-17.2331	-17.5397	3.4011e-06	5.16687e-06	7.21076e-06	7.17174e-06	0.603286	1.08415	1.07632	0.480862	0.473033	-0.007829	6.46853	705	moderate	0.713062
Glyma.08G022300	6	UniRef100_Q2HZY0 Endo-1,4-beta-glucanase (Fragment) n=1 Tax=Glycine max RepID=Q2HZY0_SOYBN	0	ENDO-1,4-BETA-GLUCANASE	parametric	0.00569371	0.0159973	0.306636	0.0205111	0.000800544	0.703875	0.31088	0.0634705	0.461757	0.0650243	0.00615651	0.809701	0.466278	0.148505	-17.7276	-17.8354	-18.1328	-16.7764	5.73852e-06	4.72654e-06	3.87397e-06	1.10456e-05	-0.279895	-0.566868	0.944725	-0.286972	1.22462	1.51159	5.74917	1144	moderate	0.672799
Glyma.08G032100		UniRef100_G7L7D2 Leucine-rich repeat receptor protein kinase EXS n=1 Tax=Medicago truncatula RepID=G7L7D2_MEDTR	0	No Available Panther Description	parametric	0.0470972	0.0811525	0.836851	0.239568	0.0914404	0.0145902	0.038411	0.40761	0.903334	0.387618	0.193751	0.050789	0.102841	0.561662	-22.5215	-20.7978	-20.6766	-21.7566	2.66992e-07	8.38733e-07	7.44832e-07	4.03971e-07	1.65142	1.48012	0.597455	-0.171297	-1.05396	-0.882664	7.80935	328	moderate	0.918445
Glyma.08G032800		UniRef100_Q9LVB9 Emb|CAB83157.1 n=1 Tax=Arabidopsis thaliana RepID=Q9LVB9_ARATH	3e-130	NA	parametric	0.33125	0.390396	0.822207	0.912329	0.896848	0.237035	0.117521	0.164201	0.893575	0.952466	0.942782	0.384595	0.232641	0.29597	-21.7441	-23.0982	-23.3455	-23.203	4.21059e-07	1.33793e-07	1.08194e-07	1.78506e-07	-1.65402	-1.9604	-1.23805	-0.306386	0.415965	0.722351	5.72032	1167	moderate	0.651144
Glyma.08G033000		UniRef100_I1KPW3 Pectinesterase n=1 Tax=Glycine max RepID=I1KPW3_SOYBN	0	PHOSPHOENOLPYRUVATE DIKINASE-RELATED	parametric	0.576945	0.619925	0.654324	0.311732	0.37582	0.297574	0.6333	0.848918	0.772294	0.467154	0.531657	0.452152	0.756108	0.91126	-22.9846	-23.6787	-23.388	-22.8031	1.91731e-07	8.12238e-08	1.0616e-07	3.38529e-07	-1.23911	-0.852842	0.820193	0.386269	2.0593	1.67304	5.82102	1090	moderate	0.226855
Glyma.08G039200		UniRef100_G7L8Y5 Aldehyde dehydrogenase n=1 Tax=Medicago truncatula RepID=G7L8Y5_MEDTR	0	ALDEHYDE DEHYDROGENASE-RELATED	parametric	0.240844	0.299784	0.20573	0.0537596	0.380029	0.36045	0.706858	0.23222	0.347816	0.131538	0.535622	0.516592	0.811847	0.379043	-22.016	-22.8964	-21.6502	-20.8067	3.98187e-07	1.64316e-07	3.15776e-07	8.2646e-07	-1.27698	-0.334542	1.0535	0.942435	2.33048	1.38804	5.72018	1168	moderate	0.288374
Glyma.08G042100		UniRef100_I1KQ64 Myb transcription factor n=2 Tax=Glycine max RepID=I1KQ64_SOYBN	0	MYB-LIKE DNA-BINDING PROTEIN MYB	non-parametric	0.314187	0.373423	0.474934	1	1	0.555713	0.072052	1	0.623809	1	1	0.693921	0.163091	1	-19.7812	-20.3143	-20.9862	-19.465	1.34722e-06	8.83061e-07	6.1658e-07	1.91228e-06	-0.609405	-1.12763	0.505305	-0.518226	1.11471	1.63294	5.76207	1133	moderate	0.869203
Glyma.08G053600	5	UniRef100_V9THV8 Thuamatin-like protein n=1 Tax=Quercus suber RepID=V9THV8_QUESU	0	NA	parametric	3.31265e-05	0.000405813	3.85263e-06	0.00013511	0.305592	0.406963	2.87847e-05	0.000269703	0.000162324	0.00174819	0.460628	0.561056	0.000602699	0.002854	-18.3344	-18.5071	-20.4751	-20.2594	3.90366e-06	3.72623e-06	9.25091e-07	9.71613e-07	-0.0671127	-2.07716	-2.00637	-2.01005	-1.93926	0.070787	6.39547	732	moderate	0.961658
Glyma.08G056100		UniRef100_V7CQR6 Potassium transporter n=1 Tax=Phaseolus vulgaris RepID=V7CQR6_PHAVU	0	NA	parametric	0.482192	0.532652	0.516607	0.928915	0.466738	0.215223	0.494863	0.164189	0.660548	0.962877	0.616528	0.359202	0.641634	0.295954	-21.2504	-19.5853	-20.4284	-19.4792	7.05348e-07	1.54597e-06	1.17987e-06	2.02372e-06	1.13211	0.742222	1.5206	-0.389888	0.388491	0.778378	7.93669	310	moderate	0.766152
Glyma.08G056400	3	UniRef100_E2D740 Purple acid phosphatase n=1 Tax=Phaseolus vulgaris RepID=E2D740_PHAVU	0	TARTRATE-RESISTANT ACID PHOSPHATASE TYPE 5	parametric	0.0443638	0.0775056	0.152288	0.16872	0.743674	0.0312767	0.0102031	0.0116617	0.280279	0.301805	0.838859	0.0884011	0.0389568	0.0430885	-13.8271	-15.3111	-16.2217	-16.4181	8.0212e-05	3.08231e-05	1.70785e-05	2.09284e-05	-1.37981	-2.23164	-1.93835	-0.85183	-0.558546	0.293284	8.15213	279	moderate	0.851313
Glyma.08G058000		UniRef100_G7JQS9 External NADH-ubiquinone oxidoreductase n=1 Tax=Medicago truncatula RepID=G7JQS9_MEDTR	0	NADH DEHYDROGENASE-RELATED	parametric	0.330386	0.389594	0.370473	0.989832	0.362711	0.191888	0.088348	0.323672	0.526296	0.999384	0.518775	0.330906	0.189007	0.479708	-22.7057	-21.7881	-21.1751	-21.7986	2.40758e-07	3.67882e-07	4.87497e-07	3.37206e-07	0.611658	1.01781	0.486043	0.40615	-0.125616	-0.531766	5.70637	1183	moderate	0.719757
Glyma.08G068800		UniRef100_P02519 17.3 kDa class I heat shock protein n=2 Tax=Glycine max RepID=HSP11_SOYBN	3e-100	SMALL HEAT-SHOCK PROTEIN (HSP20) FAMILY	parametric	0.511483	0.55954	0.311594	0.60399	0.676847	0.209361	0.819781	0.588466	0.467027	0.733067	0.789282	0.352204	0.891922	0.720709	-22.9466	-21.8862	-22.727	-22.3893	1.46021e-07	3.57707e-07	1.99344e-07	3.38436e-07	1.29261	0.449089	1.21271	-0.843519	-0.0798992	0.763619	6.30843	781	moderate	0.720168
Glyma.08G069100		NA	4e-55	NA	parametric	0.385143	0.441992	0.247635	0.812193	0.155323	0.861017	0.299281	0.927765	0.396854	0.886867	0.284314	0.919406	0.453887	0.962177	-20.6555	-20.5446	-19.7835	-20.7383	6.95572e-07	7.19539e-07	1.8072e-06	9.93555e-07	0.0488727	1.37748	0.5144	1.32861	0.465527	-0.863081	6.52153	676	moderate	0.232626
Glyma.08G069200		UniRef100_Q9LG09 F14J16.29 n=1 Tax=Arabidopsis thaliana RepID=Q9LG09_ARATH	4e-69	NA	parametric	0.955895	0.961039	0.738009	0.600158	0.824981	0.859993	0.880166	0.720647	0.834764	0.730082	0.895388	0.918752	0.931876	0.82201	-21.4772	-21.6686	-21.3047	-21.0646	4.7365e-07	3.78716e-07	6.48363e-07	7.07547e-07	-0.322703	0.452981	0.579004	0.775685	0.901707	0.126023	7.35441	412	moderate	0.935608
Glyma.08G069300		NA	3e-59	NA	parametric	0.52799	0.574947	0.285865	0.186019	0.499685	0.883376	0.342779	0.199959	0.439555	0.323656	0.645888	0.933933	0.499058	0.340871	-19.334	-19.4262	-20.1195	-20.5491	3.50409e-06	1.59818e-06	9.33713e-07	7.78572e-07	-1.13261	-1.90799	-2.17014	-0.775382	-1.03753	-0.262148	5.97184	976	moderate	0.0639236
Glyma.08G070000	3	UniRef100_G7JV63 Flavonol synthase/flavanone 3-hydroxylase n=1 Tax=Medicago truncatula RepID=G7JV63_MEDTR	0	OXIDOREDUCTASE, 2OG-FE(II) OXYGENASE FAMILY PROTEIN	parametric	0.0240982	0.0481362	0.132804	0.14199	0.649683	0.00462989	0.148016	0.312629	0.254033	0.266632	0.768798	0.0218425	0.274683	0.468122	-14.8674	-16.229	-15.6273	-15.4562	3.67036e-05	1.52411e-05	2.20245e-05	2.9726e-05	-1.26795	-0.736811	-0.304195	0.531139	0.963756	0.432616	6.10872	883	moderate	0.772867
Glyma.08G070700		UniRef100_G7JCR1 ABC transporter G family member n=1 Tax=Medicago truncatula RepID=G7JCR1_MEDTR	0	ATP-BINDING CASSETTE TRANSPORTER	parametric	0.701472	0.734324	0.850779	0.310837	0.373619	0.906199	0.946629	0.365126	0.912549	0.466244	0.529447	0.948725	0.973831	0.521057	-22.3808	-22.5036	-22.3075	-21.3595	1.97413e-07	3.14518e-07	2.85424e-07	5.37751e-07	0.671927	0.531891	1.44572	-0.140036	0.773794	0.913829	6.54341	669	moderate	0.489179
Glyma.08G074000	4	UniRef100_Q9XQB6 Chlorophyll a/b-binding protein CP24 n=1 Tax=Vigna radiata var. radiata RepID=Q9XQB6_VIGRR	0	CHLOROPHYLL A/B BINDING PROTEIN	parametric	0.00841358	0.0215136	0.325535	0.771501	0.543728	0.00147521	0.0028406	0.0140363	0.481635	0.858491	0.683938	0.00952595	0.0152845	0.0493606	-13.9801	-12.7875	-12.5123	-12.6793	7.77226e-05	0.00015277	0.000196623	0.000174809	0.974956	1.33903	1.16938	0.364073	0.19442	-0.169653	7.15656	458	moderate	0.901386
Glyma.08G080600	7	UniRef100_G7IML7 Reticuline oxidase-like protein n=1 Tax=Medicago truncatula RepID=G7IML7_MEDTR	0	D-LACTATE DEHYDROGENASE	parametric	0.00182179	0.00682089	0.0356467	0.068499	0.700906	0.000529193	0.000346722	0.000868661	0.0973075	0.157125	0.807542	0.00457588	0.00339448	0.0065271	-18.2268	-16.7867	-16.1092	-16.0003	4.53405e-06	1.11428e-05	1.70337e-05	2.00209e-05	1.29724	1.90952	2.14263	0.612276	0.845393	0.233117	7.58249	369	moderate	0.976452
Glyma.08G080700	7	UniRef100_G7IML7 Reticuline oxidase-like protein n=1 Tax=Medicago truncatula RepID=G7IML7_MEDTR	0	D-LACTATE DEHYDROGENASE	parametric	0.00763357	0.0199868	0.0177032	0.0545148	0.983986	0.00899047	0.00111159	0.00262123	0.0584622	0.132893	0.995987	0.0354956	0.00776229	0.0144241	-17.9425	-16.7152	-15.6434	-15.6358	4.91296e-06	1.12044e-05	2.03281e-05	2.31343e-05	1.1894	2.04881	2.23537	0.859412	1.04597	0.186558	5.67075	1220	moderate	0.622228
Glyma.08G082900	4	UniRef100_P09756 Chlorophyll a-b binding protein 3, chloroplastic n=1 Tax=Glycine max RepID=CB23_SOYBN	0	CHLOROPHYLL A/B BINDING PROTEIN	parametric	3.94676e-07	2.47599e-05	0.00495049	2.2431e-06	1.86566e-06	3.8867e-07	8.06984e-05	0.379568	0.022925	0.00011511	0.000102546	3.9479e-05	0.00121932	0.53519	-8.40841	-6.8227	-7.27359	-8.59222	0.00302619	0.00911989	0.00673647	0.00274343	1.59151	1.15449	-0.14152	-0.437024	-1.73303	-1.29601	6.21577	833	moderate	0.901876
Glyma.08G085700		NA	5e-39	NA	parametric	0.43352	0.487474	0.156238	0.755147	0.265829	0.444519	0.521909	0.711841	0.285535	0.847055	0.417439	0.59617	0.66513	0.815534	-21.8236	-21.0574	-22.5399	-21.403	3.94345e-07	4.99869e-07	2.44402e-07	6.69443e-07	0.342089	-0.690205	0.763502	-1.03229	0.421412	1.45371	6.75373	590	moderate	0.364625
Glyma.08G087900		UniRef100_G7IKZ9 Polygalacturonase n=1 Tax=Medicago truncatula RepID=G7IKZ9_MEDTR	0	NA	parametric	0.191267	0.24776	0.13142	0.066053	0.600841	0.0749637	0.744614	0.862549	0.252053	0.152952	0.730556	0.167767	0.839562	0.920369	-20.7923	-18.6775	-20.4207	-20.9904	8.02156e-07	3.00273e-06	1.20552e-06	7.2743e-07	1.90432	0.587704	-0.141073	-1.31661	-2.04539	-0.728778	7.65093	360	moderate	0.953307
Glyma.08G110000		UniRef100_B9GFT7 Transferase family protein n=1 Tax=Populus trichocarpa RepID=B9GFT7_POPTR	0	NA	parametric	0.628545	0.667513	0.311203	0.877644	0.398192	0.486564	0.774085	0.672389	0.466606	0.930146	0.552909	0.634195	0.860238	0.785913	-22.5689	-21.8539	-22.9113	-22.0372	3.21576e-07	3.02812e-07	1.9851e-07	4.81576e-07	-0.086736	-0.695944	0.582604	-0.609208	0.66934	1.27855	7.44834	391	moderate	0.541373
Glyma.08G113900		UniRef100_G7LIL6 Glucan endo-1,3-beta-glucosidase n=1 Tax=Medicago truncatula RepID=G7LIL6_MEDTR	0	FAMILY NOT NAMED	parametric	0.122227	0.172311	0.459772	0.496452	0.12683	0.0791435	0.371683	0.0754933	0.610253	0.643028	0.245624	0.17448	0.527496	0.168641	-22.5752	-21.4576	-21.8937	-20.9439	2.16148e-07	4.20706e-07	3.01149e-07	6.85778e-07	0.960795	0.478461	1.66572	-0.482334	0.704929	1.18726	5.76059	1134	moderate	0.711195
Glyma.08G116100		UniRef100_G7IU28 177 protein n=1 Tax=Medicago truncatula RepID=G7IU28_MEDTR	2e-120	NA	parametric	0.70004	0.733076	0.745262	0.532263	0.364144	0.6536	0.895572	0.287526	0.840008	0.674147	0.520119	0.771731	0.941936	0.441365	-21.5817	-21.0524	-21.4345	-20.3443	5.55782e-07	6.23718e-07	5.29811e-07	8.94844e-07	0.166374	-0.0690393	0.687118	-0.235414	0.520743	0.756157	7.12373	468	moderate	0.797955
Glyma.08G119400		UniRef100_G7L792 Fasciclin-like arabinogalactan protein n=1 Tax=Medicago truncatula RepID=G7L792_MEDTR	0	PERIOSTIN-RELATED	parametric	0.989216	0.990479	0.963926	0.98155	0.944696	0.781129	0.823502	0.773323	0.98421	0.994504	0.972716	0.865386	0.894408	0.859703	-21.475	-21.201	-21.2455	-21.1773	5.91117e-07	4.76543e-07	4.71656e-07	5.62682e-07	-0.310836	-0.32571	-0.0711228	-0.014874	0.239713	0.254587	6.28805	796	moderate	0.429383
Glyma.08G119500		UniRef100_G7L792 Fasciclin-like arabinogalactan protein n=1 Tax=Medicago truncatula RepID=G7L792_MEDTR	0	PERIOSTIN-RELATED	parametric	0.935129	0.942841	0.673188	0.596228	0.819317	0.913944	0.66497	0.567371	0.786507	0.726992	0.891648	0.953572	0.780221	0.703656	-18.8809	-18.9695	-19.3167	-19.5041	3.16384e-06	2.38957e-06	1.74942e-06	2.21876e-06	-0.404926	-0.854803	-0.51192	-0.449877	-0.106994	0.342883	7.41551	399	moderate	0.36622
Glyma.08G137000		UniRef100_G7J3U5 Elicitor-inducible protein EIG-J7 n=1 Tax=Medicago truncatula RepID=G7J3U5_MEDTR	2e-135	No Available Panther Description	parametric	0.912935	0.922899	0.548453	0.519254	0.80224	0.84385	0.75617	0.662052	0.687788	0.662856	0.880108	0.907935	0.847723	0.778174	-13.386	-13.3038	-13.5567	-13.6613	0.000113815	0.00012834	9.32454e-05	9.18206e-05	0.173284	-0.287587	-0.309802	-0.460871	-0.483086	-0.022215	8.08689	288	moderate	0.902496
Glyma.08G138200	4	UniRef100_Q2MJR3 Myo-inositol-1-phosphate synthase n=1 Tax=Glycine max RepID=Q2MJR3_SOYBN	0	MYO-INOSITOL-1 PHOSPHATE SYNTHASE	parametric	0.00482645	0.0140878	0.972825	0.599834	0.556452	0.000850411	0.00270066	0.00808531	0.989462	0.729807	0.694527	0.0064326	0.0147453	0.0328666	-14.9422	-11.819	-11.8414	-12.2309	3.23434e-05	0.000381391	0.000282685	0.000347754	3.55973	3.12765	3.42652	-0.432074	-0.133205	0.298869	8.21469	268	moderate	0.0246235
Glyma.08G138300		UniRef100_G7LAD4 Glucan 1,3-beta-glucosidase n=1 Tax=Medicago truncatula RepID=G7LAD4_MEDTR	0	FASCIN	parametric	0.997944	0.998303	0.952439	0.979987	0.925715	0.875958	0.872104	0.937292	0.977264	0.993649	0.960871	0.929065	0.926448	0.968074	-21.5828	-21.5001	-21.4686	-21.5179	3.76075e-07	4.94565e-07	4.6539e-07	6.00396e-07	0.395142	0.307421	0.674896	-0.0877211	0.279755	0.367476	7.02105	496	moderate	0.602229
Glyma.08G138600		UniRef100_G7J4D0 Sulfate/bicarbonate/oxalate exchanger and transporter sat-1 n=1 Tax=Medicago truncatula RepID=G7J4D0_MEDTR	0	SULFATE TRANSPORTER	parametric	0.937243	0.94463	0.673802	0.548948	0.74512	0.932438	0.784926	0.623976	0.78697	0.688265	0.839928	0.965044	0.868091	0.748912	-19.4922	-19.5484	-19.2681	-19.052	1.85577e-06	1.46207e-06	2.67311e-06	2.56508e-06	-0.344003	0.526498	0.466986	0.870501	0.810989	-0.059512	6.72385	598	moderate	0.710905
Glyma.08G155400		UniRef100_P33079 Auxin-induced protein 10A5 n=2 Tax=Glycine max RepID=A10A5_SOYBN	6e-62	NA	parametric	0.63976	0.677805	0.3963	0.800828	0.277012	0.553489	0.794476	0.41266	0.551102	0.879139	0.429986	0.692064	0.87477	0.566433	-23.1308	-22.5557	-23.388	-22.3067	1.37772e-07	1.85456e-07	1.49456e-07	2.97824e-07	0.428789	0.117433	1.11218	-0.311356	0.683388	0.994743	5.7167	1172	moderate	0.571644
Glyma.08G173400	6	UniRef100_B2ZGS0 NAC domain protein n=1 Tax=Glycine max RepID=B2ZGS0_SOYBN	0	NA	parametric	0.00171049	0.00650206	0.00443755	0.000380629	0.00426845	0.0211241	0.494408	0.0171992	0.0211658	0.00362706	0.0205729	0.0664139	0.641229	0.0572216	-18.2795	-19.0701	-18.0019	-16.9265	3.57158e-06	2.71756e-06	5.18179e-06	1.24704e-05	-0.394249	0.536888	1.80388	0.931138	2.19813	1.26699	6.91705	540	moderate	0.791859
Glyma.08G178000	7	UniRef100_B9GGB7 Phosphate-responsive family protein n=1 Tax=Populus trichocarpa RepID=B9GGB7_POPTR	0	NA	parametric	0.0143317	0.0322628	0.238122	0.570062	0.0765883	0.00569607	0.00362376	0.065431	0.385882	0.705777	0.170394	0.0254091	0.0182616	0.151862	-14.6988	-16.4894	-17.1169	-16.1239	5.54102e-05	1.20212e-05	7.92621e-06	1.66019e-05	-2.20457	-2.80545	-1.73881	-0.600873	0.465768	1.06664	6.28936	794	moderate	0.529934
Glyma.08G180600	7	UniRef100_G7INS4 LL-diaminopimelate aminotransferase n=1 Tax=Medicago truncatula RepID=G7INS4_MEDTR	0	SUBGROUP I AMINOTRANSFERASE RELATED	parametric	0.0135913	0.0309831	0.190706	0.0856368	0.00335765	0.100263	0.0354149	0.650345	0.329434	0.184757	0.0172867	0.207201	0.0968447	0.769294	-15.5645	-16.2695	-16.8142	-15.294	2.76662e-05	1.38598e-05	9.56081e-06	3.22834e-05	-0.997215	-1.53292	0.222671	-0.535702	1.21989	1.75559	5.97089	977	moderate	0.692978
Glyma.08G181000		UniRef100_D4Q9Z5 Soyasaponin III rhamnosyltransferase n=1 Tax=Glycine max RepID=SGT3_SOYBN	0	GLUCOSYL/GLUCURONOSYL TRANSFERASES	parametric	0.169702	0.224649	0.286042	0.0805823	0.359543	0.0494181	0.314991	0.878103	0.439753	0.176821	0.51572	0.123733	0.470556	0.930486	-12.1026	-10.796	-11.449	-12.0049	0.000255723	0.000643667	0.000368345	0.000288551	1.33173	0.526472	0.174242	-0.805258	-1.15749	-0.35223	7.19008	447	moderate	0.478008
Glyma.08G195000	6	UniRef100_D7PEX6 Haloacid dehalogenase n=1 Tax=Phaseolus vulgaris RepID=D7PEX6_PHAVU	0	PHOSPHATASE, ORPHAN 1, 2	parametric	0.00595813	0.0165367	0.0566762	0.185025	0.820056	0.0020344	0.00102983	0.00366143	0.136683	0.322452	0.892086	0.0120193	0.00734807	0.0184019	-15.988	-17.4844	-18.2475	-18.1657	1.66966e-05	6.8294e-06	4.44756e-06	5.90961e-06	-1.28973	-1.90847	-1.49842	-0.618746	-0.208696	0.41005	6.93007	529	moderate	0.697671
Glyma.08G199300		UniRef100_F4HW72 Inositol oxygenase 1 n=1 Tax=Arabidopsis thaliana RepID=F4HW72_ARATH	0	MYOINOSITOL OXYGENASE	parametric	0.646541	0.684065	0.528875	0.711066	0.791485	0.575031	0.247768	0.360359	0.671109	0.814923	0.872757	0.709715	0.396997	0.516492	-20.5189	-19.9376	-19.2831	-19.5553	7.18613e-07	1.20167e-06	1.96114e-06	2.71941e-06	0.741749	1.4484	1.92	0.706654	1.17825	0.471601	6.42518	722	moderate	0.104193
Glyma.08G199500	3	UniRef100_G7LHE2 GDSL esterase/lipase APG n=2 Tax=Medicago truncatula RepID=G7LHE2_MEDTR	0	ZINC FINGER FYVE DOMAIN CONTAINING PROTEIN	parametric	0.00811286	0.0209302	0.00188875	0.00527008	0.498773	0.190884	0.00241005	0.00351726	0.0113675	0.0239937	0.645065	0.329634	0.0135798	0.0178628	-14.5114	-14.9194	-16.1702	-16.3735	5.12849e-05	3.41249e-05	1.57924e-05	1.6331e-05	-0.587712	-1.69931	-1.65092	-1.11159	-1.06321	0.0483805	6.94064	524	moderate	0.557833
Glyma.08G201400		UniRef100_G7LGM7 1-aminocyclopropane-1-carboxylate oxidase n=1 Tax=Medicago truncatula RepID=G7LGM7_MEDTR	0	OXIDOREDUCTASE, 2OG-FE(II) OXYGENASE FAMILY PROTEIN	parametric	0.435718	0.489517	0.726712	0.957413	0.778951	0.129644	0.340747	0.30606	0.826636	0.980322	0.863722	0.249586	0.496995	0.461175	-21.6253	-22.49	-22.303	-22.453	3.8613e-07	2.4117e-07	2.2772e-07	2.2919e-07	-0.67904	-0.761826	-0.752546	-0.0827867	-0.0735063	0.0092805	5.86774	1060	moderate	0.891915
Glyma.08G202100		UniRef100_G7LFY2 GATA transcription factor n=1 Tax=Medicago truncatula RepID=G7LFY2_MEDTR	0	TRANSCRIPTION FACTOR GATA (GATA BINDING FACTOR)	parametric	0.239904	0.298867	0.818187	0.967133	0.779586	0.0664908	0.0891691	0.155737	0.890827	0.986167	0.864208	0.153705	0.190319	0.284874	-23.8808	-22.452	-22.2899	-22.4873	7.5117e-08	3.01165e-07	2.32232e-07	2.33148e-07	2.00334	1.62835	1.63403	-0.374987	-0.369308	0.005679	5.80423	1100	moderate	0.481944
Glyma.08G208300	1	UniRef100_O24648 Gibberellin 3-beta-dioxygenase 1 n=1 Tax=Pisum sativum RepID=G3OX_PEA	0	OXIDOREDUCTASE, 2OG-FE(II) OXYGENASE FAMILY PROTEIN	parametric	0.0385889	0.0693174	0.415602	0.0867523	0.00764305	0.479163	0.933173	0.0613931	0.569192	0.186545	0.0315158	0.627547	0.965528	0.144911	-21.6308	-21.952	-21.5808	-23.0678	4.30034e-07	3.12854e-07	4.0849e-07	1.44937e-07	-0.458962	-0.0741507	-1.56902	0.384811	-1.11006	-1.49487	5.97846	971	moderate	0.965628
Glyma.08G209300	6	NA	3e-82	NA	parametric	5.90342e-06	0.000130436	0.00850995	8.08132e-05	7.33132e-07	0.0121074	0.000698777	0.00376413	0.0341025	0.00122037	5.73521e-05	0.0442943	0.00557977	0.018762	-18.5685	-20.1421	-21.8263	-15.7602	4.03875e-06	1.04221e-06	3.16014e-07	2.02144e-05	-1.95426	-3.67585	2.3234	-1.72159	4.27766	5.99925	5.84123	1079	moderate	0.452988
Glyma.08G220000	3	UniRef100_E2DDU6 Heat shock protein binding protein n=1 Tax=Solanum lycopersicum RepID=E2DDU6_SOLLC	1e-100	NA	parametric	0.00594733	0.0165143	0.147023	0.0032845	0.488531	0.464139	0.19167	0.113429	0.273373	0.0170101	0.636035	0.614198	0.330637	0.226745	-15.7539	-16.6029	-14.8407	-14.0387	2.72557e-05	1.28637e-05	3.74331e-05	7.01896e-05	-1.08326	0.457757	1.3647	1.54101	2.44795	0.90694	7.26338	428	moderate	0.629872
Glyma.08G220500		NA	0	NA	parametric	0.329386	0.388643	0.62627	0.214021	0.39436	0.104524	0.245	0.707658	0.750658	0.357814	0.54921	0.213717	0.39388	0.812485	-15.594	-16.7267	-16.4104	-15.8491	2.43406e-05	1.14777e-05	1.24521e-05	1.98456e-05	-1.08453	-0.966981	-0.294544	0.117549	0.789985	0.672436	5.72844	1160	moderate	0.910472
Glyma.08G220600		UniRef100_B9GLP4 Aspartyl protease family protein n=1 Tax=Populus trichocarpa RepID=B9GLP4_POPTR	0	ASPARTYL PROTEASES	parametric	0.868288	0.883628	0.535518	0.649392	0.972365	0.689067	0.434995	0.501613	0.676926	0.768562	0.989208	0.798474	0.587335	0.647537	-22.3384	-22.5937	-22.9918	-22.9697	2.25798e-07	3.11559e-07	1.56446e-07	1.90642e-07	0.464469	-0.529366	-0.24417	-0.993835	-0.708638	0.285196	6.71944	603	moderate	0.559532
Glyma.08G226800		UniRef100_C6T1Q5 Germin-like protein 7 n=1 Tax=Glycine max RepID=C6T1Q5_SOYBN	5e-150	NA	parametric	0.838295	0.857048	0.470899	0.424834	0.726602	0.893564	0.520651	0.437695	0.620212	0.577793	0.826563	0.940659	0.664075	0.589928	-21.0328	-21.1056	-21.5039	-21.6949	6.32749e-07	5.80898e-07	3.94866e-07	5.07805e-07	-0.123348	-0.680271	-0.31736	-0.556923	-0.194011	0.362911	6.74881	591	moderate	0.726341
Glyma.08G235300		UniRef100_G7LCV1 Serine protease inhibitor n=1 Tax=Medicago truncatula RepID=G7LCV1_MEDTR	2e-151	NA	parametric	0.93058	0.938544	0.630344	0.699908	0.99955	0.79228	0.55348	0.588614	0.753733	0.806729	1	0.873295	0.692064	0.72081	-22.9846	-22.7824	-22.4113	-22.4117	1.91038e-07	1.49288e-07	1.95175e-07	4.969e-07	-0.355763	0.0309051	1.3791	0.386668	1.73486	1.34819	5.87406	1054	moderate	0.101983
Glyma.08G238100		UniRef100_H1A980 Cytochrome P450 monooxygenase n=1 Tax=Medicago truncatula RepID=H1A980_MEDTR	0	FAMILY NOT NAMED	parametric	0.203245	0.260515	0.532391	0.20403	0.404887	0.0487522	0.177193	0.523652	0.674242	0.345824	0.559038	0.122474	0.312476	0.666684	-11.3538	-10.4254	-10.6901	-11.0463	0.000402729	0.000817284	0.000627712	0.000507485	1.02103	0.640292	0.333554	-0.380734	-0.687473	-0.306738	5.91136	1016	moderate	0.590457
Glyma.08G256600		UniRef100_F6KBT5 Allene oxide cyclase 5 n=1 Tax=Glycine max RepID=F6KBT5_SOYBN	0	NA	parametric	0.195429	0.252128	0.11124	0.172988	0.957053	0.51257	0.063254	0.0780615	0.223604	0.307145	0.980107	0.657075	0.148139	0.172741	-22.8808	-22.3482	-20.9686	-21.0118	1.45903e-07	2.5854e-07	6.11153e-07	6.82075e-07	0.825383	2.06653	2.22493	1.24115	1.39954	0.158397	6.04587	920	moderate	0.627397
Glyma.08G271600		NA	6e-107	NA	parametric	0.421102	0.475789	0.836116	0.87886	0.725918	0.219794	0.140858	0.251116	0.902891	0.931047	0.82605	0.364516	0.2651	0.400729	-20.5665	-21.8862	-22.0993	-21.7373	1.09644e-06	2.73541e-07	3.37249e-07	3.27176e-07	-2.003	-1.70095	-1.74469	0.302054	0.258306	-0.043748	5.77533	1116	moderate	0.181966
Glyma.08G271800		UniRef100_G7INR2 ATP-dependent DNA helicase Q1 n=1 Tax=Medicago truncatula RepID=G7INR2_MEDTR	2e-85	DNA HELICASE RECQ FAMILY MEMBER	non-parametric	0.649105	0.686456	0.126119	0.46074	0.749186	1	1	1	0.244657	0.61108	0.842776	1	1	1	-23.8808	-22.8482	-23.3075	-23.7622	7.5117e-08	2.40564e-07	1.43486e-07	1.11784e-07	1.67921	0.9337	0.573506	-0.745507	-1.1057	-0.360194	5.75535	1138	moderate	0.704443
Glyma.08G298700		UniRef100_G7KCF8 Transcription factor bHLH135 n=1 Tax=Medicago truncatula RepID=G7KCF8_MEDTR	1e-56	STEROL REGULATORY ELEMENT-BINDING PROTEIN	parametric	0.435508	0.489327	0.962428	0.311345	0.200271	0.257114	0.337924	0.929401	0.983288	0.466736	0.341246	0.407522	0.494191	0.963228	-19.6924	-20.5204	-20.5536	-19.6078	1.84807e-06	7.07443e-07	9.07531e-07	1.9448e-06	-1.38534	-1.026	0.0736006	0.359334	1.45894	1.0996	6.70274	613	moderate	0.458982
Glyma.08G311500	6	UniRef100_G7J1R6 Anthranilate N-benzoyltransferase protein n=1 Tax=Medicago truncatula RepID=G7J1R6_MEDTR	0	NA	parametric	0.0530519	0.0891882	0.414714	0.379266	0.829577	0.00862821	0.0613974	0.0956602	0.568344	0.534941	0.898526	0.0344513	0.144915	0.200221	-19.1338	-16.7526	-17.3618	-17.5196	1.98611e-06	1.331e-05	6.90335e-06	6.52681e-06	2.7445	1.79735	1.71643	-0.947147	-1.02807	-0.0809179	6.93865	525	moderate	0.436421
Glyma.08G334500	7	NA	2e-124	NA	parametric	1.02535e-05	0.000185515	0.00184604	2.15776e-06	2.80071e-05	0.746565	0.00648878	3.61079e-06	0.0111791	0.000112627	0.000592263	0.840972	0.0279606	0.000155615	-18.7383	-18.9487	-16.2013	-11.2973	3.21129e-06	2.06567e-06	1.73548e-05	0.000413176	-0.636541	2.43411	7.00746	3.07065	7.644	4.57335	5.77236	1120	moderate	0.201575
Glyma.08G337100	1	UniRef100_G7IY77 Chaperone protein dnaJ n=1 Tax=Medicago truncatula RepID=G7IY77_MEDTR	2e-109	DNAJ HOMOLOG SUBFAMILY C MEMBER	parametric	0.0413462	0.073281	0.00707162	0.0335623	0.63575	0.489878	0.0460745	0.106284	0.0297735	0.0931083	0.757986	0.637229	0.117487	0.216271	-20.7569	-20.2309	-22.765	-22.4069	9.58403e-07	9.34527e-07	1.73572e-07	2.58802e-07	-0.036396	-2.46509	-1.88878	-2.4287	-1.85239	0.57631	6.03688	923	moderate	0.818706
Glyma.08G338100	2	UniRef100_E9M5E9 Glycosyltransferase GT04F14 n=1 Tax=Pueraria montana var. lobata RepID=E9M5E9_PUEML	0	GLUCOSYL/GLUCURONOSYL TRANSFERASES	parametric	0.0114753	0.0272103	0.329825	0.00374014	0.00355494	0.7386	0.308825	0.00472457	0.486153	0.0186752	0.0180012	0.835171	0.464079	0.0221627	-23.1308	-22.9287	-22.3236	-20.0261	1.19864e-07	1.49949e-07	4.11501e-07	1.5239e-06	0.323067	1.77949	3.66829	1.45643	3.34523	1.8888	6.05211	917	moderate	0.362097
Glyma.08G339300	4	NA	2e-41	NA	parametric	0.0543454	0.0909336	0.869494	0.0335311	0.0120985	0.558483	0.569884	0.0291343	0.924829	0.0930456	0.0442671	0.69625	0.705609	0.0839649	-13.6491	-13.4049	-13.337	-12.0786	0.000115444	0.00010687	0.000106913	0.000253733	-0.111332	-0.110753	1.13612	0.000579685	1.24745	1.24687	7.55884	375	moderate	0.603706
Glyma.08G339400	4	NA	1e-56	NA	parametric	0.0675637	0.108065	0.829177	0.0284858	0.0135616	0.465754	0.67855	0.10317	0.898223	0.0825786	0.0480963	0.615616	0.790586	0.211665	-10.7533	-11.0806	-10.9852	-9.66996	0.000748463	0.000562303	0.000517884	0.00131315	-0.412584	-0.531304	0.811032	-0.11872	1.22362	1.34234	8.20268	273	moderate	0.441536
Glyma.08G339600	4	NA	6e-41	NA	parametric	0.010322	0.0250776	0.261603	0.00294626	0.0053307	0.875471	0.286973	0.00354422	0.412643	0.0156942	0.0241933	0.92873	0.440779	0.0179618	-13.7826	-13.7061	-13.1379	-11.407	9.19669e-05	7.86239e-05	0.000117291	0.000437427	-0.226147	0.35091	2.24986	0.577057	2.476	1.89895	6.3988	730	moderate	0.377709
Glyma.08G341700	6	UniRef100_P25272 Kunitz-type trypsin inhibitor KTI1 n=1 Tax=Glycine max RepID=KTI1_SOYBN	2e-154	NA	parametric	0.00873437	0.0221221	0.12849	0.446452	0.503352	0.00431112	0.00160028	0.00584456	0.247923	0.597858	0.649084	0.0207218	0.010095	0.0258794	-16.9838	-19.2599	-20.2662	-19.8471	1.00824e-05	1.78768e-06	1.04139e-06	1.52174e-06	-2.49567	-3.27525	-2.72804	-0.779582	-0.232363	0.547219	6.17654	850	moderate	0.869998
Glyma.08G342100		UniRef100_Q9XIS8 Trypsin inhibitor p20 n=1 Tax=Glycine max RepID=Q9XIS8_SOYBN	2e-154	NA	parametric	0.114569	0.163439	0.414443	0.604447	0.205257	0.112005	0.0223032	0.222475	0.568116	0.733436	0.347267	0.224666	0.069101	0.367636	-16.2665	-17.9613	-18.7844	-17.4707	1.41107e-05	6.0761e-06	2.71703e-06	7.84128e-06	-1.21557	-2.37669	-0.847631	-1.16111	0.367942	1.52906	7.08498	478	moderate	0.659205
Glyma.08G342200		UniRef100_P25272 Kunitz-type trypsin inhibitor KTI1 n=1 Tax=Glycine max RepID=KTI1_SOYBN	3e-150	NA	parametric	0.459603	0.511591	0.816745	0.499025	0.403851	0.385379	0.475493	0.127398	0.889865	0.645302	0.55808	0.540608	0.624331	0.246413	-19.2093	-18.2482	-18.4996	-17.5769	1.90326e-06	3.59222e-06	3.26122e-06	8.68129e-06	0.916405	0.776941	2.18944	-0.139464	1.27303	1.4125	6.8651	560	moderate	0.142417
Glyma.08G346100		UniRef100_Q9LSF2 Genomic DNA, chromosome 3, P1 clone: MJL12 n=1 Tax=Arabidopsis thaliana RepID=Q9LSF2_ARATH	0	NA	parametric	0.18287	0.238867	0.429779	0.656272	0.815578	0.0651026	0.0472635	0.0908654	0.582444	0.773849	0.889089	0.151317	0.119727	0.192875	-19.6142	-21.3149	-21.9843	-21.7898	1.43241e-06	5.09727e-07	4.08352e-07	9.6494e-07	-1.49065	-1.81056	-0.569938	-0.319913	0.920714	1.24063	7.79483	330	moderate	0.312689
Glyma.08G348500		UniRef100_Q5IFH8 Triterpene UDP-glucosyl transferase UGT73K1 n=1 Tax=Medicago truncatula RepID=Q5IFH8_MEDTR	0	GLUCOSYL/GLUCURONOSYL TRANSFERASES	parametric	0.0880742	0.132876	0.361344	0.110734	0.249828	0.0206263	0.171565	0.661687	0.517418	0.22287	0.399312	0.0652748	0.305364	0.777896	-18.8105	-17.2288	-17.7715	-18.4658	2.46969e-06	8.67071e-06	4.59684e-06	3.68185e-06	1.81182	0.896311	0.576102	-0.915509	-1.23572	-0.320209	5.90382	1028	moderate	0.190788
Glyma.08G359100		UniRef100_B9GMJ0 Laccase family protein n=1 Tax=Populus trichocarpa RepID=B9GMJ0_POPTR	0	MULTI-COPPER OXIDASE	parametric	0.672788	0.708302	0.515699	0.253762	0.385332	0.967316	0.594765	0.298633	0.659714	0.403685	0.540569	0.986224	0.725803	0.453253	-21.7272	-21.7501	-22.1188	-22.616	3.70832e-07	3.87533e-07	2.89203e-07	2.26831e-07	0.0635534	-0.358685	-0.709147	-0.422238	-0.772701	-0.350462	6.2871	797	moderate	0.984695
Glyma.08G363200		UniRef100_G7Z0A7 Flowering locus T-like protein 7 n=3 Tax=Glycine max RepID=G7Z0A7_SOYBN	5e-55	PHOSPHATIDYLETHANOLAMINE-BINDING PROTEIN	parametric	0.310021	0.369153	0.658349	0.111692	0.0908486	0.582582	0.934394	0.278282	0.775398	0.224226	0.192851	0.715861	0.966306	0.431362	-20.1117	-19.8585	-20.0616	-20.9024	1.23518e-06	1.23511e-06	1.11937e-06	7.55834e-07	-9.041e-05	-0.142038	-0.708584	-0.141947	-0.708494	-0.566546	6.00865	947	moderate	0.850538
Glyma.09G001700		UniRef100_G7JJL6 Solute carrier family 22 member n=1 Tax=Medicago truncatula RepID=G7JJL6_MEDTR	0	FAMILY NOT NAMED	parametric	0.0867706	0.131343	0.0229234	0.0409881	0.963517	0.56499	0.090452	0.105072	0.0705235	0.107881	0.983974	0.701795	0.192253	0.214509	-15.8816	-15.5311	-17.1378	-17.1102	1.88151e-05	2.52829e-05	7.22342e-06	8.66233e-06	0.426272	-1.38114	-1.11907	-1.80741	-1.54534	0.262072	5.72126	1165	moderate	0.527519
Glyma.09G021100		UniRef100_G7JIR7 Polygalacturonase n=1 Tax=Medicago truncatula RepID=G7JIR7_MEDTR	0	NA	non-parametric	0.90482	0.915611	0.562981	0.464358	1	1	0.726002	1	0.700087	0.614364	1	1	0.826116	1	-23.5752	-23.0324	-23.7418	-23.3332	1.27193e-07	2.68185e-07	1.08774e-07	2.60147e-07	1.07621	-0.225688	1.0323	-1.3019	-0.043905	1.25799	7.56862	373	moderate	0.808834
Glyma.09G022500		UniRef100_Q9XFL3 Peroxidase 1 (Fragment) n=1 Tax=Phaseolus vulgaris RepID=Q9XFL3_PHAVU	0	NA	parametric	0.560804	0.604888	0.733949	0.342766	0.424657	0.532249	0.420605	0.176583	0.831814	0.499051	0.57762	0.674133	0.573872	0.311713	-21.8616	-22.3482	-22.6109	-23.2373	3.3917e-07	2.1167e-07	2.96269e-07	1.38168e-07	-0.680187	-0.195097	-1.29558	0.485091	-0.615394	-1.10048	5.94654	995	moderate	0.730418
Glyma.09G026900		UniRef100_G7IML7 Reticuline oxidase-like protein n=1 Tax=Medicago truncatula RepID=G7IML7_MEDTR	0	D-LACTATE DEHYDROGENASE	parametric	0.107991	0.156287	0.0965938	0.741242	0.0468561	0.537655	0.379027	0.486241	0.201637	0.83706	0.118981	0.678689	0.53472	0.633901	-20.7256	-20.4409	-21.265	-20.2423	8.0366e-07	8.10071e-07	5.9861e-07	9.32416e-07	0.0114626	-0.424969	0.214388	-0.436432	0.202926	0.639358	5.6668	1225	moderate	0.863123
Glyma.09G028100	3	UniRef100_U5GXQ7 FAD-binding domain-containing family protein n=1 Tax=Populus trichocarpa RepID=U5GXQ7_POPTR	0	D-LACTATE DEHYDROGENASE	parametric	0.0301195	0.0571259	0.055152	0.00705862	0.0601041	0.639491	0.0608238	0.00665449	0.134071	0.029735	0.142768	0.760919	0.143981	0.0284694	-14.5029	-14.7646	-15.9536	-17.1142	4.62214e-05	4.65228e-05	1.67686e-05	1.12568e-05	0.0093797	-1.4628	-2.03776	-1.47217	-2.04714	-0.574966	6.60518	645	moderate	0.266612
Glyma.09G031400	5	UniRef100_B6V758 Boron transporter n=1 Tax=Vitis vinifera RepID=B6V758_VITVI	0	ANION EXCHANGE PROTEIN	parametric	0.0505515	0.0858533	0.979304	0.224393	0.282622	0.0999198	0.0677764	0.00964424	0.993256	0.369869	0.436009	0.206693	0.155887	0.0373656	-22.6966	-20.8611	-20.8344	-19.6905	2.3484e-07	6.50944e-07	7.03675e-07	1.3297e-06	1.47085	1.58323	2.50135	0.112376	1.0305	0.918122	5.88065	1049	moderate	0.76949
Glyma.09G034700		NA	9e-85	NA	parametric	0.623902	0.663432	0.638726	0.283583	0.42197	0.814737	0.547638	0.229465	0.760331	0.43709	0.575129	0.888464	0.687149	0.375859	-24.0271	-23.7824	-23.2899	-22.4369	5.99027e-08	9.07986e-08	3.13972e-07	4.1122e-07	0.600051	2.38994	2.77922	1.78989	2.17917	0.389275	6.78081	580	moderate	0.0536109
Glyma.09G036900		NA	4e-85	NA	parametric	0.187008	0.243257	0.147711	0.980218	0.155193	0.187164	0.904453	0.344718	0.274297	0.993759	0.284134	0.325115	0.947599	0.501025	-19.0583	-18.2482	-19.1469	-18.2665	2.25002e-06	4.09405e-06	2.53147e-06	3.5244e-06	0.863589	0.170033	0.647437	-0.693556	-0.216152	0.477404	6.8226	571	moderate	0.674234
Glyma.09G038500		UniRef100_G7IMU8 Endochitinase n=1 Tax=Medicago truncatula RepID=G7IMU8_MEDTR	0	CHITINASE-RELATED	parametric	0.728507	0.758394	0.668304	0.524954	0.660228	0.339453	0.686439	0.945924	0.782715	0.667787	0.776777	0.495731	0.796602	0.973416	-16.9123	-16.4935	-16.6774	-16.8661	1.04315e-05	1.42422e-05	1.1306e-05	1.25847e-05	0.449231	0.11614	0.270727	-0.333091	-0.178503	0.154587	8.13205	283	moderate	0.818957
Glyma.09G040600		UniRef100_G7INB7 ABA-responsive protein ABR17 n=1 Tax=Medicago truncatula RepID=G7INB7_MEDTR	9e-108	NA	parametric	0.0631936	0.102478	0.307903	0.245471	0.0270704	0.0863708	0.0398645	0.794307	0.463138	0.394408	0.0795662	0.185948	0.105686	0.874625	-15.7748	-17.0375	-17.7465	-16.017	2.52573e-05	7.52221e-06	5.74554e-06	2.35396e-05	-1.74747	-2.13619	-0.101612	-0.388716	1.64586	2.03458	7.24998	433	moderate	0.0778834
Glyma.09G067700		UniRef100_U5GB08 Membrane family protein n=1 Tax=Populus trichocarpa RepID=U5GB08_POPTR	3e-75	NA	parametric	0.470631	0.521656	0.663565	0.17742	0.150693	0.991661	0.746417	0.249975	0.779207	0.312777	0.278171	1	0.840841	0.399479	-15.272	-15.2741	-15.3635	-15.6758	3.14152e-05	2.91836e-05	2.72435e-05	2.04579e-05	-0.106309	-0.20555	-0.618803	-0.0992416	-0.512494	-0.413252	5.88595	1041	moderate	0.828195
Glyma.09G069800	4	UniRef100_V5N8Z7 Cysteine proteinase n=1 Tax=Phaseolus vulgaris RepID=V5N8Z7_PHAVU	0	CYSTEINE PROTEASE FAMILY C1-RELATED	parametric	2.90951e-05	0.000370067	0.000151847	0.000124091	0.0468771	0.000132194	5.7217e-06	4.77294e-06	0.00189527	0.00164447	0.119014	0.0017218	0.000210637	0.000187277	-11.761	-10.1831	-8.63414	-8.06261	0.000339194	0.000896168	0.00259384	0.00399831	1.40166	2.93491	3.55921	1.53325	2.15755	0.624301	6.33577	762	moderate	0.623579
Glyma.09G071500		UniRef100_G7IIP3 Polygalacturonase n=1 Tax=Medicago truncatula RepID=G7IIP3_MEDTR	0	NA	parametric	0.81104	0.832559	0.956812	0.467327	0.361674	0.843503	0.914736	0.61411	0.980002	0.617087	0.517758	0.90772	0.954037	0.741364	-19.2596	-19.16	-19.1873	-19.6581	1.8547e-06	2.25167e-06	1.9679e-06	1.96234e-06	0.279811	0.0854738	0.0813899	-0.194337	-0.198421	-0.0040839	6.98054	510	moderate	0.461747
Glyma.09G073900		UniRef100_U5FIS7 Membrane family protein n=1 Tax=Populus trichocarpa RepID=U5FIS7_POPTR	2e-78	NA	parametric	0.299621	0.359152	0.648388	0.361661	0.41318	0.114419	0.14313	0.0964702	0.767779	0.517751	0.566969	0.228158	0.268187	0.201464	-14.1696	-13.7339	-13.6163	-13.4024	7.9739e-05	8.42802e-05	9.56196e-05	0.000102712	0.0799097	0.262021	0.365248	0.182111	0.285338	0.103227	7.91207	315	moderate	0.729211
Glyma.09G076000		UniRef100_K7LCD5 Pectinesterase n=1 Tax=Glycine max RepID=K7LCD5_SOYBN	0	PHOSPHOENOLPYRUVATE DIKINASE-RELATED	parametric	0.243742	0.302748	0.580899	0.369531	0.197471	0.23616	0.0625708	0.629483	0.71444	0.525396	0.337837	0.383587	0.146932	0.753111	-21.0004	-22.3887	-23.015	-21.493	6.09699e-07	3.45754e-07	1.45302e-07	3.81172e-07	-0.818348	-2.06904	-0.677655	-1.2507	0.140694	1.39139	5.9912	963	moderate	0.469001
Glyma.09G112700		NA	3e-144	NA	parametric	0.299008	0.35854	0.291708	0.87033	0.211878	0.256275	0.114108	0.537743	0.445856	0.925358	0.355175	0.406528	0.22771	0.678761	-15.1804	-14.7964	-14.4417	-14.8673	3.12804e-05	3.95401e-05	5.75828e-05	4.09706e-05	0.338056	0.880378	0.389329	0.542322	0.0512737	-0.491049	6.46055	708	moderate	0.903432
Glyma.09G117900		UniRef100_I1L2S6 PIN1b n=1 Tax=Glycine max RepID=I1L2S6_SOYBN	0	NA	parametric	0.475108	0.526051	0.191302	0.501527	0.486767	0.962367	0.198241	0.531712	0.330186	0.647466	0.634368	0.983255	0.338772	0.673643	-18.8558	-18.8141	-20.0291	-19.4055	2.43555e-06	2.88332e-06	1.41983e-06	1.72796e-06	0.243485	-0.778528	-0.495175	-1.02201	-0.73866	0.283352	6.06493	906	moderate	0.871851
Glyma.09G118900		UniRef100_B9I4I1 Cationic amino acid transporter 1 family protein n=1 Tax=Populus trichocarpa RepID=B9I4I1_POPTR	0	AMINO ACID TRANSPORTER	parametric	0.375765	0.433103	0.505794	0.197034	0.284914	0.368341	0.243335	0.0972621	0.651085	0.337303	0.438541	0.524252	0.391932	0.202676	-13.7458	-14.135	-14.4199	-14.8872	8.69979e-05	6.126e-05	4.87223e-05	5.0457e-05	-0.506036	-0.8364	-0.785928	-0.330364	-0.279892	0.0504723	6.68528	619	moderate	0.473398
Glyma.09G133900		UniRef100_G8A317 Cell wall-associated hydrolase n=1 Tax=Medicago truncatula RepID=G8A317_MEDTR	4e-76	NA	parametric	0.205988	0.26332	0.0902151	0.0875829	0.678095	0.129851	0.853539	0.625021	0.191908	0.187898	0.790209	0.249878	0.914354	0.749717	-19.6545	-20.7632	-19.5011	-19.2159	1.52796e-06	6.04418e-07	2.37034e-06	2.32009e-06	-1.33799	0.633488	0.602576	1.97147	1.94056	-0.030912	6.29049	792	moderate	0.449336
Glyma.09G143900	6	UniRef100_B9ID65 Calmodulin-binding family protein n=1 Tax=Populus trichocarpa RepID=B9ID65_POPTR	0	MYOSIN	parametric	0.0198979	0.0415146	0.187314	0.557675	0.551121	0.00563833	0.00423018	0.0178785	0.325295	0.695556	0.690078	0.0252144	0.0204449	0.0588754	-20.4509	-18.7851	-18.1271	-18.4126	9.05921e-07	2.70855e-06	3.6956e-06	3.98594e-06	1.58006	2.02835	2.13746	0.448289	0.557401	0.109113	6.08377	896	moderate	0.45913
Glyma.09G144500		UniRef100_Q6R2L1 Photosystem I A apoprotein (Fragment) n=1 Tax=Pennisetum americanum RepID=Q6R2L1_PENAM	3e-66	NA	parametric	0.530077	0.576789	0.473443	0.49354	0.873114	0.179899	0.594368	0.713241	0.622441	0.640472	0.927135	0.315981	0.725479	0.816578	-22.5752	-23.5324	-23.0399	-22.9317	2.30746e-07	1.00338e-07	1.56053e-07	2.14424e-07	-1.20143	-0.564272	-0.105843	0.637161	1.09559	0.458429	6.2735	800	moderate	0.765016
Glyma.09G147200		UniRef100_Q5RM57 Drought responsive element binding protein n=1 Tax=Glycine soja RepID=Q5RM57_GLYSO	0	NA	parametric	0.147816	0.200977	0.49768	0.866918	0.384559	0.0537729	0.0378738	0.151479	0.644109	0.923239	0.53978	0.131562	0.101775	0.279219	-19.7268	-21.2881	-21.7856	-21.1421	1.24198e-06	4.87634e-07	5.39349e-07	5.30363e-07	-1.34878	-1.20336	-1.22759	0.145421	0.121184	-0.024237	5.93282	1002	moderate	0.23503
Glyma.09G148400	5	UniRef100_G7KQF6 Molybdenum cofactor sulfurase n=1 Tax=Medicago truncatula RepID=G7KQF6_MEDTR	0	MOLYBDOPTERIN COFACTOR SULFURASE (MOSC)	parametric	0.0250746	0.0496303	0.825726	0.0330817	0.00724004	0.24188	0.444559	0.0123791	0.895883	0.0921497	0.0302969	0.390263	0.596197	0.0450211	-22.0504	-21.3919	-21.511	-19.696	3.66264e-07	4.49677e-07	3.85619e-07	1.48163e-06	0.296006	0.0742929	2.01622	-0.221713	1.72022	1.94193	5.66942	1222	moderate	0.892438
Glyma.09G153700	2	NA	1e-104	NA	parametric	0.0211683	0.0435728	0.625948	0.589132	0.278996	0.00735873	0.0316295	0.00790842	0.75038	0.721198	0.432101	0.0306645	0.0891223	0.0323187	-23.2346	-20.7713	-21.1324	-20.3081	1.34758e-07	7.51661e-07	5.06118e-07	9.79419e-07	2.47971	1.9091	2.86156	-0.570609	0.381845	0.952453	5.77515	1117	moderate	0.894034
Glyma.09G153900		UniRef100_C0L7E2 Enolase n=1 Tax=Annona cherimola RepID=C0L7E2_ANNCH	0	ENOLASE	parametric	0.501801	0.550435	0.162865	0.387898	0.743267	0.811647	0.208471	0.359302	0.294222	0.542979	0.838559	0.886454	0.351121	0.515473	-17.3363	-17.4941	-18.4713	-18.2541	6.55081e-06	6.49748e-06	4.74796e-06	7.82487e-06	-0.011794	-0.464367	0.256392	-0.452573	0.268186	0.720759	8.04903	293	moderate	0.232542
Glyma.09G154700	4	UniRef100_V5N828 Chloroplast pigment-binding protein CP26 n=1 Tax=Phaseolus vulgaris RepID=V5N828_PHAVU	0	CHLOROPHYLL A/B BINDING PROTEIN	parametric	0.00100743	0.00443112	0.000596777	0.000972922	0.16153	0.00959354	0.000188637	0.000220057	0.00497956	0.00705256	0.292476	0.0372172	0.00221334	0.00247006	-11.5769	-11.1987	-10.6033	-10.4272	0.000356479	0.000452993	0.000695798	0.000769639	0.345672	0.96485	1.11036	0.619178	0.764692	0.145513	5.95628	989	moderate	0.991886
Glyma.09G163900		UniRef100_G7KKP1 Kunitz-type trypsin inhibitor alpha chain n=1 Tax=Medicago truncatula RepID=G7KKP1_MEDTR	1e-143	NA	parametric	0.0283094	0.0544722	0.24613	0.228271	0.739957	0.417449	0.0147462	0.0743505	0.395128	0.374439	0.836158	0.570928	0.0511775	0.166767	-16.972	-17.8367	-19.0989	-18.7506	8.25338e-06	5.95312e-06	1.99884e-06	3.46597e-06	-0.471339	-2.04582	-1.25172	-1.57448	-0.780386	0.794095	5.90069	1029	moderate	0.341776
Glyma.09G181100		UniRef100_B7FM99 Non-specific lipid-transfer protein n=1 Tax=Medicago truncatula RepID=B7FM99_MEDTR	9e-59	NA	parametric	0.1951	0.251802	0.541392	0.0610219	0.0764259	0.253569	0.646142	0.316724	0.681949	0.144312	0.170121	0.403488	0.766159	0.472338	-21.6365	-22.6215	-22.1089	-20.493	4.48075e-07	2.01064e-07	5.8899e-07	8.4413e-07	-1.15608	0.394501	0.913724	1.55058	2.06981	0.519223	7.39478	404	moderate	0.642374
Glyma.09G182400		UniRef100_B9I2K3 Calmodulin-binding protein 60-C n=1 Tax=Populus trichocarpa RepID=B9I2K3_POPTR	0	NA	parametric	0.162881	0.217305	0.534668	0.244184	0.047176	0.269486	0.202552	0.76266	0.676184	0.392944	0.119583	0.4215	0.344012	0.852323	-16.3006	-16.7386	-16.9789	-16.1237	1.81629e-05	1.03255e-05	8.54916e-06	1.61531e-05	-0.814792	-1.08714	-0.169191	-0.272352	0.6456	0.917953	5.88467	1042	moderate	0.645328
Glyma.09G185500	6	UniRef100_Q39876 Maturation-associated protein n=1 Tax=Glycine max RepID=Q39876_SOYBN	4e-173	NA	parametric	0.0481731	0.082643	0.794889	0.0455544	0.0864876	0.371566	0.233122	0.00933154	0.875012	0.116552	0.186133	0.527402	0.380062	0.0364471	-20.2627	-19.3114	-19.0405	-17.0942	9.86271e-07	1.63822e-06	2.53804e-06	1.18165e-05	0.732072	1.36366	3.58268	0.631589	2.85061	2.21902	6.86312	562	moderate	0.233
Glyma.09G196000		UniRef100_E0X6S2 3-hydroxy-3-methylglutaryl-coenzyme A reductase n=1 Tax=Glycyrrhiza uralensis RepID=E0X6S2_GLYUR	0	3-HYDROXY-3-METHYLGLUTARYL-COENZYME A REDUCTASE	parametric	0.710905	0.742513	0.552238	0.37638	0.717444	0.307541	0.673175	0.934489	0.691093	0.532182	0.819644	0.462742	0.786506	0.966367	-16.68	-15.7092	-16.2634	-16.5986	1.03331e-05	3.00033e-05	1.8234e-05	1.23593e-05	1.53786	0.819362	0.258323	-0.718494	-1.27953	-0.561038	8.00061	297	moderate	0.369824
Glyma.09G202700	6	NA	1e-38	NA	parametric	0.0136431	0.0310692	0.446166	0.315532	0.569827	0.00187289	0.0236994	0.0771471	0.597581	0.471121	0.705565	0.0112931	0.0722258	0.171301	-16.362	-18.2134	-17.8737	-17.6222	1.31909e-05	4.09122e-06	4.73143e-06	7.83564e-06	-1.68894	-1.4792	-0.751424	0.209746	0.93752	0.727774	5.88223	1047	moderate	0.652257
Glyma.09G203000		UniRef100_A9YWR2 BHLH transcription factor n=1 Tax=Medicago truncatula RepID=A9YWR2_MEDTR	0	STEROL REGULATORY ELEMENT-BINDING PROTEIN	parametric	0.325265	0.384599	0.197939	0.674151	0.0974709	0.583562	0.456936	0.359003	0.338421	0.787228	0.202988	0.716624	0.60768	0.515205	-22.5752	-22.0806	-23.2899	-21.6811	2.04877e-07	2.76528e-07	1.46978e-07	3.92792e-07	0.432666	-0.47916	0.939008	-0.911826	0.506342	1.41817	5.79082	1110	moderate	0.960627
Glyma.09G203200		UniRef100_G7KF59 Hydroxyproline-rich glycoprotein n=2 Tax=Medicago truncatula RepID=G7KF59_MEDTR	4e-81	NA	parametric	0.549975	0.595095	0.948615	0.2669	0.178016	0.74971	0.843216	0.430462	0.974918	0.418613	0.313519	0.843173	0.907499	0.583087	-22.0481	-22.2501	-22.2094	-21.3122	4.23541e-07	2.64803e-07	2.28609e-07	5.58684e-07	-0.67758	-0.889622	0.399532	-0.212042	1.07711	1.28915	6.26067	807	moderate	0.581444
Glyma.09G211700		UniRef100_B9HVN9 Calcium-dependent protein kinase n=1 Tax=Populus trichocarpa RepID=B9HVN9_POPTR	0	FAMILY NOT NAMED	parametric	0.1738	0.229236	0.106073	0.0605768	0.380917	0.129113	0.923457	0.475152	0.215964	0.143596	0.536414	0.248858	0.95953	0.624012	-20.2627	-21.2588	-20.1881	-19.6388	1.16908e-06	5.82373e-07	1.07072e-06	1.6137e-06	-1.00536	-0.126791	0.464994	0.878572	1.47036	0.591785	6.47526	701	moderate	0.942233
Glyma.09G235300		UniRef100_B8YPF8 R2R3 MYB transcription factor splice variant 1 n=1 Tax=Vitis vinifera RepID=B8YPF8_VITVI	4e-173	MYB-LIKE DNA-BINDING PROTEIN MYB	parametric	0.212003	0.269671	0.814049	0.871501	0.928986	0.147948	0.0744569	0.0930367	0.887997	0.926113	0.962941	0.274588	0.166935	0.196178	-23.3252	-21.6869	-21.4362	-21.531	1.25369e-07	4.11114e-07	3.9784e-07	4.88888e-07	1.71336	1.66601	1.96332	-0.04735	0.249965	0.297316	5.92916	1006	moderate	0.619629
Glyma.09G238000		UniRef100_Q2HUT2 Amino acid/polyamine transporter II n=1 Tax=Medicago truncatula RepID=Q2HUT2_MEDTR	0	AMINO ACID TRANSPORTER	parametric	0.0683745	0.109065	0.0172441	0.0964763	0.587887	0.103466	0.407408	0.709942	0.0573267	0.201468	0.720225	0.212101	0.561488	0.814118	-22.0884	-20.8897	-22.8166	-22.4449	2.90438e-07	7.22549e-07	2.58301e-07	2.20891e-07	1.31487	-0.169175	-0.394893	-1.48404	-1.70976	-0.225718	6.88072	551	moderate	0.839831
Glyma.09G241800		UniRef100_B9GP51 HD-ZIP family protein n=1 Tax=Populus trichocarpa RepID=B9GP51_POPTR	5e-169	FAMILY NOT NAMED	parametric	0.147895	0.201076	0.102815	0.0331175	0.178171	0.269623	0.635547	0.189362	0.211141	0.0922172	0.313729	0.421687	0.75782	0.327766	-16.596	-16.1117	-16.8591	-17.4603	1.30422e-05	1.5219e-05	9.75348e-06	6.49176e-06	0.222687	-0.419196	-1.0065	-0.641883	-1.22919	-0.587308	5.87762	1053	moderate	0.749424
Glyma.09G251600		UniRef100_M9WP20 PIN9b n=1 Tax=Glycine max RepID=M9WP20_SOYBN	0	NA	parametric	0.181438	0.237417	0.87291	0.157548	0.0515608	0.268888	0.345312	0.58203	0.927013	0.287296	0.127548	0.420823	0.501612	0.715381	-17.9852	-17.4408	-17.3648	-18.4012	4.33226e-06	7.83136e-06	8.00658e-06	6.29618e-06	0.854142	0.886065	0.539356	0.0319238	-0.314786	-0.34671	7.68749	353	moderate	0.467436
Glyma.09G263400	7	UniRef100_B9GW54 SPX domain-containing family protein n=1 Tax=Populus trichocarpa RepID=B9GW54_POPTR	0	MAJOR FACILITATOR SUPERFAMILY DOMAIN-CONTAINING PROTEIN-RELATED	parametric	7.24244e-05	0.000688626	0.0509708	0.000149343	0.000217352	0.000816326	0.00039167	1.04334e-05	0.126484	0.00187487	0.00244921	0.00624474	0.0037017	0.000310495	-14.5243	-16.3508	-17.1849	-19.3877	5.09139e-05	1.28548e-05	9.01091e-06	1.62554e-06	-1.98575	-2.49832	-4.96907	-0.512564	-2.98332	-2.47075	5.81287	1095	moderate	0.532017
Glyma.09G273500		UniRef100_G7LAQ6 Mannan endo-1,4-beta-mannosidase n=1 Tax=Medicago truncatula RepID=G7LAQ6_MEDTR	0	NA	parametric	0.298564	0.358052	0.188441	0.667679	0.429774	0.196147	0.984453	0.622046	0.326693	0.782297	0.582444	0.336169	0.996264	0.74748	-20.0923	-19.5574	-20.1026	-19.7859	1.13979e-06	1.53271e-06	1.12927e-06	1.45138e-06	0.427313	-0.013375	0.348658	-0.440688	-0.0786552	0.362033	5.98251	969	moderate	0.956134
Glyma.09G277800		UniRef100_P22195 Cationic peroxidase 1 n=1 Tax=Arachis hypogaea RepID=PER1_ARAHY	0	NA	parametric	0.192508	0.249072	0.743276	0.75715	0.949632	0.0538717	0.0738861	0.0935086	0.838559	0.848435	0.975578	0.131733	0.166037	0.196924	-18.9581	-20.7278	-20.9974	-21.0493	2.20699e-06	7.63414e-07	7.20338e-07	1.38939e-06	-1.53154	-1.61533	-0.667621	-0.0837917	0.863919	0.947711	7.76164	340	moderate	0.354116
Glyma.09G277900		UniRef100_P22195 Cationic peroxidase 1 n=1 Tax=Arachis hypogaea RepID=PER1_ARAHY	0	NA	parametric	0.0831964	0.127118	0.22791	0.808894	0.141613	0.0492905	0.0207394	0.20133	0.374067	0.884488	0.266149	0.123499	0.0655398	0.342506	-19.1589	-20.7588	-21.6704	-20.5353	2.01644e-06	7.61363e-07	5.25728e-07	1.31724e-06	-1.40515	-1.93942	-0.614286	-0.534268	0.790866	1.32513	7.62204	363	moderate	0.790706
Glyma.09G283400	3	UniRef100_G7IBD4 Chaperone protein dnaJ n=1 Tax=Medicago truncatula RepID=G7IBD4_MEDTR	0	FAMILY NOT NAMED	parametric	0.000186937	0.00132406	0.0156526	4.72134e-05	7.16637e-05	0.0146849	0.977495	0.00201349	0.0534502	0.000845167	0.00112672	0.051016	0.992174	0.0119258	-14.3948	-15.3411	-14.4072	-12.2429	6.80055e-05	2.82097e-05	4.93206e-05	0.000223579	-1.26946	-0.46346	1.71706	0.805999	2.98652	2.18052	6.71155	606	moderate	0.385346
Glyma.09G283900		NA	0	NA	parametric	0.110679	0.159275	0.264772	0.578244	0.0802223	0.124209	0.717372	0.154322	0.416212	0.712242	0.176241	0.241986	0.819597	0.282964	-21.8309	-21.1306	-21.6218	-20.8078	4.20021e-07	6.06928e-07	3.72629e-07	7.32555e-07	0.531064	-0.172719	0.802478	-0.703784	0.271413	0.975197	6.39948	727	moderate	0.93244
Glyma.10G000500		UniRef100_E2FKH7 Sieve element occlusion f n=1 Tax=Glycine max RepID=E2FKH7_SOYBN	0	NA	parametric	0.860037	0.876394	0.447722	0.950835	0.480886	0.741681	0.634809	0.770264	0.599067	0.976285	0.629111	0.837355	0.75728	0.857622	-21.2199	-20.8297	-21.7408	-20.8969	7.28569e-07	7.71903e-07	3.96712e-07	7.56784e-07	0.0833549	-0.876972	0.0548168	-0.960327	-0.028538	0.931789	7.11051	470	moderate	0.970614
Glyma.10G010000		UniRef100_G7ICS4 Polygalacturonase n=1 Tax=Medicago truncatula RepID=G7ICS4_MEDTR	0	NA	parametric	0.123378	0.173636	0.025457	0.0663015	0.86	0.303369	0.217457	0.297265	0.0761122	0.153399	0.918755	0.458239	0.361805	0.451821	-20.9837	-20.1834	-22.1437	-22.0106	5.86827e-07	9.39539e-07	2.56007e-07	4.47491e-07	0.679018	-1.19676	-0.391078	-1.87577	-1.0701	0.805677	5.8035	1101	moderate	0.399023
Glyma.10G010100		UniRef100_B9GSX8 NPR1/NIM1-interacting protein 1 n=1 Tax=Populus trichocarpa RepID=B9GSX8_POPTR	5e-83	NA	parametric	0.236211	0.295113	0.758388	0.0953961	0.084498	0.773719	0.498831	0.176532	0.84931	0.199809	0.183007	0.859996	0.645116	0.311643	-16.6937	-17.0082	-17.3449	-15.2868	2.0815e-05	1.35775e-05	6.0755e-06	2.78614e-05	-0.616405	-1.77655	0.420645	-1.16014	1.03705	2.19719	7.05711	485	moderate	0.0645321
Glyma.10G014600	7	UniRef100_D5FFI0 MYB transcription factor MYB112 n=1 Tax=Medicago truncatula RepID=D5FFI0_MEDTR	0	MYB-LIKE DNA-BINDING PROTEIN MYB	parametric	0.00743739	0.0195755	0.18437	0.0131557	0.03393	0.00227339	0.0582567	0.852337	0.321632	0.0470414	0.0938697	0.0130311	0.139551	0.913582	-17.5699	-15.6477	-16.3042	-17.4451	6.46473e-06	2.33543e-05	1.35892e-05	6.75164e-06	1.85303	1.0718	0.062647	-0.78123	-1.79038	-1.00915	5.93007	1005	moderate	0.818946
Glyma.10G015500		NA	2e-116	NA	parametric	0.533591	0.580012	0.661372	0.522905	0.237012	0.50935	0.852564	0.285717	0.777627	0.666019	0.384573	0.654247	0.913766	0.439413	-22.8004	-22.2677	-22.6188	-21.6367	1.66419e-07	3.13356e-07	2.07142e-07	5.9543e-07	0.912982	0.315803	1.83911	-0.597179	0.926131	1.52331	6.89484	547	moderate	0.812839
Glyma.10G017000		UniRef100_B9I9P6 Endo-1 family protein n=1 Tax=Populus trichocarpa RepID=B9I9P6_POPTR	0	ENDO-1,4-BETA-GLUCANASE	parametric	0.180209	0.236065	0.585496	0.90334	0.492071	0.0532951	0.202315	0.0983278	0.718153	0.946832	0.639158	0.130692	0.343716	0.204377	-24.0271	-22.0324	-22.5399	-21.8974	6.23512e-08	4.47298e-07	2.15586e-07	5.97855e-07	2.84275	1.78977	3.26131	-1.05298	0.418559	1.47153	7.15087	461	moderate	0.208702
Glyma.10G018700		UniRef100_B4UW73 Universal stress protein n=1 Tax=Arachis hypogaea RepID=B4UW73_ARAHY	2e-115	NA	parametric	0.48944	0.539238	0.157718	0.358498	0.751362	0.43945	0.573944	0.77563	0.287535	0.514688	0.84431	0.591544	0.708908	0.861336	-16.6323	-16.232	-16.9945	-16.8329	1.07448e-05	1.93259e-05	8.97955e-06	9.80808e-06	0.846897	-0.258925	-0.131597	-1.10582	-0.978494	0.127328	6.45882	710	moderate	0.504318
Glyma.10G021700		UniRef100_B9I9X0 Hydroxyproline-rich glycoprotein n=1 Tax=Populus trichocarpa RepID=B9I9X0_POPTR	5e-90	NA	parametric	0.204563	0.261925	0.755205	0.926662	0.670247	0.05257	0.161871	0.122135	0.847097	0.961467	0.784121	0.129373	0.292902	0.239081	-23.8808	-22.362	-22.5808	-22.2812	7.53196e-08	3.33325e-07	2.04441e-07	2.89133e-07	2.14583	1.44059	1.94063	-0.705242	-0.205196	0.500046	6.44021	717	moderate	0.548316
Glyma.10G026300		UniRef100_Q8GXU9 Protein FANTASTIC FOUR 2 n=1 Tax=Arabidopsis thaliana RepID=FAF2_ARATH	0	NA	parametric	0.671053	0.706702	0.425533	0.765985	0.67314	0.449717	0.242692	0.439706	0.578449	0.854751	0.786489	0.600943	0.391224	0.591791	-21.4948	-21.0806	-20.6432	-20.8717	4.43627e-07	5.62744e-07	7.23345e-07	7.83018e-07	0.343133	0.705337	0.819699	0.362204	0.476566	0.114362	5.99644	954	moderate	0.84936
Glyma.10G028100		UniRef100_G7IDM7 Non-specific lipid-transfer protein n=1 Tax=Medicago truncatula RepID=G7IDM7_MEDTR	8e-125	NA	parametric	0.652865	0.689987	0.846868	0.301916	0.255514	0.680208	0.864193	0.513591	0.909883	0.456726	0.405682	0.791856	0.921422	0.657909	-20.1293	-19.8234	-19.9662	-20.8383	9.54248e-07	1.11876e-06	1.74903e-06	1.21473e-06	0.229466	0.874115	0.348204	0.644649	0.118738	-0.525911	6.96331	515	moderate	0.0288498
Glyma.10G029600		UniRef100_K4HFU8 Heat shock transcription factor HSFA6b n=1 Tax=Glycine max RepID=K4HFU8_SOYBN	0	HEAT SHOCK TRANSCRIPTION FACTOR	parametric	0.121102	0.171013	0.246377	0.0410069	0.110985	0.0888439	0.609622	0.450336	0.395405	0.107918	0.223241	0.189803	0.73777	0.601522	-20.0633	-18.9627	-19.6782	-20.6979	1.46267e-06	2.56129e-06	1.37219e-06	6.36542e-07	0.80826	-0.0921249	-1.20028	-0.900385	-2.00854	-1.10816	6.00302	950	moderate	0.417292
Glyma.10G036700	1	UniRef100_G8EW00 Ethylene response factor 5 n=1 Tax=Medicago sativa RepID=G8EW00_MEDSA	0	NA	parametric	0.0224833	0.0456797	0.778808	0.0801483	0.0204	0.0126593	0.0262932	0.692241	0.863633	0.176122	0.0647805	0.0457442	0.0779084	0.800814	-20.3901	-22.1787	-22.3455	-20.7262	1.13942e-06	2.72098e-07	2.22007e-07	7.9768e-07	-2.0661	-2.35962	-0.514413	-0.293518	1.55168	1.8452	5.95937	986	moderate	0.670101
Glyma.10G056000		NA	2e-90	NA	parametric	0.0738997	0.115783	0.0757347	0.651242	0.0290861	0.379594	0.410147	0.301426	0.169022	0.769935	0.0838617	0.535209	0.564086	0.456165	-20.9637	-20.4072	-21.6158	-20.0543	6.8897e-07	8.56167e-07	4.74947e-07	1.21155e-06	0.31345	-0.536675	0.814343	-0.850125	0.500893	1.35102	6.16032	858	moderate	0.926582
Glyma.10G113600		UniRef100_D7F7K7 Lectin n=1 Tax=Glycine max RepID=D7F7K7_SOYBN	0	NA	parametric	0.851256	0.868599	0.906266	0.891967	0.970096	0.415036	0.537065	0.571442	0.948749	0.939673	0.987811	0.568637	0.678189	0.70687	-23.7771	-23.0324	-23.138	-23.1716	7.52183e-08	1.51111e-07	2.59532e-07	1.74549e-07	1.00645	1.78676	1.21448	0.780302	0.208026	-0.572276	6.01136	944	moderate	0.324883
Glyma.10G136400		UniRef100_Q7XPZ3 OSJNBa0004N05.15 protein n=4 Tax=Oryza sativa RepID=Q7XPZ3_ORYSJ	0	ARP2/3 COMPLEX 34 KDA SUBUNIT	parametric	0.619148	0.659164	0.755561	0.793389	0.963003	0.228142	0.26773	0.331233	0.847349	0.87401	0.983657	0.374316	0.419529	0.487537	-22.0328	-21.4615	-21.3197	-21.2986	3.85565e-07	5.41568e-07	5.35844e-07	5.26157e-07	0.490168	0.47484	0.44852	-0.015327	-0.041648	-0.02632	7.84862	323	moderate	0.984018
Glyma.10G137400		NA	0	NA	parametric	0.868565	0.883799	0.590939	0.464414	0.690994	0.610571	0.981799	0.760926	0.722683	0.614395	0.799842	0.738523	0.994662	0.851112	-20.4458	-20.777	-20.4271	-20.1693	9.67757e-07	8.69466e-07	8.28665e-07	1.20972e-06	-0.154514	-0.223856	0.321952	-0.0693411	0.476467	0.545808	6.64868	630	moderate	0.859356
Glyma.10G143200		UniRef100_G7IAB3 Ribosomal protein S12 n=1 Tax=Medicago truncatula RepID=G7IAB3_MEDTR	5e-56	NA	parametric	0.439161	0.492803	0.176297	0.374666	0.794554	0.545827	0.137155	0.235912	0.311359	0.530462	0.874816	0.685584	0.260083	0.383294	-20.3293	-20.7265	-21.6551	-21.4854	8.5392e-07	7.15426e-07	4.50456e-07	6.61452e-07	-0.255298	-0.922714	-0.368463	-0.667416	-0.113165	0.554251	6.42903	720	moderate	0.371391
Glyma.10G151000		UniRef100_T2DNQ5 Dormancy/auxin associated protein Drm3 n=1 Tax=Phaseolus vulgaris RepID=T2DNQ5_PHAVU	2e-89	NA	parametric	0.151514	0.204976	0.506652	0.0393261	0.0878817	0.722654	0.770429	0.0711755	0.651868	0.10467	0.188311	0.823505	0.857756	0.161636	-15.9711	-16.2333	-15.7383	-14.3682	2.91013e-05	1.34403e-05	1.98213e-05	5.83266e-05	-1.11452	-0.554034	1.00307	0.560487	2.11759	1.55711	6.43177	719	moderate	0.132321
Glyma.10G157200		UniRef100_B9I7Z1 GDSL-motif lipase/hydrolase family protein n=1 Tax=Populus trichocarpa RepID=B9I7Z1_POPTR	0	ZINC FINGER FYVE DOMAIN CONTAINING PROTEIN	parametric	0.794849	0.817894	0.839378	0.465495	0.363441	0.881608	0.721113	0.559644	0.904933	0.615412	0.519502	0.932812	0.822334	0.697272	-21.8616	-22.0324	-22.265	-21.1979	4.13695e-07	3.45595e-07	3.30841e-07	5.40973e-07	-0.259482	-0.322428	0.386991	-0.0629459	0.646473	0.709419	7.03056	491	moderate	0.961693
Glyma.10G176400		UniRef100_P30236 22.0 kDa class IV heat shock protein n=1 Tax=Glycine max RepID=HSP41_SOYBN	5e-137	SMALL HEAT-SHOCK PROTEIN (HSP20) FAMILY	parametric	0.596378	0.637916	0.25429	0.734394	0.462801	0.781603	0.273177	0.623035	0.404282	0.832108	0.612949	0.865743	0.425753	0.748231	-22.3317	-22.5324	-23.388	-22.8492	3.0539e-07	2.93969e-07	1.0616e-07	3.03498e-07	-0.054993	-1.52441	-0.008966	-1.46942	0.0460273	1.51545	6.92908	533	moderate	0.621646
Glyma.10G184600	1	UniRef100_G7I3Z2 Inhibitor of trypsin and hageman factor n=1 Tax=Medicago truncatula RepID=G7I3Z2_MEDTR	3e-42	NA	parametric	0.0266214	0.0520068	0.466313	0.224847	0.333316	0.00472963	0.0583875	0.261727	0.616122	0.370406	0.489624	0.0221812	0.13979	0.412786	-21.1365	-22.5324	-22.2474	-21.8644	4.8015e-07	2.07117e-07	2.99757e-07	6.177e-07	-1.21304	-0.679691	0.363423	0.533349	1.57646	1.04311	5.96797	980	moderate	0.362979
Glyma.10G184700		UniRef100_G7I4R6 Inhibitor of trypsin and hageman factor n=1 Tax=Medicago truncatula RepID=G7I4R6_MEDTR	3e-42	NA	parametric	0.234231	0.292994	0.474868	0.634449	0.760175	0.32736	0.0724975	0.140046	0.623745	0.756973	0.850605	0.483561	0.163825	0.26396	-21.0625	-22.1595	-22.9493	-22.616	4.81425e-07	3.20333e-07	1.75022e-07	2.4615e-07	-0.58774	-1.45977	-0.967775	-0.872034	-0.380035	0.491999	5.74193	1151	moderate	0.514819
Glyma.10G193500		UniRef100_I1LCI3 Superoxide dismutase n=1 Tax=Glycine max RepID=I1LCI3_SOYBN	2e-178	SUPEROXIDE DISMUTASE 2	parametric	0.0988802	0.145674	0.447917	0.828403	0.630436	0.025119	0.027596	0.0823766	0.599223	0.897638	0.753803	0.0753897	0.0807012	0.179697	-13.7798	-14.8802	-15.2058	-15.0015	9.00566e-05	3.99608e-05	4.50826e-05	3.59836e-05	-1.17225	-0.998259	-1.32349	0.173987	-0.151245	-0.325232	8.14673	280	moderate	0.790208
Glyma.10G194000		UniRef100_I1LCI8 Flavonol 3-O-glucoside (1->6) rhamnosyltransferase n=1 Tax=Glycine max RepID=I1LCI8_SOYBN	0	GLUCOSYL/GLUCURONOSYL TRANSFERASES	parametric	0.192849	0.249424	0.745178	0.138249	0.0393035	0.866302	0.699372	0.213599	0.839961	0.261556	0.104625	0.922813	0.80627	0.357275	-14.9326	-14.8589	-14.7163	-15.7413	3.8281e-05	3.9385e-05	3.95327e-05	2.34136e-05	0.0410147	0.0464162	-0.709286	0.00540148	-0.750301	-0.755702	6.13822	869	moderate	0.787526
Glyma.10G194200	5	UniRef100_G7I303 Ethylene-responsive transcription factor n=1 Tax=Medicago truncatula RepID=G7I303_MEDTR	2e-147	NA	parametric	0.00672762	0.0181458	0.248112	0.00142194	0.00410512	0.0350551	0.293415	0.0505353	0.39737	0.0092772	0.020005	0.0961121	0.447672	0.125727	-20.0793	-22.362	-21.2248	-17.7094	1.10635e-06	2.67614e-07	5.45613e-07	9.11501e-06	-2.04758	-1.01985	3.04244	1.02773	5.09002	4.06229	7.33647	417	moderate	0.660798
Glyma.10G198200		NA	4e-65	NA	parametric	0.478373	0.529065	0.756053	0.295906	0.183949	0.790269	0.964379	0.200534	0.847652	0.450363	0.3211	0.871907	0.984459	0.341586	-19.5524	-19.2921	-19.5963	-18.2294	1.74017e-06	1.77083e-06	1.71814e-06	4.67979e-06	0.0252007	-0.018377	1.42722	-0.043578	1.40202	1.4456	6.92547	535	moderate	0.733338
Glyma.10G204200	6	UniRef100_G7JYB4 Two-component response regulator ARR14 n=1 Tax=Medicago truncatula RepID=G7JYB4_MEDTR	0	NA	parametric	0.00386426	0.0118953	0.0321701	0.473112	0.160733	0.00195044	0.000635134	0.00767882	0.090225	0.622175	0.291411	0.0116429	0.00521139	0.0316272	-15.9519	-17.8789	-19.0096	-18.3268	1.94873e-05	4.61989e-06	2.67799e-06	4.92748e-06	-2.07661	-2.86331	-1.98361	-0.786708	0.092992	0.879701	6.998	503	moderate	0.611687
Glyma.10G207100		UniRef100_Q43448 Cysteine proteinase n=1 Tax=Glycine max RepID=Q43448_SOYBN	0	CYSTEINE PROTEASE FAMILY C1-RELATED	parametric	0.161466	0.215808	0.132137	0.0647475	0.956564	0.44851	0.316331	0.323925	0.253091	0.150698	0.979827	0.599794	0.471919	0.479968	-22.8189	-21.7425	-23.9918	-24.0678	2.64474e-07	6.73882e-07	7.10861e-08	6.61201e-08	1.34937	-1.89549	-1.99997	-3.24486	-3.34933	-0.104479	6.73145	596	moderate	0.129754
Glyma.10G211000	4	UniRef100_T2DPP4 Aquaporin PIP2 n=1 Tax=Phaseolus vulgaris RepID=T2DPP4_PHAVU	0	AQUAPORIN TRANSPORTER	parametric	0.008752	0.0221496	0.00881371	0.00133932	0.0251998	0.12027	0.250728	0.0187791	0.0349842	0.00888651	0.0755774	0.236453	0.400299	0.0610242	-12.4241	-11.7937	-13.0166	-14.0012	0.000210936	0.000311719	0.000127439	7.72862e-05	0.56344	-0.726996	-1.44852	-1.29044	-2.01196	-0.721528	6.74661	593	moderate	0.63225
Glyma.10G213000	6	NA	2e-174	NA	parametric	0.0228768	0.0462656	0.0247538	0.00374895	0.0367939	0.852142	0.0577112	0.00681614	0.0746059	0.0187036	0.0995921	0.913459	0.138566	0.0289703	-17.8525	-17.9407	-19.1777	-20.3036	6.18556e-06	4.1365e-06	1.86921e-06	1.03053e-06	-0.580493	-1.72648	-2.58551	-1.14598	-2.00502	-0.859034	5.67245	1219	moderate	0.160797
Glyma.10G223200		UniRef100_B9H7U8 AP2 domain-containing transcription factor family protein n=1 Tax=Populus trichocarpa RepID=B9H7U8_POPTR	0	NA	parametric	0.132918	0.184507	0.123095	0.180267	0.778802	0.0577775	0.738303	0.913031	0.240452	0.316442	0.863631	0.138687	0.834923	0.952918	-22.6966	-23.4768	-22.8661	-22.7622	1.96011e-07	1.08716e-07	2.23885e-07	2.31657e-07	-0.850372	0.191825	0.241054	1.0422	1.09143	0.0492287	6.10719	885	moderate	0.869675
Glyma.10G229900		UniRef100_B9GW54 SPX domain-containing family protein n=1 Tax=Populus trichocarpa RepID=B9GW54_POPTR	0	MAJOR FACILITATOR SUPERFAMILY DOMAIN-CONTAINING PROTEIN-RELATED	parametric	0.578323	0.621202	0.45249	0.678863	0.279749	0.409738	0.927948	0.202978	0.603548	0.790814	0.432914	0.563707	0.962305	0.344535	-20.6534	-19.5324	-20.5505	-19.0593	1.02006e-06	1.9394e-06	1.12714e-06	2.32357e-06	0.926958	0.144019	1.18769	-0.782939	0.260734	1.04367	7.9705	305	moderate	0.909277
Glyma.10G245800		UniRef100_G7JIF3 Fasciclin-like arabinogalactan protein n=1 Tax=Medicago truncatula RepID=G7JIF3_MEDTR	0	PERIOSTIN-RELATED	parametric	0.622852	0.662481	0.308631	0.930821	0.275519	0.959432	0.29213	0.88856	0.463882	0.964078	0.428394	0.981502	0.446276	0.937507	-21.5079	-21.452	-22.6057	-21.3644	3.9497e-07	4.13386e-07	1.91021e-07	6.63896e-07	0.0657478	-1.04801	0.749215	-1.11376	0.683467	1.79723	5.99209	960	moderate	0.246276
Glyma.10G246800		UniRef100_B9NBN8 Protease inhibitor/seed storage/lipid transfer family protein n=1 Tax=Populus trichocarpa RepID=B9NBN8_POPTR	4e-150	NA	parametric	0.773293	0.798471	0.555055	0.34413	0.57343	0.517964	0.961293	0.690803	0.693407	0.500443	0.708489	0.661751	0.982552	0.799707	-20.5376	-19.9727	-20.4874	-20.9779	6.8024e-07	1.16519e-06	1.36336e-06	1.06876e-06	0.77645	1.00305	0.651818	0.226602	-0.124632	-0.351235	6.97587	512	moderate	0.159116
Glyma.10G249000		UniRef100_A5Z2K3 Photosystem I subunit PsaD n=2 Tax=Papilionoideae RepID=A5Z2K3_SOYBN	3e-151	NA	parametric	0.0250704	0.0496274	0.187359	0.193625	0.00878583	0.160146	0.94051	0.0594084	0.32535	0.33308	0.0349081	0.290648	0.970007	0.14157	-9.31054	-9.08857	-9.29546	-8.81251	0.00167334	0.00196888	0.00168561	0.00227038	0.234647	0.0105459	0.440203	-0.224101	0.205555	0.429657	5.79789	1108	moderate	0.831685
Glyma.10G251500	4	UniRef100_I1LE84 Thiamine thiazole synthase, chloroplastic n=1 Tax=Glycine max RepID=I1LE84_SOYBN	0	ELECTRON TRANSFER FLAVOPROTEIN-UBIQUINONE OXIDOREDUCTASE	parametric	9.71748e-06	0.000179372	4.15816e-05	1.08128e-05	0.0103301	0.00457446	7.3278e-06	1.5885e-06	0.000775346	0.000317897	0.0393332	0.021656	0.000246782	9.31882e-05	-16.0513	-14.0529	-10.1129	-8.3905	1.90437e-05	8.43015e-05	0.000932849	0.00306835	2.14625	5.61426	7.33201	3.46801	5.18576	1.71775	7.02885	492	moderate	0.34036
Glyma.10G253700		UniRef100_Q9XED4 Receptor-like protein kinase homolog RK20-1 n=1 Tax=Phaseolus vulgaris RepID=Q9XED4_PHAVU	0	UNCHARACTERIZED	parametric	0.123196	0.173426	0.85894	0.0646281	0.0259249	0.471812	0.448405	0.196916	0.918067	0.150502	0.0771139	0.621009	0.599688	0.337139	-18.4943	-18.9583	-19.0713	-17.4261	3.54375e-06	2.54208e-06	1.89546e-06	8.04057e-06	-0.479272	-0.902731	1.18202	-0.42346	1.66129	2.08475	5.71651	1173	moderate	0.428317
Glyma.10G267300		UniRef100_I1LEP3 MATE efflux family protein n=1 Tax=Glycine max RepID=I1LEP3_SOYBN	0	MULTIDRUG RESISTANCE PROTEIN	parametric	0.997626	0.998041	0.948657	0.988171	0.961869	0.85505	0.915719	0.884814	0.974946	0.998369	0.982944	0.915396	0.954719	0.93495	-21.8236	-21.6676	-21.7225	-21.6817	3.12076e-07	3.73722e-07	3.22782e-07	5.41371e-07	0.260067	0.0486608	0.794719	-0.211406	0.534652	0.746058	5.75119	1142	moderate	0.269593
Glyma.10G267700	7	UniRef100_I1LEP8 MATE efflux family protein n=1 Tax=Glycine max RepID=I1LEP8_SOYBN	0	MULTIDRUG RESISTANCE PROTEIN	parametric	0.0635732	0.102943	0.0269522	0.0119143	0.156159	0.50904	0.177224	0.0495382	0.0793222	0.0437642	0.285431	0.653993	0.31251	0.123937	-16.6496	-16.4078	-17.3358	-17.8799	1.18236e-05	1.26833e-05	7.01118e-06	5.04672e-06	0.101262	-0.75394	-1.22825	-0.855202	-1.32951	-0.474311	5.69339	1199	moderate	0.873257
Glyma.10G274300	5	UniRef100_A9PFG3 Zinc finger family protein n=1 Tax=Populus trichocarpa RepID=A9PFG3_POPTR	0	NA	parametric	0.000722261	0.00347439	0.223584	0.00024735	0.00351878	0.789514	0.278579	0.000433364	0.36893	0.00268541	0.0178688	0.871367	0.431646	0.0039707	-21.4463	-21.7881	-20.1636	-15.2934	9.69827e-07	3.87753e-07	1.01421e-06	2.55068e-05	-1.32259	0.0645602	4.71701	1.38715	6.0396	4.65245	6.68295	620	moderate	0.0927883
Glyma.10G276700	3	UniRef100_Q535K6 Nitrate and chloride transporter n=1 Tax=Glycine max RepID=Q535K6_SOYBN	0	UNCHARACTERIZED NODULIN-LIKE PROTEIN	parametric	0.000222077	0.00150075	0.000200731	3.08803e-05	0.00186721	0.634036	0.000950189	7.32952e-05	0.00231732	0.000631183	0.0112661	0.756685	0.00693932	0.00114405	-16.2609	-16.1133	-14.3137	-13.0124	1.5321e-05	1.79903e-05	5.38072e-05	0.000151415	0.231705	1.81229	3.30492	1.58058	3.07322	1.49264	6.57168	661	moderate	0.83752
Glyma.10G296600		UniRef100_G7ICA6 Peptide transporter PTR1 n=1 Tax=Medicago truncatula RepID=G7ICA6_MEDTR	0	OLIGOPEPTIDE TRANSPORTER-RELATED	parametric	0.720174	0.750976	0.633618	0.921204	0.562535	0.483179	0.278068	0.573817	0.756394	0.958253	0.699701	0.631133	0.431126	0.708808	-16.7531	-17.3649	-17.7776	-17.2746	1.07864e-05	7.21918e-06	6.09338e-06	8.7541e-06	-0.579313	-0.823904	-0.301188	-0.24459	0.278125	0.522716	7.17277	452	moderate	0.838423
Glyma.10G298100		NA	0	NA	parametric	0.9117	0.921772	0.535683	0.89371	0.612305	0.883666	0.582677	0.972843	0.677069	0.940744	0.739902	0.934126	0.715917	0.989462	-22.2539	-22.0638	-22.8769	-22.2141	2.79486e-07	3.17135e-07	3.52498e-07	2.44696e-07	0.182317	0.334836	-0.191787	0.152519	-0.374105	-0.526623	6.8393	568	moderate	0.564677
Glyma.11G000900		NA	2e-28	NA	parametric	0.627306	0.666316	0.284905	0.826167	0.425112	0.860031	0.491924	0.93971	0.438534	0.896219	0.578047	0.918768	0.639018	0.969535	-19.479	-19.3908	-19.9437	-19.5374	1.89469e-06	1.85527e-06	1.21856e-06	1.87465e-06	-0.030331	-0.636786	-0.015338	-0.606455	0.014993	0.621448	6.88225	550	moderate	0.84096
Glyma.11G008000		UniRef100_G7K520 Non-specific lipid-transfer protein n=2 Tax=Medicago truncatula RepID=G7K520_MEDTR	6e-113	NA	parametric	0.469737	0.520855	0.220643	0.905145	0.274802	0.75636	0.223439	0.738284	0.365498	0.948055	0.427582	0.847884	0.368766	0.834905	-19.3702	-19.5559	-20.3201	-19.645	1.53281e-06	1.43739e-06	1.39963e-06	1.77539e-06	-0.0927225	-0.13113	0.211957	-0.038407	0.30468	0.343087	5.76676	1127	moderate	0.15384
Glyma.11G018800		UniRef100_G7KAN4 Integrin-linked protein kinase n=1 Tax=Medicago truncatula RepID=G7KAN4_MEDTR	0	SERINE-THREONINE PROTEIN KINASE	parametric	0.0208492	0.0430659	0.0392414	0.0180314	0.152726	0.0158982	0.6977	0.553941	0.104501	0.059233	0.280849	0.0540256	0.805012	0.69246	-21.3865	-20.5204	-21.2251	-21.6817	5.11694e-07	7.65852e-07	5.06769e-07	3.61325e-07	0.581784	-0.013952	-0.501983	-0.595736	-1.08377	-0.488032	5.68853	1205	moderate	0.946372
Glyma.11G019000		UniRef100_G7KAN6 Ethylene-responsive transcription factor RAP2-6 n=1 Tax=Medicago truncatula RepID=G7KAN6_MEDTR	0	NA	parametric	0.126425	0.177101	0.377259	0.304953	0.732704	0.0231958	0.160334	0.272244	0.533041	0.459974	0.830935	0.0711129	0.290899	0.424685	-23.2346	-21.0806	-21.8132	-22.0911	1.40457e-07	5.8406e-07	3.45061e-07	3.43106e-07	2.05599	1.29672	1.28852	-0.759267	-0.767464	-0.008197	6.34287	757	moderate	0.928338
Glyma.11G021600		UniRef100_G7KC05 40S ribosomal protein S10-like protein n=3 Tax=Medicago truncatula RepID=G7KC05_MEDTR	0	MYB-LIKE DNA-BINDING PROTEIN MYB	parametric	0.976453	0.979304	0.850635	0.772477	0.848065	0.792138	0.731041	0.668628	0.912431	0.859127	0.910709	0.873236	0.829693	0.782968	-20.787	-20.912	-21.0012	-21.092	6.30697e-07	6.22254e-07	5.8399e-07	6.11169e-07	-0.019444	-0.111005	-0.045377	-0.0915617	-0.025934	0.0656279	5.676	1217	moderate	0.773837
Glyma.11G022100		UniRef100_D7LZJ1 Transferase, transferring glycosyl groups n=1 Tax=Arabidopsis lyrata subsp. lyrata RepID=D7LZJ1_ARALL	0	FRINGE-RELATED	parametric	0.425906	0.48047	0.968535	0.926587	0.95434	0.16032	0.189418	0.20777	0.986913	0.961435	0.978408	0.290888	0.327848	0.350267	-21.3823	-22.9176	-22.8769	-22.8178	5.38802e-07	2.19369e-07	2.10271e-07	1.75481e-07	-1.2964	-1.35751	-1.61844	-0.061108	-0.322038	-0.26093	6.60458	646	moderate	0.962728
Glyma.11G032200	6	UniRef100_G7JW26 Aspartic proteinase nepenthesin-2 n=1 Tax=Medicago truncatula RepID=G7JW26_MEDTR	0	ASPARTYL PROTEASES	parametric	0.0595177	0.0976556	0.0313049	0.10729	0.70628	0.275523	0.0132893	0.0300554	0.0884601	0.217791	0.811446	0.428396	0.0473884	0.085902	-17.1458	-17.9179	-19.6124	-19.3536	1.23476e-05	4.1592e-06	1.36297e-06	1.9142e-06	-1.56985	-3.1794	-2.68941	-1.60955	-1.11956	0.489991	5.88454	1043	moderate	0.03595
Glyma.11G043800		UniRef100_Q9LKZ5 Receptor-like protein kinase 2 n=1 Tax=Glycine max RepID=Q9LKZ5_SOYBN	0	LEUCINE-RICH REPEAT RECEPTOR-LIKE PROTEIN KINASE	non-parametric	0.377588	0.434896	1e-08	0.352416	0.500406	1	0.359521	0.474015	3.84618e-06	0.50869	0.646512	1	0.515698	0.622966	-18.5379	-18.4727	-19.134	-19.6238	2.91539e-06	3.36606e-06	2.14727e-06	2.24045e-06	0.207374	-0.441182	-0.379899	-0.648556	-0.587273	0.0612822	7.50016	385	moderate	0.211589
Glyma.11G044700	1	UniRef100_G7K151 EPIDERMAL PATTERNING FACTOR-like protein n=1 Tax=Medicago truncatula RepID=G7K151_MEDTR	2e-133	NA	parametric	0.0405522	0.0721752	0.0239545	0.00809246	0.219592	0.537061	0.116444	0.0251011	0.0728269	0.0328851	0.364279	0.678189	0.231094	0.0753473	-21.679	-21.199	-23.227	-24.2141	4.97324e-07	5.80634e-07	1.49814e-07	5.47041e-08	0.223443	-1.73102	-3.18446	-1.95446	-3.40791	-1.45345	6.02296	931	moderate	0.368693
Glyma.11G047900		UniRef100_C6TL96 Adenylyl-sulfate kinase n=1 Tax=Glycine max RepID=C6TL96_SOYBN	0	ADENYLSULFATE KINASE/SULFATE ADENYLTRANSFERASE	parametric	0.543099	0.58875	0.211253	0.212939	0.827013	0.516517	0.581111	0.484969	0.354446	0.35649	0.896761	0.660449	0.71463	0.63275	-22.3485	-21.8482	-22.8455	-23.0122	2.29108e-07	3.02514e-07	2.41627e-07	1.54944e-07	0.400975	0.0767568	-0.564278	-0.324218	-0.965253	-0.641035	5.68768	1210	moderate	0.689816
Glyma.11G051300		UniRef100_Q9FPR2 Lysine-rich arabinogalactan protein 18 n=1 Tax=Arabidopsis thaliana RepID=AGP18_ARATH	9e-140	NA	parametric	0.118035	0.167522	0.607896	0.49245	0.174872	0.0402114	0.0531611	0.359265	0.736246	0.639507	0.309532	0.106341	0.130438	0.515447	-20.1622	-18.7775	-18.4702	-19.3217	1.17073e-06	3.17566e-06	3.46655e-06	2.44106e-06	1.43964	1.56609	1.0601	0.126445	-0.379547	-0.505992	7.71194	350	moderate	0.835312
Glyma.11G053400		UniRef100_D4Q9Z4 Soyasapogenol B glucuronide galactosyltransferase n=2 Tax=Glycine max RepID=SGT2_SOYBN	0	GLUCOSYL/GLUCURONOSYL TRANSFERASES	parametric	0.165959	0.22062	0.203397	0.0866827	0.556637	0.0419907	0.358682	0.716782	0.345049	0.186433	0.694677	0.109795	0.514895	0.819153	-11.7525	-10.6133	-11.2729	-11.5665	0.000312868	0.00071594	0.000415172	0.000361471	1.19429	0.408157	0.208326	-0.786128	-0.98596	-0.199832	6.02121	933	moderate	0.542559
Glyma.11G057600	5	NA	0	UNCHARACTERIZED	parametric	0.000767098	0.00363244	0.0406883	0.372573	0.270129	0.000266859	0.000138226	0.000974479	0.107266	0.528381	0.422228	0.00283187	0.00177756	0.00705904	-22.7346	-19.8325	-18.633	-19.2232	1.45641e-07	1.37158e-06	3.17266e-06	2.49168e-06	3.23536	4.4452	4.09663	1.20985	0.861275	-0.348574	5.78844	1112	moderate	0.141349
Glyma.11G058600		UniRef100_G7K832 Two-component response regulator ARR1 n=1 Tax=Medicago truncatula RepID=G7K832_MEDTR	0	NA	parametric	0.220891	0.279105	0.373754	0.0592691	0.0880022	0.884195	0.432138	0.0791474	0.529594	0.14133	0.188487	0.934502	0.584685	0.174486	-19.2778	-19.3526	-19.8197	-20.7746	2.24094e-06	1.61886e-06	1.20134e-06	9.19497e-07	-0.469128	-0.89946	-1.28519	-0.430332	-0.816058	-0.385726	5.80606	1099	moderate	0.331524
Glyma.11G059800		UniRef100_B9HEE9 GDSL-motif lipase/hydrolase family protein n=2 Tax=Populus trichocarpa RepID=B9HEE9_POPTR	0	ZINC FINGER FYVE DOMAIN CONTAINING PROTEIN	parametric	0.710586	0.742309	0.814705	0.603496	0.41918	0.545783	0.739044	0.313652	0.888444	0.732688	0.572524	0.685549	0.83552	0.46917	-21.4772	-22.0324	-21.819	-22.5678	4.99283e-07	2.54339e-07	4.69652e-07	2.57571e-07	-0.973105	-0.0882664	-0.954884	0.884838	0.0182206	-0.866618	6.3196	773	moderate	0.46782
Glyma.11G061800		NA	2e-116	NA	parametric	0.0649268	0.104705	0.6494	0.323007	0.0945314	0.0243212	0.0417694	0.422784	0.768563	0.478964	0.198482	0.0736376	0.109371	0.57589	-21.2893	-22.7268	-22.977	-21.9829	7.55679e-07	1.77942e-07	1.48634e-07	4.2782e-07	-2.08636	-2.34601	-0.82077	-0.259648	1.26559	1.52524	6.51527	680	moderate	0.590626
Glyma.11G068900		UniRef100_F4JQF1 Late embryogenesis abundant (LEA) protein n=2 Tax=Arabidopsis thaliana RepID=F4JQF1_ARATH	0	NA	parametric	0.446018	0.49899	0.841641	0.763598	0.569765	0.173384	0.331227	0.201073	0.906478	0.852997	0.705506	0.307641	0.487532	0.342225	-20.6254	-21.6595	-21.5157	-21.9282	6.3534e-07	3.95427e-07	4.04241e-07	5.12674e-07	-0.684118	-0.652311	-0.309486	0.0318068	0.374632	0.342825	5.76593	1129	moderate	0.0842339
Glyma.11G078400		UniRef100_G7JXJ2 Ascorbate peroxidase n=1 Tax=Medicago truncatula RepID=G7JXJ2_MEDTR	0	NA	parametric	0.93066	0.938599	0.819772	0.789238	0.583896	0.801547	0.984434	0.658825	0.89192	0.871184	0.716853	0.879656	0.996261	0.775742	-23.0752	-22.8862	-23.0575	-22.6427	1.5058e-07	2.23332e-07	1.43046e-07	2.29271e-07	0.56866	-0.0740531	0.606522	-0.642713	0.0378628	0.680575	6.11364	879	moderate	0.904254
Glyma.11G083800		UniRef100_G7K007 2-succinylbenzoate-CoA ligase n=1 Tax=Medicago truncatula RepID=G7K007_MEDTR	0	FAMILY NOT NAMED	parametric	0.10205	0.14952	0.26028	0.729197	0.130456	0.0623063	0.0302303	0.284474	0.411183	0.828396	0.250707	0.146486	0.0862613	0.438045	-17.1971	-18.2943	-18.914	-18.0556	1.0136e-05	3.71745e-06	2.22201e-06	5.34336e-06	-1.4471	-2.18955	-0.923668	-0.742446	0.523435	1.26588	6.57735	658	moderate	0.619159
Glyma.11G097000		UniRef100_G7JYU1 Lysine/histidine transporter n=1 Tax=Medicago truncatula RepID=G7JYU1_MEDTR	0	AMINO ACID TRANSPORTER	parametric	0.193716	0.250339	0.55735	0.164864	0.0607078	0.288601	0.121012	0.698419	0.69527	0.296841	0.1438	0.442517	0.237506	0.805532	-17.655	-18.5402	-19.0186	-17.3362	7.18685e-06	4.12201e-06	2.02169e-06	6.6747e-06	-0.802011	-1.8298	-0.106655	-1.02779	0.695355	1.72314	5.86297	1065	moderate	0.374146
Glyma.11G100100		UniRef100_G7JPI5 Cytochrome P450 n=1 Tax=Medicago truncatula RepID=G7JPI5_MEDTR	0	FAMILY NOT NAMED	parametric	0.499233	0.548335	0.222443	0.563667	0.590623	0.313843	0.850387	0.825431	0.367602	0.700727	0.722439	0.469342	0.912242	0.895685	-21.3338	-22.0638	-21.1669	-21.5486	4.05928e-07	3.25646e-07	6.63798e-07	5.0928e-07	-0.317922	0.709519	0.327235	1.02744	0.645156	-0.382284	6.56703	664	moderate	0.407702
Glyma.11G105800		UniRef100_H6VUT8 Heat shock protein (Fragment) n=1 Tax=Ammopiptanthus mongolicus RepID=H6VUT8_9FABA	6e-69	FAMILY NOT NAMED	parametric	0.140692	0.193089	0.93448	0.146057	0.124201	0.0564725	0.0928515	0.730552	0.966362	0.272069	0.241975	0.136313	0.19591	0.82932	-21.2764	-23.4287	-23.3455	-21.6773	9.13579e-07	9.55114e-08	1.07578e-07	5.28924e-07	-3.25779	-3.08614	-0.78847	0.171641	2.46932	2.29767	6.57789	657	moderate	0.126017
Glyma.11G116600		UniRef100_I1LJC2 Glucose-1-phosphate adenylyltransferase n=1 Tax=Glycine max RepID=I1LJC2_SOYBN	0	SUGAR-1-PHOSPHATE GUANYL TRANSFERASE	parametric	0.0934962	0.139321	0.820111	0.109797	0.0663147	0.126646	0.177159	0.0249706	0.892134	0.221509	0.15342	0.245372	0.312437	0.0750743	-15.4026	-16.0605	-16.152	-16.9686	2.53088e-05	1.54553e-05	2.08396e-05	1.02401e-05	-0.711531	-0.280312	-1.3054	0.431219	-0.59387	-1.02509	6.09789	888	moderate	0.41965
Glyma.11G121700	7	UniRef100_Q42785 Nonsymbiotic hemoglobin n=1 Tax=Glycine max RepID=Q42785_SOYBN	3e-108	LEGHEMOGLOBIN-RELATED	parametric	0.00119354	0.00500933	0.289779	0.791134	0.177698	0.000272158	0.000348174	0.00296504	0.443801	0.872505	0.313144	0.00287256	0.003403	0.015774	-18.0813	-15.1804	-14.6141	-15.3503	5.03288e-06	3.08421e-05	4.14312e-05	2.68819e-05	2.61545	3.04126	2.41718	0.425816	-0.198266	-0.624081	5.76862	1125	moderate	0.493599
Glyma.11G129700		UniRef100_B2ZUU2 Beta-glucosidase D7 (Fragment) n=1 Tax=Lotus japonicus RepID=B2ZUU2_LOTJA	0	GLYCOSYL HYDROLASE	parametric	0.810572	0.832149	0.622902	0.806951	0.458426	0.676866	0.396202	0.879739	0.748163	0.883198	0.609	0.789297	0.550996	0.931635	-21.9421	-22.3306	-22.7899	-22.0911	2.83734e-07	2.35692e-07	2.14765e-07	3.44648e-07	-0.267636	-0.401781	0.280585	-0.134145	0.548221	0.682366	5.88263	1046	moderate	0.678059
Glyma.11G142200		NA	9e-55	NA	parametric	0.221077	0.279292	0.534401	0.610018	0.966049	0.0698004	0.0682885	0.0970494	0.675975	0.738106	0.98548	0.159321	0.156772	0.202357	-18.6503	-19.8303	-20.2008	-20.2259	2.61342e-06	1.4004e-06	1.1785e-06	1.8701e-06	-0.900097	-1.14899	-0.482826	-0.248893	0.417271	0.666164	6.8513	565	moderate	0.409594
Glyma.11G147800		UniRef100_G7JIF3 Fasciclin-like arabinogalactan protein n=1 Tax=Medicago truncatula RepID=G7JIF3_MEDTR	0	PERIOSTIN-RELATED	parametric	0.953674	0.959154	0.602391	0.867414	0.73197	0.793826	0.808771	0.941742	0.73186	0.923574	0.830423	0.8743	0.884411	0.970805	-18.4985	-18.2779	-18.7202	-18.4307	3.82106e-06	4.07821e-06	2.46155e-06	3.91151e-06	0.0939631	-0.634405	0.0337519	-0.728368	-0.060211	0.668156	6.53353	671	moderate	0.423825
Glyma.11G148200		UniRef100_G7ILU1 Fasciclin-like arabinogalactan protein n=1 Tax=Medicago truncatula RepID=G7ILU1_MEDTR	0	PERIOSTIN-RELATED	parametric	0.149495	0.202794	0.106997	0.394767	0.571162	0.0805828	0.897855	0.637822	0.217342	0.549597	0.706646	0.176821	0.943432	0.759627	-19.5727	-18.6918	-19.4932	-19.2301	1.51161e-06	3.40216e-06	1.82441e-06	2.31682e-06	1.17036	0.271341	0.61606	-0.899021	-0.554303	0.344718	7.61978	364	moderate	0.824305
Glyma.11G148700		UniRef100_G7IRP5 Fasciclin-like arabinogalactan protein n=1 Tax=Medicago truncatula RepID=G7IRP5_MEDTR	0	PERIOSTIN-RELATED	parametric	0.815581	0.83641	0.855417	0.526854	0.403182	0.901976	0.954971	0.457776	0.915646	0.669415	0.557516	0.946021	0.97879	0.608481	-20.6643	-20.5512	-20.7186	-19.9358	1.11483e-06	8.01544e-07	6.4497e-07	1.20177e-06	-0.475965	-0.789514	0.108343	-0.313549	0.584308	0.897857	6.02984	928	moderate	0.308322
Glyma.11G150300		UniRef100_G7IX67 Disease resistance response protein n=1 Tax=Medicago truncatula RepID=G7IX67_MEDTR	2e-132	NUCLEOPORIN-RELATED	parametric	0.130862	0.182146	0.31004	0.19828	0.602541	0.0253579	0.202039	0.405387	0.465408	0.33882	0.731973	0.0759094	0.343406	0.559513	-14.5454	-13.1608	-13.7173	-13.9965	4.51555e-05	0.000131619	7.99836e-05	7.20649e-05	1.5434	0.824801	0.674395	-0.718595	-0.869001	-0.150407	6.36069	748	moderate	0.503244
Glyma.11G150400		UniRef100_E0YNQ4 Disease resistance response protein 1 n=1 Tax=Glycine max RepID=E0YNQ4_SOYBN	6e-136	NUCLEOPORIN-RELATED	parametric	0.227436	0.285913	0.744319	0.438491	0.557372	0.0517035	0.136859	0.316221	0.839309	0.590703	0.695293	0.127806	0.259686	0.471802	-12.6272	-11.7011	-11.84	-12.0918	0.000165308	0.000331521	0.000289028	0.000260141	1.00395	0.806056	0.654137	-0.197891	-0.34981	-0.151919	5.86644	1061	moderate	0.6296
Glyma.11G160000		UniRef100_F5CI37 Expansin n=1 Tax=Glycine max RepID=F5CI37_SOYBN	0	NA	parametric	0.588182	0.630158	0.652181	0.325004	0.503814	0.668159	0.436498	0.193879	0.770641	0.481092	0.64948	0.782628	0.588784	0.333384	-20.8537	-21.2906	-21.7503	-22.4369	8.20656e-07	5.00097e-07	4.083e-07	3.46004e-07	-0.714569	-1.00715	-1.24599	-0.292579	-0.531419	-0.238841	7.32638	420	moderate	0.924896
Glyma.11G162100		UniRef100_B9I6V2 Peroxidase family protein n=1 Tax=Populus trichocarpa RepID=B9I6V2_POPTR	0	NA	parametric	0.0577543	0.09538	0.444566	0.144077	0.0212671	0.0777007	0.0510182	0.996284	0.596197	0.269391	0.0667454	0.172161	0.126561	1	-20.986	-22.5557	-23.1862	-20.9911	7.12349e-07	2.14964e-07	1.30055e-07	1.15818e-06	-1.72849	-2.45346	0.701207	-0.724976	2.42969	3.15467	7.03798	489	moderate	0.492756
Glyma.11G162200		UniRef100_Q85V85 PsbA (Fragment) n=1 Tax=Phalaris minor RepID=Q85V85_9POAL	2e-148	NA	parametric	0.46757	0.518948	0.164951	0.321169	0.76123	0.987442	0.213576	0.330586	0.296957	0.476969	0.851369	0.997958	0.357254	0.4869	-14.5903	-14.5815	-13.7643	-13.9336	4.2976e-05	4.42966e-05	0.000112415	6.94235e-05	0.0436645	1.38723	0.69189	1.34357	0.648226	-0.695342	6.11995	874	moderate	0.246406
Glyma.11G171400		UniRef100_I1LLM2 Asparagine synthetase n=1 Tax=Glycine max RepID=I1LLM2_SOYBN	0	ASPARAGINE SYNTHETASE	parametric	0.367921	0.425656	0.399705	0.102493	0.141774	0.807585	0.65548	0.202484	0.554264	0.21065	0.266347	0.883637	0.773268	0.343945	-18.1882	-18.2549	-18.0199	-17.5918	3.56431e-06	3.6488e-06	5.30003e-06	6.90854e-06	0.0337987	0.572376	0.954755	0.538577	0.920957	0.38238	5.88941	1038	moderate	0.446365
Glyma.11G171900		UniRef100_G7K727 Protein CHUP1 n=1 Tax=Medicago truncatula RepID=G7K727_MEDTR	0	NA	parametric	0.271663	0.331345	0.645197	0.344862	0.431268	0.13106	0.135689	0.0765811	0.765418	0.501162	0.583855	0.251573	0.258081	0.17038	-23.3808	-22.3057	-21.9974	-21.4642	1.13921e-07	3.92465e-07	2.88945e-07	5.97157e-07	1.78453	1.34276	2.39008	-0.441771	0.605545	1.04732	7.18327	449	moderate	0.436413
Glyma.11G175900		UniRef100_B9TST2 CYP86A32 fatty acid omega-hydroxylase n=1 Tax=Quercus suber RepID=B9TST2_QUESU	0	FAMILY NOT NAMED	parametric	0.174211	0.229651	0.0911648	0.0360738	0.230483	0.565422	0.342148	0.109381	0.193339	0.0981653	0.377037	0.702113	0.498398	0.220892	-19.3044	-18.9698	-20.0304	-20.7516	1.71398e-06	1.97852e-06	1.65814e-06	9.06423e-07	0.207075	-0.047784	-0.919093	-0.254859	-1.12617	-0.871309	5.94149	1000	moderate	0.0687131
Glyma.11G180800		UniRef100_P93697 CPRD12 protein n=1 Tax=Vigna unguiculata RepID=P93697_VIGUN	0	FAMILY NOT NAMED	parametric	0.300617	0.360083	0.440437	0.33105	0.0719132	0.997197	0.519551	0.358306	0.592498	0.487342	0.162874	1	0.663086	0.5145	-22.4122	-22.4095	-23.0231	-21.473	2.49818e-07	2.22734e-07	1.73791e-07	5.87174e-07	-0.16556	-0.52353	1.23291	-0.35797	1.39847	1.75644	6.31582	775	moderate	0.905695
Glyma.11G181100		UniRef100_Q949Q5 Photosystem I subunit O n=1 Tax=Arabidopsis thaliana RepID=Q949Q5_ARATH	3e-94	NA	parametric	0.00301199	0.00991504	0.0122866	0.548217	0.0510512	0.00303096	0.537782	0.09617	0.0447795	0.687616	0.126619	0.0160207	0.678794	0.20101	-13.0722	-12.4874	-12.9418	-12.6144	0.000145437	0.00021054	0.000149991	0.000172157	0.533703	0.0444852	0.243338	-0.489218	-0.290364	0.198853	7.58999	368	moderate	0.856782
Glyma.11G185000	2	UniRef100_G7IRD9 Fatty acyl-CoA reductase n=1 Tax=Medicago truncatula RepID=G7IRD9_MEDTR	0	MALE STERILITY PROTEIN 2-RELATED	parametric	0.00286066	0.00954482	0.010787	0.34818	0.00139627	0.160953	0.00685429	0.910026	0.0406359	0.504502	0.00916338	0.291746	0.0290912	0.951075	-22.852	-22.2205	-20.8965	-22.7753	2.14222e-07	3.00171e-07	6.58209e-07	1.8528e-07	0.486676	1.61944	-0.209398	1.13276	-0.696074	-1.82884	6.31397	777	moderate	0.935712
Glyma.11G185300	5	UniRef100_B9HQW3 Acyl CoA reductase family protein n=1 Tax=Populus trichocarpa RepID=B9HQW3_POPTR	0	MALE STERILITY PROTEIN 2-RELATED	parametric	0.00319991	0.0103634	0.19657	0.460531	0.738148	0.00046673	0.0176244	0.0256276	0.336704	0.610896	0.834827	0.00418697	0.0582742	0.0764818	-21.4699	-19.465	-19.9884	-19.859	3.76294e-07	1.73775e-06	1.34587e-06	1.67455e-06	2.20729	1.8386	2.15384	-0.368686	-0.053452	0.315234	6.57447	659	moderate	0.452352
Glyma.11G189600		UniRef100_G7JM38 Glucomannan 4-beta-mannosyltransferase n=1 Tax=Medicago truncatula RepID=G7JM38_MEDTR	0	GLYCOSYL TRANSFERASE-RELATED	parametric	0.39951	0.455355	0.881629	0.244263	0.105333	0.97997	0.925358	0.299308	0.932824	0.393033	0.214869	0.993642	0.960618	0.45391	-17.6448	-17.6331	-17.7025	-16.887	6.68464e-06	6.41455e-06	5.27626e-06	1.06515e-05	-0.059501	-0.341334	0.672134	-0.281834	0.731635	1.01347	6.94406	522	moderate	0.848796
Glyma.11G193600		UniRef100_C5G5Y5 Xyloglucan endotraglucosylase/hydrolase n=1 Tax=Phaseolus angularis RepID=C5G5Y5_PHAAN	0	GLYCOSYL HYDROLASE-RELATED	parametric	0.939514	0.946602	0.860043	0.902329	0.98844	0.554229	0.750364	0.774018	0.918768	0.946235	0.998557	0.692703	0.843649	0.860182	-17.1039	-16.8704	-16.9394	-16.9337	1.00905e-05	1.05841e-05	8.59517e-06	8.60572e-06	0.0688947	-0.231404	-0.229633	-0.300299	-0.298528	0.00177036	5.67418	1218	moderate	0.383699
Glyma.11G213500		UniRef100_A5X7Z1 Microtubule-associated protein n=1 Tax=Populus tremula x Populus tremuloides RepID=A5X7Z1_9ROSI	4e-144	TARGETING PROTEIN FOR XKLP2	parametric	0.365422	0.423268	0.977253	0.203695	0.140458	0.280354	0.335615	0.724738	0.992038	0.345429	0.264531	0.43353	0.491956	0.825115	-22.0504	-23.0324	-23.0575	-21.6754	3.24184e-07	2.0819e-07	1.40532e-07	4.00158e-07	-0.638912	-1.20591	0.303755	-0.567002	0.942667	1.50967	6.55921	668	moderate	0.902469
Glyma.11G218300		UniRef100_UPI0002BA177F hypothetical protein, partial n=2 Tax=Streptococcus agalactiae RepID=UPI0002BA177F	6e-31	NA	parametric	0.110954	0.159602	0.0355909	0.046665	0.848753	0.0955825	0.611832	0.521293	0.097202	0.118617	0.911149	0.20012	0.739552	0.664615	-19.7075	-20.9708	-19.2948	-19.1616	1.39461e-06	5.11998e-07	2.3116e-06	2.30837e-06	-1.44565	0.729032	0.727014	2.17468	2.17266	-0.0020179	5.70099	1190	moderate	0.365468
Glyma.11G226200		UniRef100_G7JAM9 Solute carrier family 35 member E4 n=1 Tax=Medicago truncatula RepID=G7JAM9_MEDTR	0	SOLUTE CARRIER FAMILY 35	parametric	0.386857	0.443508	0.102223	0.211154	0.866667	0.607853	0.319877	0.420132	0.210238	0.354341	0.923069	0.73623	0.475619	0.573395	-14.4491	-14.1943	-15.0661	-14.9833	4.93406e-05	6.3315e-05	3.38811e-05	4.03934e-05	0.359772	-0.542293	-0.288656	-0.902065	-0.648428	0.253637	6.42267	723	moderate	0.894559
Glyma.11G228300		UniRef100_Q9FEL8 Auxin transporter-like protein 1 n=2 Tax=Medicago truncatula RepID=LAX1_MEDTR	0	AMINO ACID TRANSPORTER	parametric	0.0865297	0.131045	0.303565	0.195321	0.0176857	0.484114	0.191946	0.477682	0.45846	0.33514	0.0584214	0.631999	0.330964	0.626297	-22.0393	-21.6362	-21.0335	-22.6336	3.34755e-07	4.01926e-07	5.254e-07	1.91279e-07	0.263824	0.65031	-0.807428	0.386486	-1.07125	-1.45774	5.68854	1204	moderate	0.663832
Glyma.11G230100	5	UniRef100_Q6TM10 Phospholipase C n=1 Tax=Vigna radiata RepID=Q6TM10_VIGRA	0	PHOSPHOINOSITIDE-SPECIFIC PHOSPHOLIPASE C FAMILY PROTEIN	parametric	0.0155084	0.0342866	0.0902483	0.116163	0.776683	0.0127806	0.0032802	0.00419029	0.191954	0.230701	0.862129	0.0460764	0.0169948	0.0203052	-21.8384	-19.9227	-18.749	-18.5682	3.78768e-07	1.15385e-06	2.49755e-06	4.20656e-06	1.60707	2.72113	3.47325	1.11406	1.86618	0.752124	6.24778	813	moderate	0.424624
Glyma.11G233400		UniRef100_Q8L4Y3 Diphenol oxidase laccase n=1 Tax=Glycine max RepID=Q8L4Y3_SOYBN	0	MULTI-COPPER OXIDASE	parametric	0.173914	0.229352	0.0471558	0.497669	0.19178	0.596428	0.19679	0.812125	0.11954	0.644103	0.330773	0.72714	0.336977	0.886824	-20.4699	-20.0742	-21.7307	-20.7134	1.62296e-06	1.40375e-06	3.16412e-07	7.33384e-07	-0.20934	-2.35875	-1.14598	-2.14941	-0.936645	1.21276	6.93213	527	moderate	0.317169
Glyma.11G236600		UniRef100_G7J4E6 RING finger family protein n=1 Tax=Medicago truncatula RepID=G7J4E6_MEDTR	2e-113	RING FINGER DOMAIN-CONTAINING	parametric	0.196674	0.25338	0.0584943	0.0833646	0.670013	0.632659	0.0781024	0.0773291	0.139979	0.181284	0.783954	0.755582	0.17281	0.171589	-19.9108	-20.1419	-21.1538	-21.3596	1.46649e-06	1.11752e-06	4.88909e-07	5.29575e-07	-0.392074	-1.58473	-1.46946	-1.19266	-1.07739	0.115271	6.51598	679	moderate	0.802998
Glyma.11G249900		UniRef100_G7JC01 Microtubule-associated protein MAP65-1a n=1 Tax=Medicago truncatula RepID=G7JC01_MEDTR	0	PROTEIN REGULATOR OF CYTOKINESIS 1 PRC1-RELATED	parametric	0.141027	0.193443	0.762386	0.56517	0.635067	0.0271252	0.118044	0.272773	0.85212	0.701943	0.757459	0.0796893	0.233368	0.425295	-21.0909	-19.9181	-20.0568	-20.2754	5.67806e-07	1.47135e-06	1.0836e-06	1.09851e-06	1.37367	0.932361	0.952079	-0.441306	-0.421588	0.0197182	6.87901	552	moderate	0.795371
Glyma.11G256500		UniRef100_G7JA41 O-methyltransferase n=1 Tax=Medicago truncatula RepID=G7JA41_MEDTR	0	O-METHYLTRANSFERASE	parametric	0.427471	0.481931	0.520955	0.269172	0.444239	0.152782	0.49157	0.946739	0.664305	0.421151	0.595923	0.280919	0.6387	0.973905	-23.4466	-22.3964	-22.8455	-23.3836	1.1382e-07	2.58575e-07	1.85503e-07	1.43419e-07	1.18384	0.704698	0.333487	-0.479138	-0.850348	-0.371211	6.23336	821	moderate	0.93883
Glyma.12G004600	3	UniRef100_D7MLV5 Invertase/pectin methylesterase inhibitor family protein n=1 Tax=Arabidopsis lyrata subsp. lyrata RepID=D7MLV5_ARALL	2e-144	PHOSPHOENOLPYRUVATE DIKINASE-RELATED	parametric	2.1383e-07	1.72109e-05	9.44794e-07	2.99752e-08	5.4694e-07	0.00429653	1.40109e-06	4.17025e-08	6.73731e-05	8.1052e-06	4.79755e-05	0.0206677	8.60438e-05	9.90395e-06	-13.5096	-14.3631	-17.0026	-19.8169	0.000107861	5.22947e-05	9.37305e-06	1.45159e-06	-1.04443	-3.52451	-6.21539	-2.48008	-5.17096	-2.69088	6.39841	731	moderate	0.907716
Glyma.12G017400		UniRef100_D5FFH2 MYB transcription factor MYB49 n=1 Tax=Medicago truncatula RepID=D5FFH2_MEDTR	0	VHS DOMAIN CONTAINING PROTEIN FAMILY	parametric	0.0648182	0.104586	0.0809514	0.0168695	0.0701575	0.153043	0.774995	0.166945	0.17742	0.0564212	0.159921	0.281304	0.860883	0.299513	-22.2346	-22.8138	-22.0844	-21.3221	2.92817e-07	1.71953e-07	4.16048e-07	7.10274e-07	-0.767988	0.50675	1.27838	1.27474	2.04636	0.771625	6.72173	599	moderate	0.7768
Glyma.12G030900		UniRef100_Q8L883 Auxin transporter-like protein 5 n=1 Tax=Medicago truncatula RepID=LAX5_MEDTR	0	AMINO ACID TRANSPORTER	parametric	0.394283	0.450447	0.804731	0.245467	0.114859	0.882469	0.933771	0.230685	0.881714	0.394408	0.228797	0.933321	0.965887	0.377274	-21.4871	-21.3806	-21.5589	-20.3366	4.35868e-07	4.42586e-07	4.42413e-07	1.04841e-06	0.0220685	0.021504	1.26624	-0.00056448	1.24418	1.24474	6.18057	849	moderate	0.954908
Glyma.12G034400		UniRef100_G7JL45 Auxin-induced protein 6B n=1 Tax=Medicago truncatula RepID=G7JL45_MEDTR	3e-61	NA	parametric	0.499268	0.548357	0.623991	0.482869	0.242721	0.479296	0.825402	0.178719	0.748923	0.630839	0.391257	0.627668	0.895681	0.314455	-23.5271	-22.7677	-23.2899	-22.0035	1.23022e-07	1.7751e-07	1.46978e-07	3.61469e-07	0.52899	0.256683	1.55496	-0.272307	1.02597	1.29828	6.39163	735	moderate	0.851789
Glyma.12G035200		UniRef100_G7JL36 Auxin-induced protein-like protein n=1 Tax=Medicago truncatula RepID=G7JL36_MEDTR	6e-53	NA	parametric	0.405118	0.460799	0.435726	0.548683	0.145195	0.574291	0.856431	0.346693	0.588025	0.688037	0.270923	0.709138	0.916386	0.50299	-22.5985	-22.24	-22.7418	-21.7606	1.95328e-07	2.50207e-07	2.03861e-07	3.98251e-07	0.357228	0.0616906	1.02778	-0.295538	0.670553	0.966091	5.87787	1052	moderate	0.954362
Glyma.12G035400		UniRef100_P33079 Auxin-induced protein 10A5 n=2 Tax=Glycine max RepID=A10A5_SOYBN	5e-64	NA	parametric	0.840455	0.85894	0.824388	0.861685	0.675627	0.495398	0.68168	0.456325	0.894984	0.919833	0.788324	0.642059	0.793037	0.607129	-23.0504	-22.4768	-22.6613	-22.3122	1.53856e-07	1.96202e-07	2.00374e-07	2.96225e-07	0.350764	0.381115	0.945114	0.0303508	0.59435	0.564	5.77633	1115	moderate	0.655618
Glyma.12G044600		UniRef100_G7J6I5 BURP domain-containing protein n=1 Tax=Medicago truncatula RepID=G7J6I5_MEDTR	0	NA	parametric	0.465716	0.517257	0.998118	0.622142	0.549375	0.147162	0.227812	0.485082	1	0.747563	0.688654	0.273536	0.373958	0.632844	-22.8808	-21.7111	-21.7129	-22.1716	1.47929e-07	3.5325e-07	4.35818e-07	3.9609e-07	1.25578	1.55882	1.42092	0.303037	0.165139	-0.137898	6.35948	749	moderate	0.551615
Glyma.12G052300		UniRef100_G7IHU8 Serine/threonine protein kinase-like protein ACR4 n=1 Tax=Medicago truncatula RepID=G7IHU8_MEDTR	0	LEUCINE-RICH REPEAT RECEPTOR-LIKE PROTEIN KINASE	parametric	0.413047	0.468131	0.345693	0.178998	0.388699	0.489795	0.221021	0.110512	0.502	0.314821	0.543793	0.637163	0.365959	0.222545	-21.2812	-21.6362	-22.1269	-22.5735	4.15233e-07	4.26739e-07	3.10737e-07	2.11874e-07	0.0394342	-0.418227	-0.970711	-0.457661	-1.01015	-0.552485	5.91081	1017	moderate	0.499723
Glyma.12G053800	5	UniRef100_Q08IT7 Isoflavone conjugate-specific beta-glucosidase n=1 Tax=Glycine max RepID=Q08IT7_SOYBN	0	GLYCOSYL HYDROLASE	parametric	0.00767885	0.0200753	0.228558	0.0579437	0.137599	0.00150477	0.0412826	0.343217	0.374788	0.138992	0.260665	0.00965634	0.108448	0.499525	-21.5328	-19.3797	-19.9988	-20.7799	4.59947e-07	1.55125e-06	1.1451e-06	1.04843e-06	1.75389	1.31593	1.18869	-0.437961	-0.565206	-0.127246	6.0405	922	moderate	0.244774
Glyma.12G057900		UniRef100_G7IS01 MYB transcription factor n=1 Tax=Medicago truncatula RepID=G7IS01_MEDTR	0	MYB-LIKE DNA-BINDING PROTEIN MYB	parametric	0.771218	0.796578	0.409533	0.690424	0.733819	0.688265	0.332743	0.515081	0.563557	0.799422	0.83173	0.797967	0.489068	0.659166	-21.5736	-21.2786	-20.6628	-20.9125	4.0207e-07	6.94837e-07	6.77587e-07	7.92827e-07	0.789227	0.752959	0.979559	-0.036267	0.190332	0.2266	6.86429	561	moderate	0.55073
Glyma.12G059100	3	UniRef100_B2BXQ1 TRL10 n=1 Tax=Cleome spinosa RepID=B2BXQ1_9ROSI	0	FAMILY NOT NAMED	parametric	0.0369809	0.0670078	0.587551	0.0448592	0.00610732	0.826845	0.799336	0.0528018	0.719953	0.115233	0.026737	0.896644	0.87803	0.129783	-13.8568	-13.9678	-13.6906	-15.4461	8.73968e-05	9.83934e-05	8.11652e-05	3.02569e-05	0.170981	-0.106718	-1.53032	-0.277699	-1.7013	-1.4236	7.97549	303	moderate	0.575913
Glyma.12G065500	5	NA	3e-46	NA	parametric	0.0629452	0.102175	0.183906	0.662826	0.43108	0.0226992	0.0134458	0.0671316	0.321045	0.778668	0.583678	0.0700076	0.0478005	0.154751	-18.7245	-19.9359	-20.5713	-20.2074	2.68005e-06	1.28578e-06	1.07472e-06	1.9189e-06	-1.05962	-1.3183	-0.481984	-0.258685	0.577636	0.83632	7.66766	355	moderate	0.608186
Glyma.12G068900		UniRef100_G7JIF3 Fasciclin-like arabinogalactan protein n=1 Tax=Medicago truncatula RepID=G7JIF3_MEDTR	0	PERIOSTIN-RELATED	parametric	0.710237	0.741966	0.34603	0.987857	0.353905	0.937986	0.42031	0.955394	0.502318	0.998193	0.510096	0.968525	0.573586	0.979089	-18.0052	-17.9449	-18.6948	-17.9576	5.39934e-06	4.25001e-06	2.72217e-06	5.19183e-06	-0.345316	-0.988024	-0.056541	-0.642707	0.288776	0.931483	6.08345	897	moderate	0.386808
Glyma.12G080100		UniRef100_C5G5Y5 Xyloglucan endotraglucosylase/hydrolase n=1 Tax=Phaseolus angularis RepID=C5G5Y5_PHAAN	0	NA	parametric	0.309148	0.368333	0.665981	0.121959	0.0945133	0.720616	0.56248	0.126552	0.781014	0.238842	0.198458	0.821988	0.699667	0.245238	-18.6104	-18.4747	-18.3107	-17.624	4.0905e-06	2.97522e-06	3.45818e-06	5.62256e-06	-0.459281	-0.242261	0.45895	0.217019	0.918231	0.701211	5.74134	1152	moderate	0.289346
Glyma.12G087200		UniRef100_Q2MJ03 Cytochrome P450 94A1 n=1 Tax=Medicago truncatula RepID=Q2MJ03_MEDTR	0	FAMILY NOT NAMED	parametric	0.969564	0.973316	0.684065	0.960613	0.718023	0.966786	0.69723	0.99598	0.794776	0.982131	0.820055	0.985948	0.804633	1	-21.3384	-21.2881	-21.7814	-21.3441	4.65907e-07	5.58859e-07	5.59005e-07	6.18153e-07	0.262444	0.262821	0.407923	0.000376972	0.145479	0.145102	7.23365	436	moderate	0.913275
Glyma.12G092000	3	UniRef100_Q949Q5 Photosystem I subunit O n=1 Tax=Arabidopsis thaliana RepID=Q949Q5_ARATH	3e-87	NA	parametric	0.00716646	0.0190263	0.625096	0.0063849	0.00174278	0.120775	0.14381	0.00324597	0.749749	0.0276319	0.0107208	0.237148	0.269047	0.0168568	-15.9183	-15.6083	-15.5167	-14.7223	1.73396e-05	2.28106e-05	2.72258e-05	4.44308e-05	0.395633	0.650898	1.35749	0.255265	0.961852	0.706587	6.21954	830	moderate	0.791473
Glyma.12G094400		UniRef100_Q9SJE8 Aluminum-activated malate transporter 2 n=1 Tax=Arabidopsis thaliana RepID=ALMT2_ARATH	0	NA	parametric	0.819781	0.840121	0.364013	0.654155	0.611792	0.638059	0.625544	0.953404	0.520019	0.772163	0.73952	0.759821	0.750082	0.977804	-21.8697	-21.3437	-22.3769	-21.8088	3.83799e-07	4.7717e-07	2.77239e-07	3.66586e-07	0.314152	-0.469221	-0.0661984	-0.783373	-0.380351	0.403023	6.47535	700	moderate	0.931848
Glyma.12G097200		UniRef100_G7JEQ9 MAP kinase kinase kinase SSK2 n=1 Tax=Medicago truncatula RepID=G7JEQ9_MEDTR	0	MITOGEN-ACTIVATED KINASE KINASE KINASE	non-parametric	0.423178	0.477782	0.0564238	0.0310534	0.0844327	1	0.606657	0.423178	0.136245	0.0879549	0.1829	1	0.735268	0.576224	-20.1598	-19.5446	-20.6806	-21.4409	1.64409e-06	1.58576e-06	6.58737e-07	3.62177e-07	-0.052117	-1.31952	-2.18253	-1.2674	-2.13041	-0.863007	6.05412	914	moderate	0.00581855
Glyma.12G105400		UniRef100_G7IRM3 MYB transcription factor n=1 Tax=Medicago truncatula RepID=G7IRM3_MEDTR	9e-174	MYB-LIKE DNA-BINDING PROTEIN MYB	parametric	0.211885	0.269582	0.817414	0.0880782	0.0639129	0.526144	0.383663	0.246841	0.890321	0.188609	0.149254	0.668778	0.538988	0.395941	-21.6197	-22.3057	-22.553	-20.3565	4.73236e-07	4.84792e-07	1.83466e-07	8.12043e-07	0.0348043	-1.36705	0.778994	-1.40186	0.74419	2.14605	6.05147	918	moderate	0.234377
Glyma.12G111400		UniRef100_F4I2G1 Ankyrin repeats-containing protein n=1 Tax=Arabidopsis thaliana RepID=F4I2G1_ARATH	0	FAMILY NOT NAMED	parametric	0.461909	0.513709	0.473025	0.448169	0.133708	0.89382	0.602745	0.398508	0.622095	0.599467	0.255267	0.940796	0.732125	0.553185	-20.7337	-20.6368	-21.165	-20.0025	7.4379e-07	7.54075e-07	5.22068e-07	1.21631e-06	0.0198114	-0.510658	0.709542	-0.53047	0.689731	1.2202	5.67072	1221	moderate	0.930449
Glyma.12G118700		UniRef100_B9MYC7 No apical meristem family protein n=1 Tax=Populus trichocarpa RepID=B9MYC7_POPTR	0	NA	parametric	0.874296	0.888792	0.851136	0.877069	0.995002	0.432113	0.627893	0.662155	0.912773	0.929773	1	0.584677	0.751896	0.778225	-21.9355	-21.3437	-21.4827	-21.4873	2.98509e-07	5.20189e-07	4.26554e-07	6.18848e-07	0.801262	0.514952	1.05181	-0.28631	0.250547	0.536857	6.76087	586	moderate	0.531192
Glyma.12G121600		NA	1e-83	NA	parametric	0.643785	0.68163	0.495674	0.556033	0.939987	0.63589	0.275961	0.307179	0.642308	0.69419	0.969693	0.758085	0.428849	0.462349	-22.0079	-22.452	-23.0955	-23.0253	3.28431e-07	2.1182e-07	1.3602e-07	1.79138e-07	-0.632753	-1.27177	-0.874517	-0.639015	-0.241764	0.397251	5.8004	1105	moderate	0.911953
Glyma.12G122300		UniRef100_Q9SIN2 Protein trichome birefringence-like 39 n=1 Tax=Arabidopsis thaliana RepID=TBL39_ARATH	0	FAMILY NOT NAMED	parametric	0.89179	0.904305	0.719238	0.75744	0.528221	0.718038	0.998553	0.491425	0.820966	0.848628	0.670531	0.820067	1	0.63855	-19.109	-18.7535	-19.1074	-18.4815	2.26706e-06	2.81111e-06	2.1517e-06	3.78129e-06	0.310315	-0.0753451	0.738055	-0.38566	0.42774	0.813401	6.48204	697	moderate	0.931525
Glyma.12G124100		UniRef100_P32295 Indole-3-acetic acid-induced protein ARG7 n=1 Tax=Vigna radiata var. radiata RepID=ARG7_VIGRR	6e-60	NA	parametric	0.318374	0.377491	0.448654	0.758006	0.285856	0.166431	0.524714	0.124321	0.599908	0.849071	0.43955	0.298841	0.667576	0.242128	-21.8808	-20.5695	-21.2594	-20.2712	3.23972e-07	6.69408e-07	7.13264e-07	1.13173e-06	1.04702	1.13857	1.80459	0.091552	0.757573	0.666021	5.92861	1007	moderate	0.24945
Glyma.12G124900		UniRef100_P32295 Indole-3-acetic acid-induced protein ARG7 n=1 Tax=Vigna radiata var. radiata RepID=ARG7_VIGRR	1e-61	NA	parametric	0.595363	0.636925	0.568203	0.987009	0.557476	0.262727	0.563699	0.258763	0.704268	0.997689	0.695376	0.413849	0.700749	0.409441	-22.3808	-21.1595	-21.765	-21.1423	2.31362e-07	4.40702e-07	3.51863e-07	7.70127e-07	0.92965	0.604861	1.73494	-0.324789	0.805293	1.13008	5.90446	1027	moderate	0.0564656
Glyma.12G132500	4	UniRef100_E9M5F1 Glycosyltransferase GT10J15 n=1 Tax=Pueraria montana var. lobata RepID=E9M5F1_PUEML	0	GLUCOSYL/GLUCURONOSYL TRANSFERASES	parametric	0.0332787	0.0617123	0.0527331	0.00528543	0.0263247	0.346102	0.379393	0.0334032	0.129656	0.0240428	0.0779825	0.50239	0.535038	0.092799	-12.6416	-12.3162	-13.046	-13.9146	0.000193344	0.00020907	0.000139845	8.05429e-05	0.112822	-0.467334	-1.26334	-0.580157	-1.37616	-0.796004	7.03818	488	moderate	0.833044
Glyma.12G134800		UniRef100_G7JF09 Early nodulin-like protein n=1 Tax=Medicago truncatula RepID=G7JF09_MEDTR	3e-154	NA	parametric	0.735192	0.764558	0.3672	0.862805	0.301825	0.62559	0.601293	0.479793	0.523138	0.920547	0.456642	0.750119	0.730949	0.628121	-22.0689	-21.4344	-22.6269	-21.2511	3.53135e-07	6.98765e-07	2.31171e-07	5.1087e-07	0.984587	-0.611262	0.532735	-1.59585	-0.451852	1.144	6.99668	505	moderate	0.832841
Glyma.12G136100		UniRef100_G7IHE2 Glycosyltransferase CAZy family GT8 n=4 Tax=Medicago truncatula RepID=G7IHE2_MEDTR	0	GLYCOSYLTRANSFERASE 8 DOMAIN-CONTAINING PROTEIN	parametric	0.923522	0.932078	0.870506	0.636998	0.659874	0.757352	0.711829	0.524247	0.925496	0.758971	0.776532	0.848565	0.815534	0.667217	-22.6541	-22.452	-22.3455	-22.0567	2.15118e-07	2.40315e-07	2.02817e-07	3.60451e-07	0.159798	-0.084952	0.744673	-0.24475	0.584876	0.829625	6.06593	905	moderate	0.506056
Glyma.12G136600		UniRef100_G7JF36 Kinesin-3 n=1 Tax=Medicago truncatula RepID=G7JF36_MEDTR	0	FAMILY NOT NAMED	parametric	0.507573	0.55587	0.308604	0.19927	0.427276	0.422874	0.865943	0.531904	0.463867	0.340026	0.580121	0.575971	0.92258	0.673819	-20.7061	-20.3788	-20.7994	-21.1235	7.72303e-07	1.00878e-06	7.1499e-07	7.58163e-07	0.385377	-0.111245	-0.026659	-0.496622	-0.412036	0.0845858	7.48905	386	moderate	0.711979
Glyma.12G141000		UniRef100_U5GWZ9 DWARF IN LIGHT 1 family protein n=1 Tax=Populus trichocarpa RepID=U5GWZ9_POPTR	0	NA	parametric	0.294357	0.354126	0.793968	0.630204	0.459706	0.16607	0.251407	0.0777928	0.874384	0.753653	0.610195	0.298382	0.401056	0.172302	-21.1484	-19.6281	-19.8995	-19.1204	6.01307e-07	1.69901e-06	1.45132e-06	2.38321e-06	1.49853	1.27119	1.98673	-0.227332	0.488209	0.715541	7.21014	444	moderate	0.989082
Glyma.12G149100		UniRef100_Q52QR3 NAC domain protein NAC3 n=1 Tax=Glycine max RepID=Q52QR3_SOYBN	0	NA	parametric	0.0926789	0.138367	0.241194	0.35959	0.0346493	0.250121	0.984565	0.117437	0.389411	0.51576	0.09531	0.399643	0.996326	0.232518	-20.8384	-20.0309	-20.855	-19.222	8.26431e-07	1.07035e-06	7.79169e-07	2.28225e-06	0.373117	-0.0849576	1.46549	-0.458075	1.09238	1.55045	7.14419	465	moderate	0.751308
Glyma.12G172300	5	UniRef100_Q9FF51 Emb|CAB72159.1 n=1 Tax=Arabidopsis thaliana RepID=Q9FF51_ARATH	8e-105	NA	parametric	0.026802	0.0522916	0.316366	0.0271087	0.294605	0.617914	0.0880926	0.0139871	0.471954	0.0796551	0.449006	0.744295	0.18863	0.049233	-20.7403	-20.1997	-19.0895	-17.9249	8.93755e-07	9.65122e-07	2.21e-06	5.18314e-06	0.110833	1.3061	2.53588	1.19526	2.42504	1.22978	6.43978	718	moderate	0.840297
Glyma.12G172600		NA	5e-126	NA	parametric	0.922761	0.931389	0.803677	0.552584	0.663245	0.982346	0.813049	0.554052	0.881012	0.691406	0.779017	0.99496	0.887377	0.692538	-22.5504	-22.5324	-22.3308	-21.9762	2.54023e-07	1.80241e-07	2.42609e-07	3.29494e-07	-0.495035	-0.0663283	0.37529	0.428707	0.870325	0.441619	5.69547	1195	moderate	0.542917
Glyma.12G175800		UniRef100_Q9LN00 T6D22.16 n=1 Tax=Arabidopsis thaliana RepID=Q9LN00_ARATH	6e-153	CARBONIC ANHYDRASE	parametric	0.210227	0.267856	0.544447	0.729715	0.302958	0.0832978	0.336601	0.135012	0.684479	0.828741	0.45784	0.181166	0.492896	0.257122	-20.394	-21.3643	-21.0505	-21.5949	7.92464e-07	5.56149e-07	5.5496e-07	4.58331e-07	-0.510874	-0.513961	-0.789955	-0.0030873	-0.279081	-0.275994	5.72226	1163	moderate	0.528257
Glyma.12G187600	5	UniRef100_G7IHG4 NHL1 n=1 Tax=Medicago truncatula RepID=G7IHG4_MEDTR	2e-161	NA	parametric	0.0122676	0.0286278	0.0607419	0.163958	0.00260607	0.513875	0.0585319	0.40374	0.143858	0.295662	0.0143701	0.658159	0.140047	0.558032	-19.703	-20.0189	-21.015	-19.1008	1.48817e-06	1.08948e-06	6.67729e-07	2.06167e-06	-0.449905	-1.15621	0.470274	-0.706304	0.920179	1.62648	5.99961	952	moderate	0.726656
Glyma.12G197800		UniRef100_U5GWZ9 DWARF IN LIGHT 1 family protein n=1 Tax=Populus trichocarpa RepID=U5GWZ9_POPTR	0	NA	parametric	0.373392	0.43088	0.380952	0.649756	0.207625	0.259649	0.768583	0.114834	0.536449	0.76885	0.350096	0.410458	0.856486	0.228752	-22.3004	-20.7663	-21.941	-20.2097	3.01101e-07	7.42491e-07	4.21738e-07	1.29843e-06	1.30213	0.4861	2.10844	-0.816025	0.806318	1.62234	7.84255	324	moderate	0.901232
Glyma.12G199500		NA	0	NA	parametric	0.174174	0.229611	0.102171	0.040437	0.184311	0.688158	0.135333	0.0482742	0.210152	0.106776	0.321571	0.7979	0.257561	0.121604	-19.7097	-19.5548	-18.8749	-18.3377	2.0221e-06	1.87005e-06	2.64821e-06	3.65709e-06	-0.112775	0.389165	0.854843	0.50194	0.967618	0.465678	6.89901	546	moderate	0.944741
Glyma.12G200500		NA	7e-57	NA	parametric	0.175594	0.231127	0.508284	0.341547	0.739401	0.0378252	0.123992	0.206679	0.653303	0.497802	0.835744	0.101679	0.241705	0.348961	-18.9678	-21.4445	-20.7432	-20.3938	4.97075e-06	3.60879e-07	7.56181e-07	1.03165e-06	-3.78388	-2.71666	-2.26852	1.06722	1.51536	0.448146	6.70884	608	moderate	0.100843
Glyma.12G200600		NA	1e-57	NA	parametric	0.934776	0.942535	0.655797	0.716267	0.89117	0.538705	0.839312	0.730011	0.773502	0.818789	0.939176	0.679562	0.904907	0.828951	-22.929	-23.6787	-23.138	-23.3031	3.21778e-07	8.16114e-08	1.33541e-07	1.34546e-07	-1.97922	-1.26878	-1.25796	0.710443	0.72126	0.0108162	5.84213	1078	moderate	0.272208
Glyma.12G203000	6	UniRef100_G7JSJ0 IST1-like protein n=1 Tax=Medicago truncatula RepID=G7JSJ0_MEDTR	0	UNCHARACTERIZED DUF292	parametric	0.0592364	0.097299	0.39845	0.0600729	0.0822298	0.0766377	0.056921	0.0110556	0.553122	0.142716	0.17948	0.170473	0.137137	0.041393	-16.1844	-17.1188	-17.5331	-18.447	1.92101e-05	8.14789e-06	6.0805e-06	3.56556e-06	-1.23737	-1.65961	-2.42967	-0.422236	-1.1923	-0.77006	6.69509	615	moderate	0.419045
Glyma.12G206900		UniRef100_R4NEY5 NAC transcription factor 095 n=1 Tax=Jatropha curcas RepID=R4NEY5_JATCU	0	NA	parametric	0.894711	0.906935	0.714952	0.847959	0.913177	0.505081	0.818408	0.789707	0.817843	0.910635	0.95301	0.650436	0.890969	0.87148	-21.4041	-21.0093	-21.2237	-21.1599	5.44301e-07	5.86624e-07	5.6278e-07	7.18694e-07	0.108031	0.0481674	0.400972	-0.059864	0.292941	0.352805	7.81199	326	moderate	0.787435
Glyma.12G212600		UniRef100_E9M5F1 Glycosyltransferase GT10J15 n=1 Tax=Pueraria montana var. lobata RepID=E9M5F1_PUEML	0	GLUCOSYL/GLUCURONOSYL TRANSFERASES	parametric	0.562352	0.606431	0.244203	0.284953	0.898698	0.876885	0.275758	0.266917	0.39296	0.438579	0.943947	0.929667	0.428641	0.418616	-18.5257	-18.4282	-17.666	-17.5859	2.70229e-06	3.98635e-06	5.41437e-06	7.65506e-06	0.560884	1.00261	1.50223	0.441724	0.941344	0.499621	5.99426	959	moderate	0.138437
Glyma.12G213700	3	UniRef100_G7IJL9 2-oxoglutarate-dependent dioxygenase n=1 Tax=Medicago truncatula RepID=G7IJL9_MEDTR	0	OXIDOREDUCTASE, 2OG-FE(II) OXYGENASE FAMILY PROTEIN	parametric	0.000133494	0.00104804	0.0323179	8.76228e-05	0.000148623	0.00035445	0.046153	0.0585326	0.0905461	0.00129051	0.0018684	0.00344876	0.117629	0.140047	-15.5666	-13.2399	-14.2991	-16.9196	2.72308e-05	0.000105614	5.46231e-05	1.01148e-05	1.95549	1.00427	-1.42877	-0.951222	-3.38426	-2.43304	5.92464	1008	moderate	0.340248
Glyma.12G214700		UniRef100_G7IHE2 Glycosyltransferase CAZy family GT8 n=4 Tax=Medicago truncatula RepID=G7IHE2_MEDTR	0	GLYCOSYLTRANSFERASE 8 DOMAIN-CONTAINING PROTEIN	parametric	0.572103	0.615732	0.749883	0.249402	0.210866	0.827136	0.693719	0.266903	0.843284	0.398855	0.353989	0.896843	0.802005	0.418613	-19.7226	-19.8179	-19.9573	-20.5285	1.54394e-06	1.23777e-06	1.21315e-06	1.02038e-06	-0.318872	-0.347864	-0.597512	-0.028992	-0.27864	-0.249648	6.77739	582	moderate	0.684807
Glyma.12G217300		UniRef100_Q06765 ADR6 protein n=2 Tax=Glycine max RepID=Q06765_SOYBN	0	NA	parametric	0.567912	0.611714	0.261869	0.444182	0.887172	0.525112	0.190813	0.28325	0.412932	0.595862	0.936541	0.667921	0.329546	0.436704	-15.349	-15.6864	-16.2974	-16.2229	3.30625e-05	2.33114e-05	1.40819e-05	1.89801e-05	-0.50416	-1.23136	-0.80071	-0.727196	-0.29655	0.430646	8.03973	294	moderate	0.769488
Glyma.12G219300	4	UniRef100_Q9XQB1 LHCII type III chlorophyll a/b binding protein n=1 Tax=Vigna radiata var. radiata RepID=Q9XQB1_VIGRR	0	CHLOROPHYLL A/B BINDING PROTEIN	parametric	0.0016383	0.00630811	0.23698	0.00257154	0.00183334	0.00222857	0.0581467	0.407016	0.384537	0.0142329	0.0111269	0.0128453	0.139363	0.561104	-11.6894	-10.9054	-11.1406	-11.9493	0.000335026	0.000543543	0.000487931	0.000271266	0.69812	0.542405	-0.304564	-0.155715	-1.00268	-0.846969	5.77387	1118	moderate	0.897756
Glyma.12G221400		UniRef100_R4NFT9 NAC transcription factor 028 n=1 Tax=Jatropha curcas RepID=R4NFT9_JATCU	0	NA	non-parametric	0.165888	0.220542	1	0.161624	0.165888	0.0881218	0.165279	0.0554315	1	0.292595	0.29818	0.188674	0.297398	0.134529	-16.5615	-17.0085	-16.9597	-17.3712	1.21924e-05	1.01744e-05	1.09551e-05	9.1781e-06	-0.26103	-0.154377	-0.409711	0.106653	-0.148682	-0.255334	7.07777	480	moderate	0.906133
Glyma.12G224300	6	NA	4e-101	NA	parametric	0.000452667	0.00247916	0.00307192	0.000450608	0.336476	0.987953	0.00198791	0.000469128	0.0161823	0.00408287	0.49278	0.998247	0.0118083	0.0042028	-19.9154	-19.9021	-16.4628	-15.5916	1.09279e-06	1.48179e-06	1.2246e-05	2.36432e-05	0.439327	3.48623	4.43534	3.0469	3.99601	0.949108	5.88638	1040	moderate	0.386194
Glyma.12G226000		UniRef100_Q52UU1 Squamosa promoter binding-like protein n=1 Tax=Betula platyphylla RepID=Q52UU1_BETPL	2e-132	NA	parametric	0.181902	0.237911	0.8596	0.946775	0.795411	0.0444426	0.0729249	0.130188	0.918484	0.973917	0.875404	0.114407	0.164489	0.250319	-23.179	-21.6251	-21.5039	-21.6817	1.48233e-07	3.92298e-07	5.16174e-07	4.04289e-07	1.40409	1.79999	1.44752	0.395906	0.0434374	-0.352469	6.29661	786	moderate	0.959307
Glyma.12G228200		UniRef100_B9GGG2 Calmodulin-binding family protein n=1 Tax=Populus trichocarpa RepID=B9GGG2_POPTR	0	NEUROMODULIN	non-parametric	0.393496	0.449719	0.227033	0.366057	0.580488	1	1	0.673984	0.373075	0.521948	0.714113	1	1	0.787105	-20.1589	-19.7587	-20.0517	-20.3969	1.01834e-06	1.3513e-06	1.03353e-06	1.11584e-06	0.408134	0.0213684	0.131916	-0.386765	-0.276218	0.110548	6.33012	767	moderate	0.465166
Glyma.12G230100	6	NA	2e-86	NA	parametric	0.00298826	0.0098504	0.0293296	0.00567764	0.0601995	0.00737238	0.0013032	0.000402124	0.0843715	0.0253472	0.142948	0.0307017	0.00871209	0.0037689	-21.143	-19.3076	-17.9276	-16.7819	5.84058e-07	2.75378e-06	5.15106e-06	1.13917e-05	2.23723	3.14069	4.28572	0.903454	2.04849	1.14504	7.63969	362	moderate	0.729541
Glyma.12G231800		UniRef100_G7IQZ2 Receptor-like serine/threonine kinase n=1 Tax=Medicago truncatula RepID=G7IQZ2_MEDTR	0	LEUCINE-RICH REPEAT RECEPTOR-LIKE PROTEIN KINASE	parametric	0.980833	0.982959	0.843639	0.941421	0.766429	0.833878	0.765964	0.945906	0.907812	0.97059	0.855073	0.901457	0.854737	0.973414	-15.5973	-15.671	-15.7403	-15.6358	2.51345e-05	2.25076e-05	2.20235e-05	2.7634e-05	-0.159257	-0.190627	0.136774	-0.031369	0.296032	0.327401	7.77242	336	moderate	0.863842
Glyma.12G233000		UniRef100_G7IQZ2 Receptor-like serine/threonine kinase n=1 Tax=Medicago truncatula RepID=G7IQZ2_MEDTR	0	LEUCINE-RICH REPEAT RECEPTOR-LIKE PROTEIN KINASE	parametric	0.954321	0.959778	0.876984	0.794428	0.614811	0.879021	0.998468	0.749857	0.929724	0.874722	0.741922	0.931164	1	0.843262	-14.9869	-14.9264	-14.9879	-14.7866	3.92586e-05	3.88239e-05	3.73075e-05	4.80578e-05	-0.016064	-0.0735432	0.29176	-0.05748	0.307824	0.365303	8.2445	266	moderate	0.933585
Glyma.12G233400	5	UniRef100_F4IWA8 Protein trichome birefringence-like 41 n=2 Tax=Arabidopsis thaliana RepID=TBL41_ARATH	0	FAMILY NOT NAMED	parametric	0.00656253	0.0177872	0.628135	0.103836	0.031895	0.00236807	0.0024324	0.0960935	0.752098	0.212656	0.0896508	0.0134135	0.0136744	0.200883	-17.5946	-20.9233	-21.3223	-19.3035	1.22542e-05	5.18922e-07	4.59542e-07	1.89875e-06	-4.56162	-4.73694	-2.69015	-0.175319	1.87146	2.04678	6.11669	875	moderate	0.0573416
Glyma.13G011400		NA	NA	NA	parametric	0.146578	0.199625	0.039995	0.0902416	0.935696	0.147875	0.520726	0.590978	0.105949	0.191946	0.96714	0.274506	0.66412	0.722718	-16.6215	-17.4868	-16.1757	-16.2211	1.05227e-05	5.78383e-06	2.11879e-05	1.74381e-05	-0.863406	1.00974	0.72874	1.87314	1.59215	-0.280997	6.08535	894	moderate	0.174869
Glyma.13G011800		NA	3e-07	NA	parametric	0.189811	0.246241	0.129288	0.106587	0.584012	0.0821095	0.823509	0.841581	0.249094	0.216738	0.716928	0.1793	0.894412	0.906438	-18.4076	-19.5132	-18.5696	-18.2487	3.02274e-06	1.43754e-06	4.4837e-06	4.57827e-06	-1.07225	0.568833	0.598945	1.64108	1.6712	0.0301127	5.91917	1013	moderate	0.126453
Glyma.13G012300		UniRef100_R7QK58 18 S rRNA n=1 Tax=Chondrus crispus RepID=R7QK58_CHOCR	1e-46	NA	parametric	0.196783	0.253485	0.076233	0.0872929	0.746097	0.138446	0.764068	0.60074	0.169815	0.18742	0.840603	0.261804	0.853328	0.730483	-14.5131	-15.3509	-14.3189	-14.1468	4.55183e-05	2.50391e-05	7.2886e-05	7.10537e-05	-0.862261	0.679196	0.642464	1.54146	1.50473	-0.036732	6.49276	690	moderate	0.180748
Glyma.13G012700		UniRef100_G7K0D6 RRNA intron-encoded homing endonuclease n=1 Tax=Medicago truncatula RepID=G7K0D6_MEDTR	9e-57	NA	parametric	0.183267	0.239318	0.0675455	0.088654	0.810732	0.129562	0.744686	0.628735	0.155482	0.189493	0.885821	0.249472	0.839595	0.752558	-14.4788	-15.4203	-14.248	-14.1088	4.73698e-05	2.40083e-05	8.09841e-05	7.70846e-05	-0.980438	0.773671	0.702474	1.75411	1.68291	-0.0711967	7.12802	467	moderate	0.191869
Glyma.13G013100		UniRef100_G7K0D8 RRNA intron-encoded homing endonuclease n=1 Tax=Medicago truncatula RepID=G7K0D8_MEDTR	3e-172	NA	parametric	0.209731	0.267313	0.0733962	0.087979	0.757483	0.177467	0.656782	0.522268	0.165259	0.188456	0.848655	0.312845	0.774196	0.665454	-13.7216	-14.4724	-13.4327	-13.2693	7.85587e-05	4.6226e-05	0.000133289	0.000132919	-0.765068	0.762716	0.758708	1.52778	1.52378	-0.0040078	6.99778	504	moderate	0.185195
Glyma.13G013500		UniRef100_G7K0E0 Tar1p n=1 Tax=Medicago truncatula RepID=G7K0E0_MEDTR	2e-141	NA	parametric	0.239617	0.298611	0.117038	0.0825225	0.547461	0.163817	0.86105	0.530432	0.231967	0.179919	0.686999	0.295473	0.919427	0.67255	-15.9884	-16.8166	-15.8695	-15.5281	1.65843e-05	9.1992e-06	2.64152e-05	2.66829e-05	-0.850234	0.671554	0.686099	1.52179	1.53633	0.0145451	6.18772	844	moderate	0.247369
Glyma.13G013800		UniRef100_R7Q5Q5 Stackhouse genomic scaffold, scaffold_121 n=1 Tax=Chondrus crispus RepID=R7Q5Q5_CHOCR	1e-42	NA	parametric	0.11363	0.162427	0.0416149	0.0522978	0.730546	0.0940748	0.690238	0.530923	0.109072	0.128888	0.82932	0.197804	0.79927	0.672972	-15.8601	-16.9069	-15.5788	-15.3801	1.8289e-05	8.54529e-06	3.312e-05	3.11784e-05	-1.09777	0.856729	0.769571	1.9545	1.86734	-0.0871586	6.53059	673	moderate	0.176629
Glyma.13G014700		UniRef100_G7K0D8 RRNA intron-encoded homing endonuclease n=1 Tax=Medicago truncatula RepID=G7K0D8_MEDTR	2e-98	NA	parametric	0.206398	0.263787	0.0906196	0.0818807	0.628903	0.14183	0.821094	0.566651	0.192515	0.17893	0.752684	0.26642	0.892797	0.703129	-14.5053	-15.4176	-14.3439	-14.0605	4.7822e-05	2.39364e-05	7.2985e-05	8.07249e-05	-0.998467	0.609927	0.75534	1.60839	1.75381	0.145413	7.24677	434	moderate	0.230064
Glyma.13G015000		UniRef100_G7K0C9 Cytochrome P450 likeTBP n=1 Tax=Medicago truncatula RepID=G7K0C9_MEDTR	0	NA	parametric	0.663095	0.699446	0.517529	0.232871	0.474676	0.596484	0.912993	0.462165	0.661328	0.379782	0.623583	0.727165	0.952901	0.612398	-20.9079	-21.362	-20.8047	-20.1874	7.91283e-07	3.74506e-07	8.82134e-07	1.10398e-06	-1.07921	0.156804	0.480451	1.23601	1.55966	0.323647	5.81348	1094	moderate	0.146774
Glyma.13G015300		UniRef100_G7K0E0 Tar1p n=1 Tax=Medicago truncatula RepID=G7K0E0_MEDTR	0	NA	parametric	0.0675267	0.108019	0.0379154	0.0178625	0.225413	0.115005	0.607871	0.20457	0.101843	0.0588385	0.371098	0.229021	0.73624	0.346465	-15.3985	-16.2201	-15.0752	-14.4622	2.49775e-05	1.38286e-05	4.07467e-05	6.65338e-05	-0.852979	0.706053	1.41346	1.55903	2.26644	0.707403	6.88386	549	moderate	0.165385
Glyma.13G016400		UniRef100_G7LEH3 ATP synthase subunit beta n=1 Tax=Medicago truncatula RepID=G7LEH3_MEDTR	0	NA	parametric	0.710042	0.741826	0.861533	0.332333	0.304261	0.689671	0.854985	0.54122	0.919729	0.488641	0.459184	0.798888	0.915363	0.681784	-20.6534	-20.9825	-20.8393	-19.9698	9.34686e-07	5.65968e-07	9.32813e-07	1.64544e-06	-0.723761	-0.0028952	0.815923	0.720866	1.53968	0.818819	7.71626	347	moderate	0.709946
Glyma.13G017100		UniRef100_G7K0E0 Tar1p n=1 Tax=Medicago truncatula RepID=G7K0E0_MEDTR	2e-177	NA	parametric	0.0454346	0.0789478	0.0255625	0.0160001	0.380629	0.03961	0.830904	0.385771	0.0763444	0.0542832	0.536207	0.105206	0.899472	0.540966	-19.9412	-21.4231	-19.7767	-19.2085	1.15864e-06	4.0804e-07	1.51227e-06	2.33515e-06	-1.50566	0.384279	1.01108	1.88993	2.51673	0.626797	5.8686	1059	moderate	0.697623
Glyma.13G018000		UniRef100_G7K0E0 Tar1p n=1 Tax=Medicago truncatula RepID=G7K0E0_MEDTR	0	NA	parametric	0.893239	0.905698	0.542929	0.595026	0.990736	0.541805	0.998758	0.990786	0.683245	0.726068	0.99991	0.682295	1	0.999932	-22.8808	-23.4287	-22.8824	-22.8927	1.63641e-07	9.55114e-08	2.45531e-07	2.13519e-07	-0.776793	0.58537	0.383825	1.36216	1.16062	-0.201544	5.86617	1062	moderate	0.385312
Glyma.13G019700		UniRef100_G7K0D6 RRNA intron-encoded homing endonuclease n=1 Tax=Medicago truncatula RepID=G7K0D6_MEDTR	0	NA	parametric	0.251927	0.311114	0.0889558	0.0981554	0.760115	0.210127	0.654646	0.514686	0.18997	0.204105	0.850564	0.353104	0.772543	0.658839	-16.3137	-17.0233	-16.0209	-15.8554	1.31708e-05	8.07076e-06	2.1869e-05	2.14917e-05	-0.70657	0.731542	0.706434	1.43811	1.413	-0.025108	5.87981	1050	moderate	0.339066
Glyma.13G020100		UniRef100_G7K0D6 RRNA intron-encoded homing endonuclease n=1 Tax=Medicago truncatula RepID=G7K0D6_MEDTR	0	NA	parametric	0.221398	0.279589	0.0737245	0.0972711	0.805028	0.194617	0.62549	0.527788	0.165786	0.202683	0.881884	0.334281	0.750031	0.670155	-21.266	-22.2824	-20.8149	-20.6305	5.33359e-07	2.23148e-07	8.34513e-07	1.02529e-06	-1.25711	0.645828	0.942857	1.90294	2.19996	0.297029	6.59037	650	moderate	0.511902
Glyma.13G021200		UniRef100_G7K0D4 RRNA intron-encoded homing endonuclease n=1 Tax=Medicago truncatula RepID=G7K0D4_MEDTR	5e-33	NA	parametric	0.08793	0.13273	0.0224187	0.0393847	0.814256	0.157355	0.356173	0.312987	0.0693604	0.104785	0.888142	0.28703	0.51237	0.468509	-14.5946	-15.2894	-14.0499	-13.9409	4.24597e-05	2.5582e-05	8.17946e-05	8.07545e-05	-0.730966	0.945911	0.927447	1.67688	1.65841	-0.018464	6.00143	951	moderate	0.111231
Glyma.13G021500		UniRef100_G7K0D6 RRNA intron-encoded homing endonuclease n=1 Tax=Medicago truncatula RepID=G7K0D6_MEDTR	0	NA	parametric	0.332203	0.391339	0.186022	0.115897	0.808126	0.136904	0.839702	0.960912	0.323658	0.230311	0.883952	0.259747	0.905147	0.982264	-21.0504	-22.702	-21.2539	-21.001	7.01112e-07	1.66306e-07	6.11224e-07	6.60364e-07	-2.07581	-0.197943	-0.0863827	1.87786	1.98942	0.11156	6.353	752	moderate	0.732775
Glyma.13G021600		UniRef100_G7K0D4 RRNA intron-encoded homing endonuclease n=1 Tax=Medicago truncatula RepID=G7K0D4_MEDTR	5e-28	NA	parametric	0.411169	0.466428	0.194685	0.189101	0.743694	0.226625	0.934522	0.746335	0.334366	0.32747	0.838871	0.372598	0.966391	0.840789	-17.3054	-18.0363	-17.2472	-17.0573	6.84199e-06	3.92011e-06	9.15444e-06	1.02262e-05	-0.803524	0.420054	0.579787	1.22358	1.38331	0.159732	6.02051	935	moderate	0.286207
Glyma.13G021900		UniRef100_G7K0E0 Tar1p n=1 Tax=Medicago truncatula RepID=G7K0E0_MEDTR	2e-17	NA	parametric	0.75076	0.77848	0.950917	0.374794	0.361203	0.936375	0.986717	0.420353	0.976342	0.530585	0.51729	0.967565	0.997515	0.573626	-21.9421	-22.0177	-21.9594	-21.0735	2.7074e-07	2.48419e-07	5.23643e-07	7.19751e-07	-0.124131	0.951675	1.41059	1.07581	1.53472	0.458914	5.97492	974	moderate	0.0782903
Glyma.13G022200		UniRef100_G7K0D6 RRNA intron-encoded homing endonuclease n=1 Tax=Medicago truncatula RepID=G7K0D6_MEDTR	0	NA	parametric	0.340147	0.399108	0.129449	0.128075	0.740284	0.266611	0.695677	0.533905	0.249342	0.247354	0.836366	0.418317	0.803535	0.675552	-16.2994	-16.938	-16.038	-15.8537	1.33779e-05	8.39883e-06	2.18618e-05	2.15083e-05	-0.671593	0.708558	0.685042	1.38015	1.35664	-0.023516	5.90643	1023	moderate	0.267061
Glyma.13G023300		UniRef100_G7K0C9 Cytochrome P450 likeTBP n=1 Tax=Medicago truncatula RepID=G7K0C9_MEDTR	2e-41	NA	parametric	0.101246	0.148638	0.0353912	0.0360204	0.537743	0.140888	0.514209	0.311847	0.0968006	0.0980593	0.678761	0.265146	0.658449	0.467262	-12.9585	-13.7055	-12.5612	-12.2647	0.00013274	7.90023e-05	0.000243134	0.000269011	-0.748636	0.87315	1.01906	1.62179	1.7677	0.145914	7.52326	381	moderate	0.171162
Glyma.13G029200	4	UniRef100_G7IEQ6 Serine carboxypeptidase II-3 n=1 Tax=Medicago truncatula RepID=G7IEQ6_MEDTR	0	SERINE PROTEASE FAMILY S10 SERINE CARBOXYPEPTIDASE	parametric	0.0156422	0.0345042	0.980009	0.0200731	0.00407823	0.0620942	0.143961	0.316906	0.99365	0.0640355	0.0199081	0.146111	0.269243	0.472545	-12.6267	-13.2314	-13.2388	-12.1534	0.000196674	0.000118685	0.000109195	0.000243742	-0.728664	-0.848902	0.309548	-0.120237	1.03821	1.15845	6.61026	643	moderate	0.643976
Glyma.13G046200		UniRef100_C6T1Y2 Ribulose bisphosphate carboxylase small chain n=1 Tax=Glycine max RepID=C6T1Y2_SOYBN	5e-131	NA	parametric	0.000627622	0.00315201	0.000135792	0.000174514	0.0811114	0.118997	0.00785922	0.00256742	0.00175535	0.00209748	0.177679	0.234677	0.0321687	0.0142166	-6.69591	-6.50845	-7.19734	-7.41103	0.00974113	0.0115174	0.00710348	0.00604488	0.241652	-0.455564	-0.688375	-0.697216	-0.930027	-0.232811	5.99473	957	moderate	0.575135
Glyma.13G046300		UniRef100_G7KMR0 LOB domain-containing protein n=1 Tax=Medicago truncatula RepID=G7KMR0_MEDTR	0	NA	parametric	0.866007	0.881705	0.454417	0.465342	0.834163	0.883819	0.640828	0.58339	0.605369	0.615271	0.901597	0.934246	0.761987	0.716497	-20.4624	-20.3604	-20.891	-21.0372	1.91243e-06	7.93511e-07	6.05957e-07	6.92176e-07	-1.26909	-1.65812	-1.4662	-0.389036	-0.197111	0.191925	7.01188	497	moderate	0.149328
Glyma.13G050300	1	UniRef100_Q6R3R2 CONSTANS-like protein CO1 n=1 Tax=Populus deltoides RepID=Q6R3R2_POPDE	0	NA	parametric	0.0058323	0.0162814	0.151374	0.00565001	0.0344323	0.00159788	0.0303911	0.740991	0.279083	0.0252516	0.0948669	0.0100839	0.0865904	0.836846	-19.9786	-24.1787	-22.6993	-20.3498	2.19626e-06	5.42784e-08	1.55402e-07	1.10747e-06	-5.33852	-3.82097	-0.987784	1.51756	4.35074	2.83318	6.19824	841	moderate	0.00878
Glyma.13G056800	3	UniRef100_D2DW77 UDP-glucosyl transferase n=1 Tax=Phaseolus vulgaris RepID=D2DW77_PHAVU	0	GLUCOSYL/GLUCURONOSYL TRANSFERASES	parametric	2.16447e-05	0.000303338	0.0134744	9.96883e-06	7.17829e-06	0.00757378	0.00116014	5.98961e-06	0.047876	0.000301608	0.000243814	0.031297	0.00799974	0.00021676	-13.0276	-13.7227	-14.3446	-16.2104	0.000138765	8.7305e-05	6.27063e-05	1.75307e-05	-0.668504	-1.14596	-2.98468	-0.477453	-2.31618	-1.83872	7.22083	440	moderate	0.98896
Glyma.13G064000		UniRef100_G7KZX6 Homeobox-leucine zipper-like protein n=1 Tax=Medicago truncatula RepID=G7KZX6_MEDTR	0	FAMILY NOT NAMED	parametric	0.924336	0.932847	0.811942	0.675256	0.520315	0.970241	0.778847	0.703172	0.886714	0.788076	0.663784	0.987928	0.863645	0.809246	-22.4948	-22.5324	-22.7731	-22.116	2.42245e-07	1.99743e-07	2.27961e-07	2.76615e-07	-0.278321	-0.0876797	0.191412	0.190641	0.469733	0.279092	5.92071	1012	moderate	0.802813
Glyma.13G076200	7	UniRef100_G7J6M1 Tir-nbs-lrr resistance protein n=1 Tax=Medicago truncatula RepID=G7J6M1_MEDTR	0	LEUCINE-RICH REPEAT-CONTAINING PROTEIN	parametric	8.80696e-06	0.000168294	0.0138519	8.77897e-06	7.33593e-06	0.000415745	0.000154093	1.64152e-06	0.0488782	0.000277361	0.000246826	0.00385564	0.00191594	9.49853e-05	-14.9098	-16.3811	-17.2066	-19.6902	3.77049e-05	1.59592e-05	8.46552e-06	1.40322e-06	-1.24036	-2.15508	-4.74794	-0.914723	-3.50758	-2.59286	6.29084	791	moderate	0.90716
Glyma.13G084000	6	UniRef100_I1LW34 Nitrate reductase n=1 Tax=Glycine max RepID=I1LW34_SOYBN	0	NADH-CYTOCHROME B5 REDUCTASE	parametric	0.00822476	0.0211568	0.0282766	0.00830961	0.192845	0.107653	0.00504767	0.00132466	0.0821086	0.033522	0.332096	0.218354	0.0232517	0.00881417	-15.1198	-16.5356	-18.6038	-19.7192	4.33653e-05	1.18216e-05	5.16086e-06	1.48136e-06	-1.87512	-3.07086	-4.87154	-1.19574	-2.99643	-1.80069	8.25469	264	moderate	0.617092
Glyma.13G088000		UniRef100_G8A378 Xylan 1 4-beta-xylosidase n=1 Tax=Medicago truncatula RepID=G8A378_MEDTR	0	NA	parametric	0.261049	0.320438	0.330262	0.353586	0.772129	0.112049	0.0699622	0.0851956	0.486614	0.509788	0.858899	0.224726	0.159593	0.184087	-21.8904	-21.1039	-20.6443	-20.511	4.2463e-07	5.7512e-07	7.80522e-07	8.55211e-07	0.437655	0.878231	1.01007	0.440576	0.572417	0.131841	6.95423	517	moderate	0.884258
Glyma.13G088700		UniRef100_G3E7M9 Annexin n=2 Tax=Glycine max RepID=G3E7M9_SOYBN	0	ANNEXIN	parametric	0.260629	0.320009	0.617326	0.22261	0.239784	0.106141	0.370453	0.990597	0.743836	0.367804	0.387873	0.216054	0.526286	0.999845	-15.5405	-15.0416	-15.1854	-15.5352	2.58297e-05	3.44179e-05	3.02231e-05	2.45578e-05	0.414128	0.226616	-0.0728541	-0.187511	-0.486982	-0.299471	6.15666	859	moderate	0.982837
Glyma.13G090300		UniRef100_G7KBB5 Cytokinin-O-glucosyltransferase n=1 Tax=Medicago truncatula RepID=G7KBB5_MEDTR	0	GLUCOSYL/GLUCURONOSYL TRANSFERASES	parametric	0.192701	0.249278	0.358453	0.0603699	0.147369	0.127985	0.565988	0.503981	0.514643	0.143242	0.273841	0.247232	0.702589	0.649625	-21.9328	-23.1787	-22.4594	-21.2812	3.68373e-07	1.12803e-07	2.21992e-07	5.41848e-07	-1.70737	-0.730658	0.556719	0.976709	2.26409	1.28738	5.85402	1072	moderate	0.476327
Glyma.13G091100	3	UniRef100_Q3LSN1 Nodulin-like protein (Fragment) n=1 Tax=Pisum sativum RepID=Q3LSN1_PEA	0	NA	parametric	0.0125598	0.0291638	0.0227219	0.00567786	0.0574351	0.0194085	0.945162	0.229044	0.0700659	0.0253472	0.138041	0.0625053	0.972983	0.375366	-15.8005	-14.6439	-15.7612	-16.648	2.26179e-05	4.28666e-05	2.37103e-05	1.59906e-05	0.922393	0.0680534	-0.500241	-0.85434	-1.42263	-0.568295	8.18518	274	moderate	0.578755
Glyma.13G091400		NA	1e-54	NA	parametric	0.431264	0.48536	0.154148	0.486282	0.499031	0.801069	0.156085	0.39051	0.282714	0.63394	0.645305	0.879296	0.285337	0.545512	-20.0004	-20.1875	-21.3087	-20.8011	1.05243e-06	1.21234e-06	5.58868e-07	7.7043e-07	0.204071	-0.913144	-0.44999	-1.11721	-0.65406	0.463154	6.16352	855	moderate	0.809838
Glyma.13G092500	6	UniRef100_L7YE99 Trehalose-6-phosphate synthase n=1 Tax=Camellia sinensis RepID=L7YE99_CAMSI	0	TREHALOSE-6-PHOSPHATE SYNTHASE	parametric	0.0250664	0.0496223	0.193605	0.0041174	0.0380504	0.234414	0.899557	0.0313441	0.333051	0.0200449	0.102116	0.381567	0.944446	0.0885427	-19.0515	-20.2148	-18.9324	-16.7154	2.19157e-06	1.45896e-06	2.64184e-06	1.21609e-05	-0.587022	0.269577	2.47221	0.856599	3.05923	2.20263	6.81831	572	moderate	0.946398
Glyma.13G109800		UniRef100_U5FK93 12-oxophytodienoate reductase family protein n=2 Tax=Populus trichocarpa RepID=U5FK93_POPTR	0	NADH OXIDOREDUCTASE-RELATED	parametric	0.485609	0.535779	0.308838	0.793122	0.21952	0.802702	0.168658	0.986251	0.464087	0.873858	0.364201	0.880431	0.301736	0.997235	-20.1128	-20.4446	-21.8356	-20.1337	1.08648e-06	7.65166e-07	5.45144e-07	1.50751e-06	-0.505817	-0.994954	0.472502	-0.489137	0.978319	1.46746	7.46337	388	moderate	0.33893
Glyma.13G113000	7	NA	2e-128	NA	parametric	0.00688635	0.0184691	0.0236145	0.0207385	0.36859	0.0111748	0.00147855	0.00131343	0.0720412	0.0655398	0.524477	0.0417237	0.00954153	0.0087625	-15.3178	-16.8198	-18.1042	-18.5512	2.80018e-05	9.48013e-06	4.55782e-06	4.40556e-06	-1.56254	-2.6191	-2.66812	-1.05656	-1.10558	-0.049017	6.50672	684	moderate	0.635452
Glyma.13G114000		UniRef100_P13708 Sucrose synthase n=2 Tax=Glycine max RepID=SUSY_SOYBN	0	GLYCOSYLTRANSFERASE	parametric	0.0638552	0.103327	0.28838	0.613045	0.123701	0.0358912	0.250501	0.0224652	0.4423	0.740468	0.2413	0.0977959	0.400045	0.0694586	-18.891	-16.9971	-17.8641	-16.5591	2.36878e-06	9.08138e-06	6.30735e-06	1.41311e-05	1.93877	1.41289	2.57666	-0.525878	0.637894	1.16377	6.70165	614	moderate	0.656776
Glyma.13G116900		UniRef100_G7IAD6 Peptide transporter PTR1 n=1 Tax=Medicago truncatula RepID=G7IAD6_MEDTR	0	OLIGOPEPTIDE TRANSPORTER-RELATED	non-parametric	0.113323	0.162097	1	1	0.479082	1	1	1	1	1	0.627482	1	1	1	-17.4095	-16.7334	-16.1608	-16.2832	8.32555e-06	1.14479e-05	1.69431e-05	1.85842e-05	0.459468	1.02508	1.15846	0.565614	0.69899	0.133376	7.11402	469	moderate	0.940772
Glyma.13G137600		UniRef100_Q599J6 Beta-3-glucuronyltransferase n=1 Tax=Medicago truncatula RepID=Q599J6_MEDTR	0	GALACTOSYLGALACTOSYLXYLOSYLPROTEIN 3-BETA-GLUCURONOSYLTRANSFERASE (BETA-1,3-GLUCURONYLTRANSFERASE)	parametric	0.607546	0.648272	0.223886	0.268014	0.835046	0.885708	0.391882	0.367455	0.369289	0.419841	0.902146	0.935567	0.546847	0.523411	-22.6966	-22.7824	-22.0242	-21.8997	1.63304e-07	2.82085e-07	2.81152e-07	3.66646e-07	0.788573	0.783791	1.16683	-0.0047818	0.378256	0.383037	6.05792	912	moderate	0.406448
Glyma.13G141900		UniRef100_D5FFG8 MYB transcription factor MYB37 n=1 Tax=Medicago truncatula RepID=D5FFG8_MEDTR	0	MYB-LIKE DNA-BINDING PROTEIN MYB	parametric	0.420798	0.4756	0.231984	0.769837	0.381726	0.248658	0.968807	0.512771	0.378802	0.857318	0.537148	0.397976	0.987047	0.657228	-21.2884	-20.49	-21.3197	-20.7243	5.50911e-07	9.16971e-07	4.22966e-07	7.92168e-07	0.735055	-0.381279	0.523985	-1.11633	-0.21107	0.905264	5.68769	1209	moderate	0.772343
Glyma.13G150000		UniRef100_Q1SN29 Protein kinase n=1 Tax=Medicago truncatula RepID=Q1SN29_MEDTR	0	LEUCINE-RICH REPEAT RECEPTOR-LIKE PROTEIN KINASE	parametric	0.251277	0.310482	0.852913	0.15681	0.055433	0.703514	0.664031	0.300932	0.913963	0.286293	0.134531	0.809475	0.779533	0.455638	-22.7346	-22.952	-23.0575	-21.8411	1.73866e-07	1.68164e-07	1.43046e-07	3.84134e-07	-0.048103	-0.281495	1.14364	-0.233392	1.19174	1.42513	6.01976	937	moderate	0.8114
Glyma.13G160400		UniRef100_B6TLL4 36.4 kDa proline-rich protein n=1 Tax=Zea mays RepID=B6TLL4_MAIZE	1e-145	NA	parametric	0.513717	0.561575	0.33469	0.981714	0.344116	0.755612	0.162423	0.715684	0.491069	0.994609	0.500438	0.847382	0.293627	0.818364	-21.7052	-22.0806	-23.2731	-22.1049	5.07413e-07	2.76528e-07	1.90273e-07	2.63658e-07	-0.875737	-1.41509	-0.944495	-0.539351	-0.0687579	0.470593	6.41895	724	moderate	0.55135
Glyma.13G162600	7	UniRef100_G7JGJ5 Monogalactosyldiacylglycerol synthase n=1 Tax=Medicago truncatula RepID=G7JGJ5_MEDTR	0	GLYCOSYLTRANSFERASE	parametric	0.0516506	0.0873291	0.452254	0.270719	0.532787	0.0272221	0.0208107	0.013025	0.603357	0.422896	0.67459	0.0799014	0.0657076	0.0467075	-15.5138	-17.0464	-17.5037	-17.8812	2.84008e-05	8.00584e-06	6.38408e-06	5.85046e-06	-1.82681	-2.15338	-2.27931	-0.326573	-0.452502	-0.125929	6.50552	685	moderate	0.635029
Glyma.13G165000		NA	2e-96	NA	parametric	0.266981	0.326508	0.0882981	0.878714	0.114308	0.432185	0.320569	0.541115	0.188923	0.930956	0.228005	0.584717	0.476325	0.681684	-21.5459	-20.7037	-22.6613	-20.8702	5.04313e-07	8.04803e-07	2.44285e-07	7.40122e-07	0.674317	-1.04576	0.553444	-1.72007	-0.120873	1.5992	6.96026	516	moderate	0.979426
Glyma.13G167100		UniRef100_G7JCW8 Peroxidase n=1 Tax=Medicago truncatula RepID=G7JCW8_MEDTR	0	NA	parametric	0.164027	0.218536	0.03766	0.0969103	0.951191	0.391199	0.284464	0.337518	0.101344	0.202134	0.976521	0.546154	0.438043	0.493785	-21.2519	-21.6595	-20.5576	-20.5291	9.64651e-07	4.99622e-07	7.51686e-07	6.71406e-07	-0.949171	-0.359877	-0.522823	0.589294	0.426348	-0.162946	6.10808	884	moderate	0.0690181
Glyma.13G167700	5	UniRef100_G7JCX8 Nitrate transporter n=1 Tax=Medicago truncatula RepID=G7JCX8_MEDTR	0	OLIGOPEPTIDE TRANSPORTER-RELATED	parametric	0.00527954	0.015108	0.202077	0.02555	0.00194045	0.0191121	0.00397904	0.936312	0.343441	0.0763146	0.011598	0.0617963	0.0195523	0.967531	-21.7753	-19.4268	-18.2925	-21.8513	4.627e-07	1.62499e-06	3.32495e-06	3.64233e-07	1.81228	2.84518	-0.345214	1.0329	-2.1575	-3.1904	5.74408	1150	moderate	0.345002
Glyma.13G175300		UniRef100_Q01197 Protein E6 n=2 Tax=Gossypium hirsutum RepID=E6_GOSHI	0	NA	parametric	0.47195	0.522892	0.733537	0.181769	0.253111	0.308639	0.519684	0.664883	0.831505	0.318353	0.402988	0.463885	0.663201	0.780174	-20.7772	-21.74	-21.4266	-20.3372	8.80686e-07	4.14548e-07	4.29812e-07	9.89868e-07	-1.08709	-1.03492	0.168609	0.0521648	1.2557	1.20353	6.48931	695	moderate	0.824096
Glyma.13G186600	6	UniRef100_Q94BZ1 Protein ZINC INDUCED FACILITATOR-LIKE 1 n=2 Tax=Arabidopsis thaliana RepID=ZIFL1_ARATH	0	MAJOR FACILITATOR SUPERFAMILY DOMAIN-CONTAINING PROTEIN-RELATED	parametric	0.000597407	0.00303792	0.0744499	0.35555	0.5219	0.000106957	0.000165525	0.00107142	0.166924	0.51176	0.665126	0.00148043	0.00201758	0.00756349	-16.3113	-18.2084	-18.794	-18.6006	1.72346e-05	4.6696e-06	2.74254e-06	3.54829e-06	-1.88394	-2.65173	-2.28012	-0.767788	-0.396177	0.371611	7.78692	333	moderate	0.911455
Glyma.13G189700	7	UniRef100_G7LID0 Auxin-induced protein 5NG4 n=2 Tax=Medicago truncatula RepID=G7LID0_MEDTR	0	NA	parametric	0.0140277	0.0317271	0.97545	0.216349	0.0994767	0.00299589	0.0152354	0.198013	0.990969	0.360508	0.206037	0.0158866	0.0524154	0.338512	-16.207	-17.5068	-17.517	-16.924	1.51209e-05	6.03103e-06	8.76199e-06	1.14664e-05	-1.32607	-0.787212	-0.399131	0.538855	0.926937	0.388081	6.69313	617	moderate	0.623164
Glyma.13G191100		UniRef100_E2FKI4 Sieve element occlusion l n=1 Tax=Glycine max RepID=E2FKI4_SOYBN	0	NA	parametric	0.731631	0.76125	0.441258	0.297723	0.684982	0.510634	0.915701	0.644656	0.593183	0.452317	0.795505	0.655372	0.954705	0.765021	-22.766	-22.1362	-22.8769	-23.2622	2.17828e-07	2.86763e-07	2.14783e-07	1.36679e-07	0.396665	-0.020315	-0.672397	-0.41698	-1.06906	-0.652081	6.47318	703	moderate	0.980915
Glyma.13G200300		NA	9e-158	NA	parametric	0.624002	0.66345	0.782364	0.387578	0.25896	0.54055	0.387357	0.785604	0.866324	0.54272	0.409683	0.681202	0.54253	0.868583	-22.2715	-22.8862	-23.1613	-21.9969	2.805e-07	1.57735e-07	1.28994e-07	3.66982e-07	-0.830501	-1.1207	0.387706	-0.2902	1.21821	1.50841	6.05402	915	moderate	0.788902
Glyma.13G203900		UniRef100_Q9SDZ2 2'-hydroxy isoflavone/dihydroflavonol reductase homolog (Fragment) n=1 Tax=Glycine max RepID=Q9SDZ2_SOYBN	0	NAD DEPENDENT EPIMERASE/DEHYDRATASE	parametric	0.780759	0.805004	0.517502	0.467582	0.966459	0.340613	0.733	0.767864	0.661301	0.61729	0.985771	0.496856	0.831161	0.856038	-22.0215	-23.0324	-22.3557	-22.3122	2.98712e-07	1.68552e-07	2.05037e-07	3.32015e-07	-0.825562	-0.54287	0.152496	0.282692	0.978058	0.695366	5.69448	1198	moderate	0.432401
Glyma.13G208000		UniRef100_T2DP23 Basic 7S globulin n=1 Tax=Phaseolus vulgaris RepID=T2DP23_PHAVU	0	ASPARTYL PROTEASES	parametric	0.0413568	0.0732907	0.1071	0.531308	0.0270684	0.0894708	0.0194241	0.491512	0.217514	0.673323	0.0795613	0.190788	0.0625436	0.638651	-20.269	-21.6306	-22.9113	-21.0248	1.18238e-06	3.99312e-07	1.71705e-07	1.1081e-06	-1.56611	-2.78369	-0.0936077	-1.21758	1.4725	2.69008	7.55521	376	moderate	0.391451
Glyma.13G216200		UniRef100_G7ISG7 Monothiol glutaredoxin-S4 n=1 Tax=Medicago truncatula RepID=G7ISG7_MEDTR	4e-69	GLUTAREDOXIN	parametric	0.240838	0.299784	0.159665	0.113131	0.467329	0.38106	0.0929127	0.0585883	0.290023	0.226318	0.617087	0.536537	0.195995	0.140138	-20.0459	-20.6272	-21.5946	-22.0735	1.04984e-06	1.0319e-06	6.00234e-07	3.1142e-07	-0.024859	-0.806571	-1.75324	-0.781712	-1.72838	-0.946665	8.07785	289	moderate	0.511806
Glyma.13G216300		UniRef100_G7IQ03 Monothiol glutaredoxin-S2 n=1 Tax=Medicago truncatula RepID=G7IQ03_MEDTR	5e-68	GLUTAREDOXIN	parametric	0.19009	0.246531	0.367159	0.247705	0.482768	0.0553998	0.382188	0.754269	0.523099	0.396921	0.630741	0.134474	0.537546	0.846434	-18.5576	-17.5963	-18.0113	-18.3313	4.34698e-06	5.68087e-06	4.41359e-06	3.84326e-06	0.386098	0.0219397	-0.177682	-0.364158	-0.56378	-0.199622	7.18096	450	moderate	0.429825
Glyma.13G218300		UniRef100_B9N9R5 Glycosyl hydrolase family 17 family protein n=1 Tax=Populus trichocarpa RepID=B9N9R5_POPTR	0	FAMILY NOT NAMED	parametric	0.362064	0.420026	0.100667	0.24723	0.666721	0.27744	0.562184	0.846876	0.207818	0.396404	0.781535	0.430508	0.699438	0.909883	-21.2579	-20.2309	-21.8557	-21.4602	5.39276e-07	1.05941e-06	4.2502e-07	4.51673e-07	0.97416	-0.343494	-0.255744	-1.31765	-1.2299	0.0877503	6.66092	626	moderate	0.788381
Glyma.13G221900		UniRef100_G7ILY2 Serine carboxypeptidase-like protein n=1 Tax=Medicago truncatula RepID=G7ILY2_MEDTR	0	SERINE PROTEASE FAMILY S10 SERINE CARBOXYPEPTIDASE	parametric	0.804327	0.82642	0.405571	0.376185	0.726921	0.824139	0.638511	0.526468	0.559699	0.532011	0.826802	0.894808	0.760179	0.669079	-20.3577	-20.4699	-20.0419	-19.8652	9.84581e-07	8.93995e-07	1.3641e-06	1.56666e-06	-0.139244	0.470367	0.670113	0.609612	0.809358	0.199746	6.71028	607	moderate	0.960602
Glyma.13G222100		NA	0	OXIDOREDUCTASE, 2OG-FE(II) OXYGENASE FAMILY PROTEIN	parametric	0.560238	0.604383	0.193091	0.584506	0.459405	0.898952	0.283016	0.670694	0.332402	0.717321	0.60996	0.944097	0.436434	0.784529	-21.0951	-20.9565	-22.4493	-21.6291	9.64346e-07	1.2231e-06	1.98885e-07	4.16086e-07	0.342914	-2.27762	-1.21267	-2.62053	-1.55558	1.06495	7.6862	354	moderate	0.400336
Glyma.13G223700		UniRef100_K7V532 Secreted protein n=2 Tax=Zea mays RepID=K7V532_MAIZE	0	NA	parametric	0.612927	0.653389	0.981796	0.496242	0.462395	0.503466	0.537062	0.204866	0.994662	0.642813	0.612633	0.649154	0.678189	0.346823	-23.6308	-22.8862	-22.9113	-22.0911	8.58395e-08	1.80743e-07	2.71256e-07	3.54087e-07	1.07423	1.65994	2.04439	0.585719	0.970166	0.384447	6.64021	632	moderate	0.399415
Glyma.13G228200		UniRef100_F4HZX7 O-fucosyltransferase-like protein n=2 Tax=Arabidopsis thaliana RepID=F4HZX7_ARATH	0	NA	parametric	0.3547	0.413024	0.440246	0.768276	0.26565	0.210088	0.118397	0.496788	0.59233	0.856308	0.417231	0.353079	0.233835	0.643346	-22.0271	-21.0996	-20.5448	-21.3604	3.32112e-07	5.64814e-07	7.19874e-07	5.79134e-07	0.766104	1.11607	0.802225	0.34997	0.0361215	-0.313848	6.19913	840	moderate	0.436704
Glyma.13G231300		UniRef100_G7IKB1 GDSL esterase/lipase n=1 Tax=Medicago truncatula RepID=G7IKB1_MEDTR	0	ZINC FINGER FYVE DOMAIN CONTAINING PROTEIN	parametric	0.333417	0.392539	0.104791	0.111281	0.545292	0.6452	0.360452	0.264655	0.214122	0.223659	0.685158	0.765418	0.516592	0.416086	-18.2956	-18.1329	-18.7489	-18.9636	4.80427e-06	4.12265e-06	2.66284e-06	2.57342e-06	-0.220745	-0.851353	-0.900632	-0.630608	-0.679887	-0.049279	7.10927	471	moderate	0.788533
Glyma.13G237000	4	UniRef100_T2DMZ6 Auxin-repressed protein n=1 Tax=Phaseolus vulgaris RepID=T2DMZ6_PHAVU	2e-78	NA	parametric	0.0168251	0.0364728	0.137987	0.00361442	0.027519	0.72112	0.277871	0.00661244	0.26119	0.0182262	0.0805336	0.822338	0.430935	0.0283382	-14.2695	-14.4561	-13.6315	-12.3012	5.79331e-05	4.73908e-05	8.52709e-05	0.000233029	-0.289782	0.557667	2.00805	0.847448	2.29783	1.45038	5.75846	1136	moderate	0.599818
Glyma.13G247200		UniRef100_G7JSV1 R2R3-MYB transcription factor n=1 Tax=Medicago truncatula RepID=G7JSV1_MEDTR	0	MYB-LIKE DNA-BINDING PROTEIN MYB	parametric	0.41539	0.470344	0.506467	0.766683	0.751518	0.208348	0.120759	0.208101	0.651708	0.855237	0.844415	0.350971	0.237121	0.350667	-21.1921	-20.1828	-19.6675	-19.9106	7.18395e-07	8.44796e-07	1.53351e-06	1.31073e-06	0.233826	1.09399	0.867519	0.860162	0.633693	-0.226469	5.92141	1010	moderate	0.10248
Glyma.13G249300		UniRef100_K7M1S0 Serine/threonine-protein kinase n=1 Tax=Glycine max RepID=K7M1S0_SOYBN	0	LEUCINE-RICH REPEAT RECEPTOR-LIKE PROTEIN KINASE	parametric	0.770647	0.796061	0.349105	0.624622	0.749784	0.642219	0.705705	0.906376	0.505411	0.7494	0.843217	0.763046	0.811069	0.9488	-21.1532	-20.8788	-21.4427	-21.2549	4.79856e-07	6.41369e-07	3.69534e-07	6.90085e-07	0.418554	-0.376892	0.524173	-0.795446	0.105619	0.901065	5.70665	1182	moderate	0.105593
Glyma.13G257600		NA	3e-32	NA	parametric	0.632067	0.67062	0.311119	0.565792	0.709008	0.713213	0.239829	0.397239	0.466524	0.702424	0.813473	0.816561	0.387913	0.551979	-19.5923	-19.989	-21.1114	-20.7085	1.4361e-06	1.05795e-06	1.3589e-06	1.07514e-06	-0.440894	-0.0797188	-0.417635	0.361176	0.0232597	-0.337916	7.77509	335	moderate	0.0961423
Glyma.13G257800		UniRef100_Q9LG09 F14J16.29 n=1 Tax=Arabidopsis thaliana RepID=Q9LG09_ARATH	7e-67	NA	parametric	0.508291	0.556555	0.161313	0.463306	0.589365	0.962748	0.243669	0.485194	0.292218	0.613426	0.721376	0.983481	0.392346	0.632961	-19.1869	-19.2275	-20.5175	-20.0445	1.7496e-06	1.73198e-06	1.91198e-06	1.82301e-06	-0.014602	0.12804	0.0592998	0.142642	0.0739014	-0.0687405	7.87963	319	moderate	0.0173996
Glyma.13G259400	6	UniRef100_Q4W8C3 Gibberellin 2-oxidase n=1 Tax=Phaseolus angularis RepID=Q4W8C3_PHAAN	0	OXIDOREDUCTASE, 2OG-FE(II) OXYGENASE FAMILY PROTEIN	parametric	0.0140389	0.0317444	0.434771	0.326715	0.668715	0.00196448	0.0183366	0.0441702	0.587143	0.482855	0.783024	0.011708	0.0599238	0.113917	-19.5874	-17.2088	-17.6601	-17.9042	1.57741e-06	7.01311e-06	6.42566e-06	5.02227e-06	2.1525	2.02629	1.67078	-0.12621	-0.481716	-0.355505	5.70438	1186	moderate	0.756818
Glyma.13G262700	6	UniRef100_G7I7U2 F-box/FBD/LRR-repeat protein n=1 Tax=Medicago truncatula RepID=G7I7U2_MEDTR	1e-174	NA	parametric	0.0156925	0.0345836	0.926618	0.011758	0.00234827	0.875781	0.848518	0.0255249	0.961454	0.0433428	0.0133335	0.928948	0.91101	0.0762605	-18.4594	-18.3716	-18.3199	-20.6059	4.40486e-06	3.60235e-06	3.46078e-06	7.42389e-07	-0.290157	-0.347998	-2.56885	-0.057841	-2.27869	-2.22085	6.4109	726	moderate	0.247428
Glyma.13G266000		UniRef100_G7KH23 Cysteine-rich receptor-like protein kinase n=1 Tax=Medicago truncatula RepID=G7KH23_MEDTR	0	LEUCINE-RICH REPEAT RECEPTOR-LIKE PROTEIN KINASE	parametric	0.179177	0.234952	0.363747	0.581326	0.120458	0.133701	0.0810782	0.574595	0.519777	0.714777	0.236692	0.255256	0.177629	0.709408	-19.3718	-20.1886	-20.6627	-19.8127	2.00373e-06	9.80412e-07	7.12065e-07	1.69391e-06	-1.03123	-1.49261	-0.242336	-0.461378	0.788896	1.25027	6.47793	698	moderate	0.693034
Glyma.13G267800		UniRef100_P93164 Gamma-glutamyl hydrolase n=1 Tax=Glycine max RepID=GGH_SOYBN	1e-70	PROTEASE FAMILY C26 GAMMA-GLUTAMYL HYDROLASE	parametric	0.283739	0.343449	0.220709	0.140123	0.431243	0.334473	0.111208	0.0674221	0.365582	0.264042	0.583842	0.49084	0.223554	0.155264	-15.0218	-14.6437	-14.1558	-13.8504	3.52119e-05	4.77427e-05	6.48938e-05	7.92695e-05	0.439218	0.882018	1.1707	0.4428	0.731485	0.288684	7.35134	413	moderate	0.988981
Glyma.13G267900		UniRef100_P93164 Gamma-glutamyl hydrolase n=1 Tax=Glycine max RepID=GGH_SOYBN	6e-124	PROTEASE FAMILY C26 GAMMA-GLUTAMYL HYDROLASE	parametric	0.139026	0.191326	0.206759	0.0884522	0.256578	0.144842	0.055699	0.0264758	0.349075	0.189177	0.406897	0.270415	0.135002	0.0782982	-13.6807	-13.1694	-12.7337	-12.3457	8.68102e-05	0.000129519	0.000174876	0.000231092	0.577227	1.0104	1.41253	0.433169	0.835303	0.402133	8.16259	277	moderate	0.930861
Glyma.13G271800		UniRef100_B9GGG2 Calmodulin-binding family protein n=1 Tax=Populus trichocarpa RepID=B9GGG2_POPTR	0	NEUROMODULIN	non-parametric	0.446392	0.499316	0.071545	0.351203	0.561557	1	0.401549	0.496127	0.162262	0.507505	0.698915	1	0.555954	0.642703	-18.7725	-18.5419	-19.0081	-19.3551	2.44776e-06	2.85162e-06	2.15043e-06	2.31088e-06	0.220323	-0.186838	-0.0830176	-0.407161	-0.303341	0.10382	5.81088	1096	moderate	0.156953
Glyma.13G278000		UniRef100_Q2KM12 Defensin n=1 Tax=Tephrosia villosa RepID=Q2KM12_9FABA	6e-47	NA	parametric	0.105149	0.152966	0.417157	0.0882067	0.0236686	0.424657	0.118396	0.318998	0.570672	0.188785	0.0721564	0.57762	0.233835	0.474709	-19.4684	-20.2022	-20.9483	-18.5631	1.75151e-06	9.18631e-07	5.54191e-07	3.98165e-06	-0.931046	-1.66015	1.18476	-0.729103	2.11581	2.84491	5.9067	1022	moderate	0.333719
Glyma.13G279500		UniRef100_Q6T7D3 Fiber protein Fb34 n=1 Tax=Gossypium barbadense RepID=Q6T7D3_GOSBA	1e-130	NA	parametric	0.316253	0.37542	0.87386	0.703337	0.71626	0.0764903	0.212624	0.391824	0.927567	0.809353	0.818785	0.170217	0.356107	0.546782	-17.0386	-16.3457	-16.4022	-16.5322	1.0365e-05	1.55192e-05	1.34186e-05	1.39936e-05	0.582325	0.372504	0.433046	-0.20982	-0.149279	0.0605414	7.77092	338	moderate	0.943445
Glyma.13G279600		UniRef100_B9N1K5 COP1-interacting protein 7 n=1 Tax=Populus trichocarpa RepID=B9N1K5_POPTR	0	NA	parametric	0.980795	0.982949	0.952778	0.813672	0.709916	0.856151	0.856657	0.931242	0.977426	0.887747	0.814102	0.916209	0.916508	0.964383	-17.9073	-17.9818	-18.0062	-17.8527	4.93851e-06	4.37726e-06	4.22413e-06	5.75609e-06	-0.174047	-0.225419	0.221015	-0.051372	0.395062	0.446435	5.89227	1035	moderate	0.662231
Glyma.13G282000	4	UniRef100_Q9XQB1 LHCII type III chlorophyll a/b binding protein n=1 Tax=Vigna radiata var. radiata RepID=Q9XQB1_VIGRR	0	CHLOROPHYLL A/B BINDING PROTEIN	parametric	0.00109375	0.00470246	0.019835	0.000537688	0.00239517	0.00223598	0.324187	0.106859	0.0634753	0.00462954	0.0135174	0.0128746	0.480224	0.217137	-11.4446	-10.4847	-11.1275	-12.0768	0.000393579	0.000726492	0.000492023	0.000250587	0.884292	0.32207	-0.651345	-0.562222	-1.53564	-0.973414	5.89988	1030	moderate	0.91856
Glyma.13G284800	6	NA	5e-73	NA	parametric	0.00699203	0.0186815	0.505178	0.011151	0.0195954	0.00240735	0.0120045	0.583879	0.6505	0.04166	0.0629284	0.0135685	0.0440056	0.716837	-19.5621	-16.1881	-16.7495	-19.0418	2.61213e-06	1.52594e-05	9.41213e-06	2.38148e-06	2.54639	1.84929	-0.133371	-0.697102	-2.67977	-1.98266	6.16227	856	moderate	0.141257
Glyma.13G286900		UniRef100_G7IHE2 Glycosyltransferase CAZy family GT8 n=4 Tax=Medicago truncatula RepID=G7IHE2_MEDTR	0	GLYCOSYLTRANSFERASE 8 DOMAIN-CONTAINING PROTEIN	parametric	0.251664	0.310865	0.966565	0.470152	0.324812	0.0734241	0.15264	0.517052	0.985844	0.619523	0.480894	0.16531	0.280738	0.660934	-20.5004	-19.6242	-19.6055	-20.056	9.14508e-07	1.40182e-06	1.47243e-06	1.19807e-06	0.616236	0.68713	0.38965	0.0708945	-0.226586	-0.29748	5.68417	1212	moderate	0.86797
Glyma.13G287600		UniRef100_G7IJL7 Gibberellin 2-beta-dioxygenase n=1 Tax=Medicago truncatula RepID=G7IJL7_MEDTR	0	OXIDOREDUCTASE, 2OG-FE(II) OXYGENASE FAMILY PROTEIN	parametric	0.115875	0.164937	0.052566	0.0441876	0.610115	0.0775694	0.843615	0.55247	0.129368	0.113938	0.738164	0.171955	0.907804	0.691311	-19.5921	-17.9517	-19.7896	-20.2246	1.35673e-06	5.44819e-06	1.7492e-06	1.39515e-06	2.00564	0.366562	0.0402849	-1.63908	-1.96536	-0.326277	7.21852	442	moderate	0.404989
Glyma.13G288000	5	UniRef100_G7IJL9 2-oxoglutarate-dependent dioxygenase n=1 Tax=Medicago truncatula RepID=G7IJL9_MEDTR	0	OXIDOREDUCTASE, 2OG-FE(II) OXYGENASE FAMILY PROTEIN	parametric	0.000334335	0.00199413	0.0237328	0.0015913	0.0165643	7.02007e-05	0.00922927	0.397339	0.072299	0.01005	0.0556762	0.00111033	0.0361606	0.552083	-22.766	-17.6647	-19.6715	-21.8411	2.1836e-07	6.03834e-06	2.39689e-06	3.78021e-07	4.78937	3.45638	0.791756	-1.33299	-3.99761	-2.66462	7.97911	301	moderate	0.69848
Glyma.13G294000		UniRef100_R4NEY5 NAC transcription factor 095 n=1 Tax=Jatropha curcas RepID=R4NEY5_JATCU	0	NA	parametric	0.333138	0.392291	0.890227	0.997019	0.894063	0.0872216	0.147619	0.224105	0.938526	1	0.940979	0.187314	0.274181	0.369555	-22.352	-21.1555	-21.067	-21.1524	2.67152e-07	5.27518e-07	5.26526e-07	6.95357e-07	0.981559	0.978843	1.38009	-0.0027158	0.398533	0.401249	6.57864	656	moderate	0.458142
Glyma.13G301400		UniRef100_J9PDE1 Cold tolerant protein n=1 Tax=Cicer microphyllum RepID=J9PDE1_9FABA	2e-54	NA	parametric	0.465663	0.51723	0.296814	0.800976	0.464454	0.286886	0.985596	0.616657	0.451345	0.87923	0.61443	0.440686	0.996847	0.743349	-21.9627	-22.6215	-21.977	-22.4216	7.57925e-07	1.72261e-07	2.76809e-07	2.31067e-07	-2.13746	-1.45316	-1.71374	0.6843	0.423719	-0.260581	5.85984	1069	moderate	0.0868795
Glyma.13G302600		NA	NA	NA	parametric	0.927505	0.935836	0.628643	0.91591	0.712434	0.634402	0.994044	0.749426	0.752493	0.954854	0.81599	0.756942	1	0.842958	-23.0504	-22.6362	-23.0575	-22.7373	1.91123e-07	2.14189e-07	1.29045e-07	1.77551e-07	0.16438	-0.566625	-0.106274	-0.731006	-0.270654	0.460351	5.74909	1145	moderate	0.730871
Glyma.13G304000		UniRef100_B9I058 DWARF IN LIGHT 1 family protein n=1 Tax=Populus trichocarpa RepID=B9I058_POPTR	0	NA	parametric	0.413076	0.468149	0.901474	0.730093	0.691079	0.297993	0.250371	0.147678	0.945695	0.829006	0.799889	0.452578	0.399899	0.274262	-21.7893	-20.453	-20.6071	-20.1106	3.12018e-07	9.6364e-07	8.20097e-07	1.39428e-06	1.62687	1.39417	2.15982	-0.2327	0.532959	0.765659	6.80369	576	moderate	0.488113
Glyma.13G304400	5	UniRef100_T2DP41 Xyloglucan endotransglucosylase/ hydrolase protein 9-like protein n=1 Tax=Phaseolus vulgaris RepID=T2DP41_PHAVU	0	GLYCOSYL HYDROLASE-RELATED	parametric	0.00905074	0.0227253	0.0691181	0.25218	0.56532	0.00152318	0.0741093	0.042169	0.158185	0.401943	0.702044	0.00973864	0.166394	0.110133	-21.0312	-18.2358	-19.522	-19.1499	4.99881e-07	4.01375e-06	2.1376e-06	1.91755e-06	3.00529	2.09634	1.93961	-0.908956	-1.06568	-0.156727	5.72334	1162	moderate	0.168566
Glyma.13G311100	5	UniRef100_G7IRH8 Adipocyte plasma membrane-associated protein n=1 Tax=Medicago truncatula RepID=G7IRH8_MEDTR	0	STRICTOSIDINE SYNTHASE-RELATED	parametric	0.0253204	0.0500103	0.589207	0.0346499	0.00372657	0.567896	0.410596	0.112091	0.721265	0.0953104	0.0186268	0.704036	0.564513	0.22479	-20.422	-20.0736	-19.7446	-22.0253	1.41749e-06	1.26314e-06	1.24021e-06	2.75572e-07	-0.166318	-0.192748	-2.36283	-0.026429	-2.19652	-2.17009	7.15622	459	moderate	0.0969807
Glyma.13G319700		UniRef100_G7JM48 Lysine histidine transporter n=1 Tax=Medicago truncatula RepID=G7JM48_MEDTR	0	AMINO ACID TRANSPORTER	parametric	0.297001	0.356545	0.270376	0.707152	0.157212	0.206293	0.847882	0.103501	0.422488	0.812085	0.28683	0.348543	0.910584	0.212161	-22.0079	-20.5948	-21.8132	-20.2124	3.14289e-07	1.00809e-06	4.06919e-07	1.1841e-06	1.68146	0.372649	1.91362	-1.30881	0.232164	1.54097	6.61322	641	moderate	0.93486
Glyma.13G321700		UniRef100_Q67Y83 Serine carboxypeptidase-like 51 n=1 Tax=Arabidopsis thaliana RepID=SCP51_ARATH	0	SERINE PROTEASE FAMILY S10 SERINE CARBOXYPEPTIDASE	parametric	0.951143	0.956955	0.625794	0.932228	0.700362	0.952948	0.726158	0.972707	0.750279	0.9649	0.807093	0.977563	0.826237	0.98939	-12.5925	-12.6162	-12.4185	-12.5741	0.000175283	0.000181565	0.00019388	0.000186118	0.0508	0.145479	0.0865355	0.094679	0.0357355	-0.058944	6.17614	851	moderate	0.88134
Glyma.13G324900		UniRef100_F4IHS9 Nucleotide/sugar transporter-like protein n=2 Tax=Arabidopsis thaliana RepID=F4IHS9_ARATH	0	SOLUTE CARRIER FAMILY 35	parametric	0.156118	0.209895	0.41064	0.0419484	0.0450701	0.9411	0.573096	0.0789137	0.564542	0.109725	0.115637	0.970383	0.708252	0.174123	-17.1417	-17.1033	-17.5395	-18.7151	8.29708e-06	9.19654e-06	6.22509e-06	4.05309e-06	0.148487	-0.41451	-1.03358	-0.562998	-1.18207	-0.619072	7.98628	299	moderate	0.506317
Glyma.13G327000		UniRef100_I1M4L7 Beta-galactosidase n=1 Tax=Glycine max RepID=I1M4L7_SOYBN	0	BETA-GALACTOSIDASE RELATED	parametric	0.298056	0.357585	0.407296	0.721208	0.206002	0.198539	0.126591	0.580626	0.5614	0.822408	0.348171	0.339128	0.245297	0.714243	-17.2293	-16.7423	-16.4373	-16.9156	8.52901e-06	1.10736e-05	1.16635e-05	9.83401e-06	0.37667	0.451548	0.205402	0.0748778	-0.171268	-0.246146	5.73835	1154	moderate	0.482606
Glyma.13G341500		UniRef100_C6ZS03 Leucine rich repeat protein n=1 Tax=Glycine max RepID=C6ZS03_SOYBN	0	LEUCINE-RICH REPEAT RECEPTOR-LIKE PROTEIN KINASE	parametric	0.995803	0.996383	0.867631	0.992209	0.87754	0.918542	0.835118	0.936999	0.923715	1	0.930113	0.95642	0.902197	0.967939	-20.0907	-20.0204	-19.9059	-20.0117	1.74898e-06	1.32415e-06	1.3477e-06	1.22203e-06	-0.401448	-0.376015	-0.517231	0.0254333	-0.115783	-0.141217	8.03116	296	moderate	0.94837
[truncated: 35,128 more rows]

## Sheet: KEY
gene	locus ID (G. max cv. Williams 82 assembly version 2, annotation version 1)
Cluster	cluster assignment based on k-means cluster analysis
[truncated: 36 more rows]
