# Supplementary material for: Field‐grown soybean transcriptome shows diurnal patterns in photosynthesis‐related processes
Source: Plant Direct. 2018 Dec 4;2(12):e00099. doi: 10.1002/pld3.99 (PMC6508813; doi:10.1002/pld3.99)
Supplement: Supplementary file 3 [file PLD3-2-e00099-s003.xlsx]

## Sheet: all DE genes
GO_id	total genes in GO category	Observed DE genes in GO category	Expected genes in GO category	Status	FDR p-value	GO_desc	ratio of genes in GO that are DE	ONTOLOGY
GO:0030515	8	8	1.9919	Overrepresented	0.00351811	snoRNA binding	1	molecular function
GO:0051131	7	7	1.73846	Overrepresented	0.024442	chaperone-mediated protein complex assembly	1	biological process
GO:0006536	13	10	3.22856	Overrepresented	0.0302867	glutamate metabolic process	0.769231	biological process
GO:0010117	13	10	3.22856	Overrepresented	0.0302867	photoprotection	0.769231	biological process
GO:0031425	42	31	10.4307	Overrepresented	1.46725e-10	chloroplast RNA processing	0.738095	biological process
GO:0010031	17	12	4.22196	Overrepresented	0.0171393	circumnutation	0.705882	biological process
GO:0009904	20	13	4.96702	Overrepresented	0.0282767	chloroplast accumulation movement	0.65	biological process
GO:0009704	27	17	6.70547	Overrepresented	0.00251728	de-etiolation	0.62963	biological process
GO:0009903	24	15	5.96042	Overrepresented	0.0123265	chloroplast avoidance movement	0.625	biological process
GO:0009228	26	16	6.45712	Overrepresented	0.00803903	thiamine biosynthetic process	0.615385	biological process
GO:0009927	29	17	7.22064	Overrepresented	0.00751205	histidine phosphotransfer kinase activity	0.586207	molecular function
GO:0048574	49	28	12.1692	Overrepresented	2.0601e-05	long-day photoperiodism, flowering	0.571429	biological process
GO:0009765	44	25	10.9274	Overrepresented	0.000147384	photosynthesis, light harvesting	0.568182	biological process
GO:0080156	44	25	10.9274	Overrepresented	0.000147384	mitochondrial mRNA modification	0.568182	biological process
GO:2001070	31	17	7.71862	Overrepresented	0.0254158	starch binding	0.548387	biological process
GO:0015698	31	17	7.69887	Overrepresented	0.0347196	inorganic anion transport	0.548387	molecular function
GO:0010264	140	73	34.7691	Overrepresented	4.69897e-14	myo-inositol hexakisphosphate biosynthetic process	0.521429	biological process
GO:0007623	315	155	78.2305	Overrepresented	5.70368e-28	circadian rhythm	0.492063	biological process
GO:0044212	43	21	10.7065	Overrepresented	0.0288009	transcription regulatory region DNA binding	0.488372	molecular function
GO:0000160	103	49	25.5801	Overrepresented	7.50641e-07	phosphorelay signal transduction system	0.475728	biological process
GO:0010468	61	29	15.1494	Overrepresented	0.00221916	regulation of gene expression	0.47541	biological process
GO:0004872	74	35	18.4251	Overrepresented	0.000257836	receptor activity	0.472973	molecular function
GO:0015116	47	22	11.7024	Overrepresented	0.0427312	sulfate transmembrane transporter activity	0.468085	molecular function
GO:0016168	58	27	14.4413	Overrepresented	0.00983757	chlorophyll binding	0.465517	molecular function
GO:0006399	82	36	20.3648	Overrepresented	0.00191632	tRNA metabolic process	0.439024	biological process
GO:0000156	108	47	26.8907	Overrepresented	5.1979e-05	phosphorelay response regulator activity	0.435185	molecular function
GO:0009658	316	133	78.4788	Overrepresented	6.31247e-16	chloroplast organization	0.420886	biological process
GO:0010155	191	80	47.435	Overrepresented	8.60471e-09	regulation of proton transport	0.418848	biological process
GO:0009637	269	111	66.8064	Overrepresented	2.19732e-12	response to blue light	0.412639	biological process
GO:0010114	252	103	62.5844	Overrepresented	4.87766e-11	response to red light	0.40873	biological process
GO:0000023	304	124	75.4986	Overrepresented	1.45174e-13	maltose metabolic process	0.407895	biological process
GO:0010118	108	44	26.8219	Overrepresented	0.00140401	stomatal movement	0.407407	biological process
GO:0009773	121	49	30.0504	Overrepresented	0.000494195	photosynthetic electron transport in photosystem I	0.404959	biological process
GO:0030003	274	110	68.0481	Overrepresented	2.94096e-11	cellular cation homeostasis	0.40146	biological process
GO:0043085	232	93	57.6174	Overrepresented	4.51502e-09	positive regulation of catalytic activity	0.400862	biological process
GO:0070838	237	95	58.8591	Overrepresented	2.32317e-09	divalent metal ion transport	0.400844	biological process
GO:0019252	372	148	92.3865	Overrepresented	2.72578e-15	starch biosynthetic process	0.397849	biological process
GO:0006598	126	50	31.2922	Overrepresented	0.000920826	polyamine catabolic process	0.396825	biological process
GO:0000272	106	42	26.3252	Overrepresented	0.00748266	polysaccharide catabolic process	0.396226	biological process
GO:0015250	91	36	22.6579	Overrepresented	0.0237907	water channel activity	0.395604	molecular function
GO:0080167	356	140	88.4129	Overrepresented	6.79479e-14	response to karrikin	0.393258	biological process
GO:0009416	440	168	109.274	Overrepresented	1.74708e-15	response to light stimulus	0.381818	biological process
GO:0016556	220	84	54.6372	Overrepresented	9.90304e-07	mRNA modification	0.381818	biological process
GO:0006406	136	51	33.7757	Overrepresented	0.00473291	mRNA export from nucleus	0.375	biological process
GO:0009220	315	118	78.2305	Overrepresented	1.16575e-09	pyrimidine ribonucleotide biosynthetic process	0.374603	biological process
GO:0010218	251	94	62.336	Overrepresented	2.31187e-07	response to far red light	0.374502	biological process
GO:0015996	140	52	34.7691	Overrepresented	0.00424312	chlorophyll catabolic process	0.371429	biological process
GO:0010224	278	103	69.0415	Overrepresented	8.66232e-08	response to UV-B	0.370504	biological process
GO:0042398	130	48	32.2856	Overrepresented	0.0146922	cellular modified amino acid biosynthetic process	0.369231	biological process
GO:0006364	532	196	132.123	Overrepresented	3.46563e-16	rRNA processing	0.368421	biological process
GO:0030154	324	119	80.4656	Overrepresented	4.4114e-09	cell differentiation	0.367284	biological process
GO:0006626	235	86	58.3624	Overrepresented	6.68274e-06	protein targeting to mitochondrion	0.365957	biological process
GO:0006606	243	88	60.3492	Overrepresented	7.62428e-06	protein import into nucleus	0.36214	biological process
GO:0005982	135	48	33.5274	Overrepresented	0.0406781	starch metabolic process	0.355556	biological process
GO:0042793	169	60	41.9713	Overrepresented	0.00509309	transcription from plastid promoter	0.35503	biological process
GO:0009805	186	66	46.1932	Overrepresented	0.00150026	coumarin biosynthetic process	0.354839	biological process
GO:0009698	163	57	40.4812	Overrepresented	0.0146425	phenylpropanoid metabolic process	0.349693	biological process
GO:0009813	218	76	54.1405	Overrepresented	0.000482648	flavonoid biosynthetic process	0.348624	biological process
GO:0009902	230	79	57.1207	Overrepresented	0.000637446	chloroplast relocation	0.343478	biological process
GO:0009657	201	69	49.9185	Overrepresented	0.00402623	plastid organization	0.343284	biological process
GO:0034660	187	64	46.4416	Overrepresented	0.0105097	ncRNA metabolic process	0.342246	biological process
GO:0006098	421	141	104.556	Overrepresented	1.14671e-07	pentose-phosphate shunt	0.334917	biological process
GO:0019375	234	78	58.1141	Overrepresented	0.00301135	galactolipid biosynthetic process	0.333333	biological process
GO:0035304	337	112	83.6942	Overrepresented	1.9483e-05	regulation of protein dephosphorylation	0.332344	biological process
GO:0008194	233	77	58.0141	Overrepresented	0.00332906	UDP-glycosyltransferase activity	0.330472	molecular function
GO:0004871	256	84	63.7408	Overrepresented	0.00194211	signal transducer activity	0.328125	molecular function
GO:0000271	274	89	68.0481	Overrepresented	0.00193851	polysaccharide biosynthetic process	0.324818	biological process
GO:0015995	294	95	73.0151	Overrepresented	0.00103276	chlorophyll biosynthetic process	0.323129	biological process
GO:0004722	282	91	70.2145	Overrepresented	0.00141303	protein serine/threonine phosphatase activity	0.322695	molecular function
GO:0008168	337	108	83.9089	Overrepresented	0.000230911	methyltransferase activity	0.320475	molecular function
GO:0009744	531	169	131.874	Overrepresented	1.81651e-07	response to sucrose stimulus	0.318267	biological process
GO:0010207	372	118	92.3865	Overrepresented	0.000149437	photosystem II assembly	0.317204	biological process
GO:0016126	363	115	90.1513	Overrepresented	0.00021959	sterol biosynthetic process	0.316804	biological process
GO:0009963	300	95	74.5052	Overrepresented	0.00288387	positive regulation of flavonoid biosynthetic process	0.316667	biological process
GO:0016747	260	82	64.7368	Overrepresented	0.0159759	transferase activity, transferring acyl groups other than amino-acyl groups	0.315385	molecular function
GO:0010103	362	114	89.903	Overrepresented	0.000428745	stomatal complex morphogenesis	0.314917	biological process
GO:0016740	298	92	74.1983	Overrepresented	0.0114545	transferase activity	0.308725	molecular function
GO:0009737	1254	387	311.432	Overrepresented	8.35866e-17	response to abscisic acid stimulus	0.308612	biological process
GO:0007169	348	107	86.4261	Overrepresented	0.00307017	transmembrane receptor protein tyrosine kinase signaling pathway	0.307471	biological process
GO:0009414	888	273	220.535	Overrepresented	3.33708e-11	response to water deprivation	0.307432	biological process
GO:0010075	450	138	111.758	Overrepresented	0.000119762	regulation of meristem growth	0.306667	biological process
GO:0016758	408	124	101.587	Overrepresented	0.000809993	transferase activity, transferring hexosyl groups	0.303922	molecular function
GO:0006857	336	102	83.4459	Overrepresented	0.0108646	oligopeptide transport	0.303571	biological process
GO:0046777	477	144	118.463	Overrepresented	0.00020743	protein autophosphorylation	0.301887	biological process
GO:0010027	469	141	116.477	Overrepresented	0.000314026	thylakoid membrane organization	0.30064	biological process
GO:0004713	796	238	198.194	Overrepresented	3.60105e-08	protein tyrosine kinase activity	0.298995	molecular function
GO:0035556	479	143	118.96	Overrepresented	0.000422335	intracellular signal transduction	0.298539	biological process
GO:0002679	420	125	104.307	Overrepresented	0.00311436	respiratory burst involved in defense response	0.297619	biological process
GO:0009965	489	144	121.444	Overrepresented	0.00102624	leaf morphogenesis	0.294479	biological process
GO:0019344	459	134	113.993	Overrepresented	0.00376983	cysteine biosynthetic process	0.291939	biological process
GO:0004674	2183	627	543.54	Overrepresented	1.81051e-19	protein serine/threonine kinase activity	0.287219	molecular function
GO:0009644	582	166	144.54	Overrepresented	0.00137949	response to high light intensity	0.285223	biological process
GO:0006833	451	128	112.006	Overrepresented	0.0299883	water transport	0.283814	biological process
GO:0006468	2386	677	592.565	Overrepresented	9.73406e-20	protein phosphorylation	0.283738	biological process
GO:0016772	2469	698	614.751	Overrepresented	7.71504e-20	transferase activity, transferring phosphorus-containing groups	0.282706	molecular function
GO:0015706	486	137	120.698	Overrepresented	0.0219168	nitrate transport	0.281893	biological process
GO:0005516	483	136	120.261	Overrepresented	0.0193273	calmodulin binding	0.281573	molecular function
GO:0055085	1061	298	263.5	Overrepresented	3.39373e-07	transmembrane transport	0.280867	biological process
GO:0019288	581	163	144.292	Overrepresented	0.00508553	isopentenyl diphosphate biosynthetic process, mevalonate-independent pathway	0.280551	biological process
GO:0004672	2453	687	610.767	Overrepresented	1.96152e-18	protein kinase activity	0.280065	molecular function
GO:0048767	504	141	125.169	Overrepresented	0.0246147	root hair elongation	0.279762	biological process
GO:0016301	2134	595	531.34	Overrepresented	2.57528e-15	kinase activity	0.278819	molecular function
GO:0009753	756	210	187.753	Overrepresented	0.000359272	response to jasmonic acid stimulus	0.277778	biological process
GO:0005506	711	197	177.03	Overrepresented	0.00099408	iron ion binding	0.277075	molecular function
GO:0010310	535	148	132.868	Overrepresented	0.0338673	regulation of hydrogen peroxide metabolic process	0.276636	biological process
GO:0009723	726	200	180.303	Overrepresented	0.00145032	response to ethylene stimulus	0.275482	biological process
GO:0006810	883	243	219.294	Overrepresented	0.000114743	transport	0.275198	biological process
GO:0016887	585	159	145.658	Overrepresented	0.0354669	ATPase activity	0.271795	molecular function
GO:0005524	4522	1225	1125.92	Overrepresented	3.149e-27	ATP binding	0.270898	molecular function
GO:0009408	659	178	163.663	Overrepresented	0.0205512	response to heat	0.270106	biological process
GO:0010200	1135	306	281.878	Overrepresented	2.12238e-05	response to chitin	0.269604	biological process
GO:0016787	729	196	181.512	Overrepresented	0.00869781	hydrolase activity	0.268861	molecular function
GO:0016757	955	256	237.783	Overrepresented	0.00049228	transferase activity, transferring glycosyl groups	0.268063	molecular function
GO:0009651	1845	494	458.207	Overrepresented	2.42656e-09	response to salt stress	0.267751	biological process
GO:0003824	2676	715	666.291	Overrepresented	6.33547e-14	catalytic activity	0.26719	molecular function
GO:0005215	955	254	237.783	Overrepresented	0.000950132	transporter activity	0.265969	molecular function
GO:0050832	941	249	233.698	Overrepresented	0.00212637	defense response to fungus	0.264612	biological process
GO:0009611	1031	271	256.05	Overrepresented	0.00156454	response to wounding	0.262852	biological process
GO:0007165	1328	345	329.81	Overrepresented	0.000171017	signal transduction	0.259789	biological process
GO:0042742	1063	275	263.997	Overrepresented	0.00497876	defense response to bacterium	0.258702	biological process
GO:0005975	911	235	226.248	Overrepresented	0.0295845	carbohydrate metabolic process	0.257958	biological process
GO:0006612	1020	263	253.318	Overrepresented	0.00985242	protein targeting to membrane	0.257843	biological process
GO:0010363	1019	262	253.069	Overrepresented	0.0140209	regulation of plant-type hypersensitive response	0.257115	biological process
GO:0003700	3846	963	957.607	Overrepresented	4.92397e-11	sequence-specific DNA binding transcription factor activity	0.25039	molecular function

## Sheet: cluster 1
GO_id	total genes in GO category	Observed cluster genes in GO category	Expected genes in GO category	Status	FDR p-value	GO_desc	ratio of genes in GO that are DE
N/A

## Sheet: cluster 2
GO_id	total genes in GO category	Observed cluster genes in GO category	Expected genes in GO category	Status	FDR p-value	GO_desc	ratio of genes in GO that are DE
N/A

## Sheet: cluster 3
GO_id	total genes in GO category	Observed cluster genes in GO category	Expected genes in GO category	Status	FDR p-value	GO_desc	ratio of genes in GO that are DE
GO:0007623	315	43	14.3392	Overrepresented	5.32007e-08	circadian rhythm	0.136508
GO:0010264	140	25	6.37297	Overrepresented	2.2895e-06	myo-inositol hexakisphosphate biosynthetic process	0.178571
GO:0048027	6	5	0.266789	Overrepresented	0.000528942	mRNA 5'-UTR binding	0.833333
GO:0006098	421	42	19.1644	Overrepresented	0.000982411	pentose-phosphate shunt	0.0997625
GO:0010207	372	38	16.9339	Overrepresented	0.00159195	photosystem II assembly	0.102151
GO:0009658	316	34	14.3847	Overrepresented	0.00253963	chloroplast organization	0.107595
GO:0009903	24	8	1.09251	Overrepresented	0.00568175	chloroplast avoidance movement	0.333333
GO:0010224	278	30	12.6549	Overrepresented	0.00631005	response to UV-B	0.107914
GO:0044212	43	10	1.91199	Overrepresented	0.00667948	transcription regulatory region DNA binding	0.232558
GO:0048574	49	11	2.23054	Overrepresented	0.00746785	long-day photoperiodism, flowering	0.22449
GO:0030154	324	33	14.7489	Overrepresented	0.00828661	cell differentiation	0.101852
GO:0000023	304	31	13.8384	Overrepresented	0.0154489	maltose metabolic process	0.101974
GO:0009904	20	7	0.910424	Overrepresented	0.0156123	chloroplast accumulation movement	0.35
GO:0006364	532	46	24.2173	Overrepresented	0.0168979	rRNA processing	0.0864662
GO:0080167	356	34	16.2055	Overrepresented	0.024437	response to karrikin	0.0955056
GO:0019252	372	35	16.9339	Overrepresented	0.0343893	starch biosynthetic process	0.094086
GO:0051082	257	26	11.4275	Overrepresented	0.0394843	unfolded protein binding	0.101167

## Sheet: cluster 4
GO_id	total genes in GO category	Observed cluster genes in GO category	Expected genes in GO category	Status	FDR p-value	GO_desc	ratio of genes in GO that are DE
GO:0009637	269	55	9.9621	Overrepresented	7.41513e-23	response to blue light	0.204461
GO:0010114	252	52	9.33252	Overrepresented	9.82384e-22	response to red light	0.206349
GO:0010218	251	51	9.29549	Overrepresented	5.73419e-21	response to far red light	0.203187
GO:0006098	421	66	15.5912	Overrepresented	8.0891e-21	pentose-phosphate shunt	0.15677
GO:0019252	372	57	13.7766	Overrepresented	2.57415e-17	starch biosynthetic process	0.153226
GO:0009902	230	43	8.51778	Overrepresented	5.01048e-16	chloroplast relocation	0.186957
GO:0010207	372	55	13.7766	Overrepresented	6.13295e-16	photosystem II assembly	0.147849
GO:0043085	232	41	8.59184	Overrepresented	2.6141e-14	positive regulation of catalytic activity	0.176724
GO:0010155	191	36	7.07346	Overrepresented	2.57989e-13	regulation of proton transport	0.188482
GO:0000023	304	45	11.2583	Overrepresented	8.08293e-13	maltose metabolic process	0.148026
GO:0034660	187	35	6.92532	Overrepresented	8.26106e-13	ncRNA metabolic process	0.187166
GO:0009657	201	36	7.4438	Overrepresented	1.37616e-12	plastid organization	0.179104
GO:0006364	532	61	19.702	Overrepresented	1.91774e-12	rRNA processing	0.114662
GO:0009773	121	28	4.48109	Overrepresented	2.0203e-12	photosynthetic electron transport in photosystem I	0.231405
GO:0015979	452	55	16.7393	Overrepresented	3.56945e-12	photosynthesis	0.121681
GO:0010027	469	56	17.3689	Overrepresented	4.59111e-12	thylakoid membrane organization	0.119403
GO:0019684	320	45	11.8508	Overrepresented	5.54696e-12	photosynthesis, light reaction	0.140625
GO:0016168	58	17	1.54601	Overrepresented	3.67195e-11	chlorophyll binding	0.293103
GO:0015995	294	40	10.8879	Overrepresented	4.9745e-10	chlorophyll biosynthetic process	0.136054
GO:0009765	44	15	1.62949	Overrepresented	1.31742e-08	photosynthesis, light harvesting	0.340909
GO:0019344	459	49	16.9985	Overrepresented	1.32059e-08	cysteine biosynthetic process	0.106754
GO:0010264	140	25	5.18473	Overrepresented	2.75039e-08	myo-inositol hexakisphosphate biosynthetic process	0.178571
GO:0016117	259	34	9.59176	Overrepresented	6.84242e-08	carotenoid biosynthetic process	0.131274
GO:0006833	451	47	16.7023	Overrepresented	7.63906e-08	water transport	0.104213
GO:0019288	581	55	21.5166	Overrepresented	8.29295e-08	isopentenyl diphosphate biosynthetic process, mevalonate-independent pathway	0.0946644
GO:0035304	337	38	12.4804	Overrepresented	4.94252e-07	regulation of protein dephosphorylation	0.11276
GO:0010304	70	16	2.59237	Overrepresented	2.15965e-06	PSII associated light-harvesting complex II catabolic process	0.228571
GO:0019760	53	13	1.96279	Overrepresented	2.6543e-05	glucosinolate metabolic process	0.245283
GO:0006096	661	54	24.4794	Overrepresented	2.97301e-05	glycolysis	0.0816944
GO:0009266	362	36	13.4062	Overrepresented	3.6642e-05	response to temperature stimulus	0.0994475
GO:0046686	1310	87	48.5143	Overrepresented	4.34805e-05	response to cadmium ion	0.0664122
GO:0019761	349	35	12.9248	Overrepresented	4.53792e-05	glucosinolate biosynthetic process	0.100287
GO:0018119	47	12	1.74059	Overrepresented	5.50655e-05	peptidyl-cysteine S-nitrosylation	0.255319
GO:0006972	305	32	11.2953	Overrepresented	5.81745e-05	hyperosmotic response	0.104918
GO:0015996	140	20	5.18473	Overrepresented	0.000118238	chlorophyll catabolic process	0.142857
GO:0042793	169	22	6.25871	Overrepresented	0.000154611	transcription from plastid promoter	0.130178
GO:0006636	204	24	7.5549	Overrepresented	0.000298138	unsaturated fatty acid biosynthetic process	0.117647
GO:0070838	237	26	8.77701	Overrepresented	0.000394106	divalent metal ion transport	0.109705
GO:0030003	274	27	10.1473	Overrepresented	0.00195068	cellular cation homeostasis	0.0985401
GO:0005983	45	10	1.66652	Overrepresented	0.00269648	starch catabolic process	0.222222
GO:0009011	20	6	0.533106	Overrepresented	0.00420109	starch synthase activity	0.3
GO:0009744	531	41	19.665	Overrepresented	0.00435739	response to sucrose stimulus	0.0772128
GO:0009416	440	36	16.2949	Overrepresented	0.00532063	response to light stimulus	0.0818182
GO:0046863	7	4	0.186587	Overrepresented	0.0072562	ribulose-1,5-bisphosphate carboxylase/oxygenase activator activity	0.571429
GO:0001053	14	5	0.373174	Overrepresented	0.0094175	plastid sigma factor activity	0.357143
GO:0016987	14	5	0.373174	Overrepresented	0.0094175	sigma factor activity	0.357143
GO:2001141	10	5	0.370338	Overrepresented	0.00999258	regulation of RNA biosynthetic process	0.5
GO:0004332	15	5	0.39983	Overrepresented	0.013823	fructose-bisphosphate aldolase activity	0.333333
GO:0042754	6	4	0.222203	Overrepresented	0.0182864	negative regulation of circadian rhythm	0.666667
GO:0030170	214	17	5.70424	Overrepresented	0.0250176	pyridoxal phosphate binding	0.0794393
GO:0009651	1845	101	68.3274	Overrepresented	0.0298543	response to salt stress	0.0547425
GO:0010196	19	6	0.703642	Overrepresented	0.0298553	nonphotochemical quenching	0.315789
GO:0007030	539	39	19.9612	Overrepresented	0.0301249	Golgi organization	0.0723562
GO:0004512	4	3	0.106621	Overrepresented	0.0333901	inositol-3-phosphate synthase activity	0.75
GO:0008928	4	3	0.106621	Overrepresented	0.0333901	mannose-1-phosphate guanylyltransferase (GDP) activity	0.75
GO:0010471	4	3	0.106621	Overrepresented	0.0333901	GDP-galactose:mannose-1-phosphate guanylyltransferase activity	0.75
GO:0010472	4	3	0.106621	Overrepresented	0.0333901	GDP-galactose:glucose-1-phosphate guanylyltransferase activity	0.75
GO:0010473	4	3	0.106621	Overrepresented	0.0333901	GDP-galactose:myoinositol-1-phosphate guanylyltransferase activity	0.75
GO:0010474	4	3	0.106621	Overrepresented	0.0333901	glucose-1-phosphate guanylyltransferase (GDP) activity	0.75
GO:0010475	4	3	0.106621	Overrepresented	0.0333901	galactose-1-phosphate guanylyltransferase (GDP) activity	0.75
GO:0080048	4	3	0.106621	Overrepresented	0.0333901	GDP-D-glucose phosphorylase activity	0.75
GO:0000302	97	13	3.59228	Overrepresented	0.0340609	response to reactive oxygen species	0.134021
GO:0000380	7	4	0.259237	Overrepresented	0.041453	alternative mRNA splicing, via spliceosome	0.571429
GO:0080046	29	6	0.773004	Overrepresented	0.0421421	quercetin 4'-O-glucosyltransferase activity	0.206897
GO:0042744	189	19	6.99939	Overrepresented	0.0431292	hydrogen peroxide catabolic process	0.100529
GO:0016161	19	5	0.506451	Overrepresented	0.0490812	beta-amylase activity	0.263158

## Sheet: cluster 5
GO_id	total genes in GO category	Observed cluster genes in GO category	Expected genes in GO category	Status	FDR p-value	GO_desc	ratio of genes in GO that are DE
GO:0080156	44	12	1.66945	Overrepresented	4.04129e-05	mitochondrial mRNA modification	0.272727
GO:0043407
GO:0043622
GO:0043900
GO:0044265
GO:0045037
GO:0045893
GO:0046688
GO:0048229
GO:0048235
GO:0048437
GO:0048444
GO:0048446
GO:0048449
GO:0048507
GO:0048510
GO:0048522
GO:0048528
GO:0048574
GO:0048829
GO:0050790
GO:0051258
GO:0051555
GO:0055114
GO:0071281
GO:0072593
GO:0080147
GO:0090333
GO:2000652
GO:0003735
GO:0003723
GO:0000166
GO:0000773
GO:0016879
GO:0042284
GO:0047251
GO:0080101
GO:0004713
GO:0004067
GO:0046872
GO:0008083
GO:0005515
GO:0003676
GO:0004674
GO:0019139
GO:0000981
GO:0008289
GO:0004864
GO:0042834
GO:0015203
GO:0046983
GO:0005507
GO:0004383
GO:0047412
GO:0004672
GO:0051020
GO:0016772
GO:0016881
GO:0004040
GO:0004353
GO:0070008
GO:0016830
GO:0015116
GO:0005089
GO:0009982
GO:0016229
GO:0051011
GO:0070401
GO:0004565
GO:0051087
GO:0008271
GO:0000064
GO:0004106
GO:0004351
GO:0005290
GO:0015086
GO:0046577
GO:0016301
GO:0004222
GO:0001872
GO:0015185
GO:0000249
GO:0003948
GO:0004142
GO:0004322
GO:0004395
GO:0004401
GO:0004640
GO:0004846
GO:0005212
GO:0008425
GO:0009917
GO:0010420
GO:0033819
GO:0034046
GO:0034485
GO:0043764
GO:0043765
GO:0050213
GO:0016884
GO:0003999
GO:0033549
GO:0046592
GO:0008270
GO:0015181
GO:0015189
GO:0008661
GO:0015081
GO:0052622
GO:0052623
GO:0004301
GO:0015326
GO:0030246
GO:0000287
GO:0003978
GO:0005452
GO:0015018
GO:0015301
GO:0016639
GO:0045549
GO:0005525
GO:0004564
GO:0009927
GO:0042802
GO:0003980
GO:0004352
GO:0004474
GO:0004567
GO:0008840
GO:0009976
GO:0034639
GO:0047668
GO:0080081
GO:0080082
GO:0080083
GO:0080176
GO:0008146
GO:0008725
GO:0015137
GO:0016174
GO:0004712
GO:0045735
GO:0009824
GO:0000014
GO:0001158
GO:0004418
GO:0005095
GO:0005476
GO:0008176
GO:0008897
GO:0008963
GO:0015276
GO:0016247
GO:0016710
GO:0042171
GO:0046030
GO:0046608
GO:0048531
GO:0050486
GO:0003700
GO:0015198
GO:0003924
GO:0001653
GO:0010290
GO:0010295
GO:0015431
GO:0050664
GO:0004805
GO:0005337
GO:0042285
GO:0043682
GO:0080030
GO:0008233
GO:0003855
GO:0004740
GO:0004764
GO:0008442
GO:0008696
GO:0015099
GO:0017153
GO:0033729
GO:0047372
GO:0047918
GO:0050833
GO:0080150
GO:0030145
GO:0004683
GO:0005546
GO:0003824
GO:0016831
GO:0051082
GO:0046910
GO:0015114
GO:0051753
GO:0001072
GO:0004618
GO:0008413
GO:0009916
GO:0010347
GO:0016415
GO:0016805
GO:0017118
GO:0019177
GO:0033853
GO:0033854
GO:0043813
GO:0070182
GO:0080079
GO:0016746
GO:0030570
GO:0004693
GO:0004722
GO:0001664
GO:0004143
GO:0015112
GO:0019001
GO:0030247
GO:0031683
GO:0004497
GO:0004499
GO:0005217
GO:0048037
GO:0003873
GO:0003876
GO:0004103
GO:0004180
GO:0004331
GO:0004350
GO:0004385
GO:0004421
GO:0004611
GO:0004612
GO:0004849
GO:0005358
GO:0008318
GO:0008934
GO:0009679
GO:0015098
GO:0015200
GO:0032442
GO:0051739
GO:0003779
GO:0015662
GO:0050660
GO:0008134
GO:0033612
GO:0004033
GO:0015386
GO:0008017
GO:0004185
GO:0004675
GO:0003935
GO:0004420
GO:0004679
GO:0004838
GO:0008686
GO:0017025
GO:0019204
GO:0035252
GO:0042282
GO:0043495
GO:0050291
GO:0052624
GO:0010181
GO:0004602
GO:0008234
GO:0003747
GO:0004144
GO:0005545
GO:0000987
GO:0004349
GO:0004623
GO:0004861
GO:0008066
GO:0015036
GO:0017076
GO:0004427
GO:0008106
GO:0008142
GO:0016624
GO:0016491
GO:0000156
GO:0008565
GO:0003743
GO:0015171
GO:0015140
GO:0015180
GO:0015923
GO:0016872
GO:0035175
GO:0045430
GO:0047631
GO:0050373
GO:0016747
GO:0004190
GO:0015035
GO:0003843
GO:2001070
GO:0004664
GO:0008097
GO:0008430
GO:0008474
GO:0008526
GO:0015105
GO:0015398
GO:0016407
GO:0016851
GO:0019239
GO:0030332
GO:0047769
GO:0080019
GO:0080116
GO:0003682
GO:0005216
GO:0016597
GO:0008080
GO:0046873
GO:0016759
GO:0051015
GO:0031625
GO:0003923
GO:0003997
GO:0004312
GO:0004335
GO:0004523
GO:0004620
GO:0004634
GO:0004766
GO:0008253
GO:0008453
GO:0009001
GO:0080031
GO:0008026
GO:0015450
GO:0010179
GO:0010427
GO:0016985
GO:0030675
GO:0090440
GO:0005516
GO:0008762
GO:0016705
GO:0008131
GO:0008171
GO:0016627
GO:0003950
GO:0004616
GO:0004702
GO:0008878
GO:0008967
GO:0010176
GO:0016149
GO:0016629
GO:0016711
GO:0016857
GO:0046556
GO:0051740
GO:0052635
GO:0008237
GO:0003887
GO:0020037
GO:0016829
GO:0003678
GO:0004332
GO:0004435
GO:0004845
GO:0008242
GO:0008422
GO:0009678
GO:0035197
GO:0035250
GO:0003918
GO:0003995
GO:0004356
GO:0004575
GO:0005262
GO:0005381
GO:0008506
GO:0008519
GO:0008964
GO:0031177
GO:0033897
GO:0080032
GO:0080045
GO:0043169
GO:0003899
GO:0015238
GO:0005506
GO:0004723
GO:0008441
GO:0015103
GO:0016621
GO:0004601
GO:0016788
GO:0016787
GO:0004553
GO:0016614
GO:0042626
GO:0008094
GO:0030551
GO:0004022
GO:0004069
GO:0009044
GO:0010329
GO:0016866
GO:0008324
GO:0004708
GO:0008889
GO:0016844
GO:0052634
GO:0031072
GO:0050662
GO:0016762
GO:0004857
GO:0005313
GO:0015145
GO:0016688
GO:0016891
GO:0043022
GO:0016757
GO:0008168
GO:0004559
GO:0016210
GO:0019901
GO:0008081
GO:0035251
GO:0004462
GO:0030983
GO:0003724
GO:0070696
GO:0008194
GO:0005215
GO:0050661
GO:0019825
GO:0004871
GO:0003755
GO:0046982
GO:0005544
GO:0031418
GO:0004630
GO:0019894
GO:0016706
GO:0016740
GO:0005509
GO:0004970
GO:0005234
GO:0016773
GO:0005543
GO:0008138
GO:0016765
GO:0043565
GO:0003954
GO:0015297
GO:0008408
GO:0005198
GO:0008757
GO:0016620
GO:0003756
GO:0004519
GO:0000155
GO:0003729
GO:0004177
GO:0016760
GO:0016168
GO:0052716
GO:0015079
GO:0016538
GO:0043531
GO:0043424
GO:0004842
GO:0004518
GO:0030276
GO:0080043
GO:0017111
GO:0008236
GO:0005524
GO:0015250
GO:0016779
GO:0003993
GO:0016758
GO:0051536
GO:0022891
GO:0050897
GO:0051287
GO:0004364
GO:0016616
GO:0016798
GO:0022857
GO:0003777
GO:0004252
GO:0042803
GO:0004091
GO:0004386
GO:0003677
GO:0000036
GO:0000976
GO:0003684
GO:0003690
GO:0003697
GO:0003713
GO:0003872
GO:0004003
GO:0004034
GO:0004129
GO:0004176
GO:0004197
GO:0004439
GO:0004521
GO:0004540
GO:0004629
GO:0004650
GO:0004659
GO:0004673
GO:0004721
GO:0004725
GO:0004743
GO:0004806
GO:0004866
GO:0004872
GO:0005102
GO:0005315
GO:0005345
GO:0005351
GO:0005375
GO:0005484
GO:0005528
GO:0008060
GO:0008061
GO:0008378
GO:0008483
GO:0008514
GO:0008515
GO:0008536
GO:0008601
GO:0008970
GO:0009055
GO:0015020
GO:0015144
GO:0015204
GO:0015385
GO:0016165
GO:0016298
GO:0016307
GO:0016308
GO:0016655
GO:0016682
GO:0016791
GO:0016818
GO:0016836
GO:0016847
GO:0016853
GO:0016887
GO:0019199
GO:0030170
GO:0030599
GO:0030955
GO:0035064
GO:0035091
GO:0042393
GO:0042578
GO:0043295
GO:0047262
GO:0047617
GO:0051119
GO:0051537
GO:0051539
GO:0080044
GO:0080046

## Sheet: cluster 6
GO_id	total genes in GO category	Observed cluster genes in GO category	Expected genes in GO category	Status	FDR p-value	GO_desc	ratio of genes in GO that are DE
GO:0009220	315	44	19.0722	Overrepresented	7.03786e-05	pyrimidine ribonucleotide biosynthetic process	0.139683
GO:0006606	243	36	14.7129	Overrepresented	0.000216456	protein import into nucleus	0.148148
GO:0006468	2386	193	144.465	Overrepresented	0.00233287	protein phosphorylation	0.0808885
GO:0006626	235	33	14.2285	Overrepresented	0.00353253	protein targeting to mitochondrion	0.140426
GO:0016772	2469	204	161.113	Overrepresented	0.0151038	transferase activity, transferring phosphorus-containing groups	0.0826245
GO:0004674	2183	181	142.45	Overrepresented	0.0346566	protein serine/threonine kinase activity	0.0829134

## Sheet: cluster 7
GO_id	total genes in GO category	Observed cluster genes in GO category	Expected genes in GO category	Status	FDR p-value	GO_desc	ratio of genes in GO that are DE
GO:0009220	315	58	19.0178	Overrepresented	3.83113e-12	pyrimidine ribonucleotide biosynthetic process	0.184127
GO:0001510	418	62	25.2363	Overrepresented	9.60812e-09	RNA methylation	0.148325
GO:0006606	243	39	14.6709	Overrepresented	7.14217e-06	protein import into nucleus	0.160494
GO:0009658	316	44	19.0782	Overrepresented	7.51113e-05	chloroplast organization	0.139241
GO:0007623	315	43	19.0178	Overrepresented	0.000170124	circadian rhythm	0.136508
GO:0006626	235	34	14.1879	Overrepresented	0.000809852	protein targeting to mitochondrion	0.144681
GO:0006406	136	24	8.21085	Overrepresented	0.000988952	mRNA export from nucleus	0.176471
GO:0009725	76	17	4.58842	Overrepresented	0.00133486	response to hormone stimulus	0.223684
GO:0009553	147	23	8.87497	Overrepresented	0.0135248	embryo sac development	0.156463
GO:0004712	101	18	6.26158	Overrepresented	0.016344	protein serine/threonine/tyrosine kinase activity	0.178218
GO:0010629	12	6	0.724487	Overrepresented	0.030188	negative regulation of gene expression	0.5
