# Supplementary material for: Field‐grown soybean transcriptome shows diurnal patterns in photosynthesis‐related processes
Source: Plant Direct. 2018 Dec 4;2(12):e00099. doi: 10.1002/pld3.99 (PMC6508813; doi:10.1002/pld3.99)
Supplement: Supplementary file 4 [file PLD3-2-e00099-s004.xlsx]

## Sheet: GeneNet_edges
edge	pcor	node1	node2	pval	qval	prob	log.spvar	pval.dir	qval.dir	prob.dir	directional
1	0.0164547	Glyma.03G186300	Glyma.17G063600	8.84392e-10	3.81207e-06	0.999982	0.0216074	0.00351589	0.152511	0.621498	undirected
2	0.0185825	Glyma.03G186300	Glyma.17G069100	4.4631e-12	4.31426e-08	1	0.0217088	0.0033645	0.148521	0.621498	undirected
3	-0.0163428	Glyma.13G326500	Glyma.17G084400	1.14823e-09	4.65042e-06	0.999982	0.00276756	0.708533	0.95361	1.33227e-15	undirected
4	-0.0155603	Glyma.02G176100	Glyma.17G084500	6.79927e-09	1.73646e-05	0.999939	0.0436484	3.72896e-09	1.87589e-06	0.999988	1to2
5	0.0175642	Glyma.06G244900	Glyma.17G095000	6.0578e-11	4.28783e-07	0.999998	0.000477579	0.948565	0.964937	1.33227e-15	undirected
6	0.0172965	Glyma.07G211100	Glyma.17G095000	1.17464e-10	7.1408e-07	0.999997	0.00377353	0.610256	0.946538	1.33227e-15	undirected
7	0.0158181	Glyma.01G194300	Glyma.17G095000	3.81899e-09	1.13589e-05	0.99996	-0.000808864	0.912999	0.963621	1.33227e-15	undirected
8	0.0159042	Glyma.12G114900	Glyma.17G095000	3.14351e-09	9.86415e-06	0.999965	0.00165286	0.823334	0.959818	1.33227e-15	undirected
9	0.0170535	Glyma.05G097300	Glyma.17G099400	2.12458e-10	1.17509e-06	0.999994	-0.0122586	0.0977579	0.739325	1.33227e-15	undirected
10	0.0171314	Glyma.06G009100	Glyma.17G099400	1.75851e-10	1.00396e-06	0.999994	-0.00957419	0.195931	0.850399	1.33227e-15	undirected
11	0.0160532	Glyma.14G061300	Glyma.17G099400	2.2393e-09	7.69388e-06	0.999969	-0.0185417	0.012262	0.304517	0.381083	undirected
12	-0.0187247	Glyma.03G201700	Glyma.17G105100	3.06644e-12	3.31197e-08	1	-0.013108	0.0766335	0.689761	1.33227e-15	undirected
13	0.0173755	Glyma.06G043000	Glyma.17G105100	9.67064e-11	6.16032e-07	0.999997	-0.00608093	0.41143	0.9227	1.33227e-15	undirected
14	-0.0176623	Glyma.08G176100	Glyma.17G105100	4.74105e-11	3.52327e-07	0.999998	-0.0137396	0.0634712	0.648067	1.33227e-15	undirected
15	-0.016532	Glyma.08G330700	Glyma.17G105100	7.3765e-10	3.29742e-06	0.999982	-0.0078029	0.291894	0.894387	1.33227e-15	undirected
16	0.0209812	Glyma.10G269700	Glyma.17G105100	5.32907e-15	1.6512e-10	1	-0.0093202	0.208058	0.857879	1.33227e-15	undirected
17	0.0168996	Glyma.03G261300	Glyma.17G126400	3.07923e-10	1.57491e-06	0.999994	0.0361966	1.01227e-06	0.000317178	0.996836	undirected
18	0.0182802	Glyma.03G104700	Glyma.17G133800	9.82459e-12	8.8827e-08	0.999999	-0.00680599	0.35793	0.91216	1.33227e-15	undirected
19	-0.0207714	Glyma.05G221900	Glyma.17G133800	1.02141e-14	2.85562e-10	1	-0.00475824	0.520407	0.937881	1.33227e-15	undirected
20	0.0211644	Glyma.08G049400	Glyma.17G133800	3.10862e-15	1.01305e-10	1	0.000646602	0.930402	0.964277	1.33227e-15	undirected
21	0.0208447	Glyma.12G057400	Glyma.17G133800	8.21565e-15	2.39253e-10	1	-0.00156874	0.832187	0.960229	1.33227e-15	undirected
22	0.01789	Glyma.13G187000	Glyma.17G133800	2.67004e-11	2.15321e-07	0.999998	-0.0110121	0.136894	0.798858	1.33227e-15	undirected
23	-0.0155719	Glyma.02G176100	Glyma.17G137600	6.62652e-09	1.70462e-05	0.999939	0.0471929	1.83489e-10	1.58708e-07	0.999999	1to2
24	0.0203341	Glyma.17G133800	Glyma.17G138200	3.59712e-14	8.20572e-10	1	-0.00527062	0.47651	0.932545	1.33227e-15	undirected
25	0.0221707	Glyma.03G104700	Glyma.17G138200	2.22045e-16	1.16891e-11	1	-0.0120766	0.102839	0.74897	1.33227e-15	undirected
26	0.0186085	Glyma.05G029900	Glyma.17G138200	4.16822e-12	4.12057e-08	1	-0.0153568	0.0380498	0.524696	1.33227e-15	undirected
27	0.0164742	Glyma.07G023000	Glyma.17G138200	8.44793e-10	3.67685e-06	0.999982	-0.0169053	0.0224022	0.405433	0.259812	undirected
28	0.0192	Glyma.08G049400	Glyma.17G138200	8.5687e-13	1.166e-08	1	-0.00462402	0.532242	0.939179	1.33227e-15	undirected
29	-0.0162063	Glyma.02G034000	Glyma.17G138200	1.57538e-09	5.90695e-06	0.999978	-0.0123039	0.0965228	0.736867	1.33227e-15	undirected
30	0.0173289	Glyma.11G146500	Glyma.17G138200	1.08476e-10	6.71107e-07	0.999997	0.00258661	0.7268	0.954723	1.33227e-15	undirected
31	-0.0159179	Glyma.13G319900	Glyma.17G138200	3.04728e-09	9.64483e-06	0.999965	-0.0189802	0.0103551	0.279477	0.442859	undirected
32	0.016131	Glyma.15G146800	Glyma.17G138200	1.87374e-09	6.71365e-06	0.99997	-0.0196027	0.00810121	0.245623	0.452348	undirected
33	-0.0159804	Glyma.08G232400	Glyma.17G150100	2.64421e-09	8.69296e-06	0.999969	0.0120727	0.102949	0.749172	1.33227e-15	undirected
34	0.0169249	Glyma.17G138200	Glyma.17G152800	2.89762e-10	1.50355e-06	0.999994	0.0215467	0.00360958	0.154911	0.621498	undirected
35	0.0199943	Glyma.08G232400	Glyma.17G154200	9.50351e-14	1.98215e-09	1	0.00885508	0.231659	0.870483	1.33227e-15	undirected
36	0.0193455	Glyma.02G235100	Glyma.17G210500	5.76428e-13	8.68003e-09	1	-0.00873764	0.237907	0.873454	1.33227e-15	undirected
37	0.0180353	Glyma.05G055300	Glyma.17G210500	1.84461e-11	1.54021e-07	0.999999	-0.0126003	0.0887577	0.720286	1.33227e-15	undirected
38	-0.0168605	Glyma.05G245300	Glyma.17G210500	3.38213e-10	1.68948e-06	0.999991	-0.0126623	0.0872001	0.716705	1.33227e-15	undirected
39	0.0181433	Glyma.06G019000	Glyma.17G210500	1.39853e-11	1.21585e-07	0.999999	-0.0171824	0.0202919	0.387636	0.279325	undirected
40	0.0189419	Glyma.07G032900	Glyma.17G210500	1.71907e-12	2.09371e-08	1	-0.00447343	0.54568	0.940587	1.33227e-15	undirected
41	0.0173529	Glyma.07G089400	Glyma.17G210500	1.02232e-10	6.4229e-07	0.999997	-0.0141969	0.0551569	0.615419	1.33227e-15	undirected
42	-0.0165646	Glyma.11G114500	Glyma.17G210500	6.83201e-10	3.09662e-06	0.999982	-0.0157351	0.0335518	0.493265	1.33227e-15	undirected
43	0.0192886	Glyma.14G001400	Glyma.17G210500	6.73239e-13	9.66585e-09	1	-0.0151939	0.040139	0.538006	1.33227e-15	undirected
44	0.0166618	Glyma.02G291700	Glyma.17G253500	5.42967e-10	2.55271e-06	0.999982	0.0180853	0.0145709	0.331493	0.371136	undirected
45	0.0168799	Glyma.11G146500	Glyma.18G021700	3.22815e-10	1.63191e-06	0.999994	0.0196175	0.00805342	0.244822	0.452348	undirected
46	0.019799	Glyma.16G016000	Glyma.18G027500	1.64313e-13	3.12358e-09	1	0.00685396	0.354551	0.911398	1.33227e-15	undirected
47	-0.017039	Glyma.03G186300	Glyma.18G067500	2.20025e-10	1.20914e-06	0.999994	0.0145162	0.0499065	0.591487	1.33227e-15	undirected
48	-0.0162395	Glyma.05G030400	Glyma.18G067500	1.45903e-09	5.58126e-06	0.999978	0.0105479	0.154227	0.817334	1.33227e-15	undirected
49	-0.0170243	Glyma.01G151400	Glyma.18G067500	2.27998e-10	1.24455e-06	0.999994	-0.000252026	0.972843	0.965782	1.33227e-15	undirected
50	0.0162279	Glyma.14G217700	Glyma.18G067500	1.49856e-09	5.6934e-06	0.999978	0.00181775	0.806045	0.958992	1.33227e-15	undirected
51	0.0168991	Glyma.11G146500	Glyma.18G238000	3.08338e-10	1.57651e-06	0.999994	0.0196673	0.00789431	0.242124	0.49062	undirected
52	-0.0171044	Glyma.17G105100	Glyma.18G263900	1.87771e-10	1.06088e-06	0.999994	0.00386321	0.601794	0.945827	1.33227e-15	undirected
53	0.0170457	Glyma.03G201700	Glyma.18G263900	2.165e-10	1.19333e-06	0.999994	-0.00924481	0.21176	0.860016	1.33227e-15	undirected
54	0.016765	Glyma.08G241600	Glyma.18G263900	4.24944e-10	2.06251e-06	0.999982	-0.0127604	0.0847777	0.71095	1.33227e-15	undirected
55	-0.0218399	Glyma.10G269700	Glyma.18G263900	4.44089e-16	1.89947e-11	1	-0.00545699	0.461061	0.930442	1.33227e-15	undirected
56	0.0215864	Glyma.02G044600	Glyma.18G263900	8.88178e-16	3.19911e-11	1	0.00214328	0.772197	0.957271	1.33227e-15	undirected
57	-0.0198541	Glyma.12G222800	Glyma.18G263900	1.40998e-13	2.75695e-09	1	-0.00652993	0.377762	0.916386	1.33227e-15	undirected
58	0.0161015	Glyma.13G108500	Glyma.18G263900	2.00501e-09	7.07354e-06	0.99997	-0.0129691	0.0798079	0.698379	1.33227e-15	undirected
59	0.0162003	Glyma.19G111300	Glyma.19G178000	1.59722e-09	5.96665e-06	0.999978	-0.00432682	0.558921	0.941913	1.33227e-15	undirected
60	-0.0193026	Glyma.17G210500	Glyma.19G201300	6.48148e-13	9.41927e-09	1	0.0140462	0.0577905	0.626397	1.33227e-15	undirected
61	-0.0164303	Glyma.07G032900	Glyma.19G201300	9.36289e-10	3.98538e-06	0.999982	0.00957276	0.195998	0.850442	1.33227e-15	undirected
62	0.0194399	Glyma.03G186300	Glyma.19G202500	4.44977e-13	7.17643e-09	1	0.0188113	0.0110556	0.288717	0.406703	undirected
63	-0.0156018	Glyma.04G198600	Glyma.19G202500	6.20085e-09	1.62417e-05	0.999939	0.00344118	0.642063	0.949052	1.33227e-15	undirected
64	-0.0158582	Glyma.16G016000	Glyma.19G202500	3.48893e-09	1.06375e-05	0.99996	0.00861298	0.244669	0.876519	1.33227e-15	undirected
65	0.0192582	Glyma.03G261300	Glyma.19G206300	7.31415e-13	1.02153e-08	1	0.0330944	7.81403e-06	0.00194536	0.987085	undirected
66	0.0164056	Glyma.06G011700	Glyma.19G206300	9.91894e-10	4.16634e-06	0.999982	0.000609969	0.934335	0.964422	1.33227e-15	undirected
67	-0.0161731	Glyma.16G016000	Glyma.19G220100	1.70048e-09	6.24851e-06	0.999975	0.0129109	0.0811711	0.701935	1.33227e-15	undirected
68	0.015753	Glyma.18G027500	Glyma.20G040600	4.42154e-09	1.26113e-05	0.999956	0.00310057	0.675356	0.951441	1.33227e-15	undirected
69	0.0215709	Glyma.03G261300	Glyma.20G083700	8.88178e-16	3.19911e-11	1	0.0338368	4.86574e-06	0.00130115	0.99027	undirected
70	0.0162922	Glyma.05G038300	Glyma.20G095800	1.29149e-09	5.08864e-06	0.999978	0.00270584	0.714746	0.953994	1.33227e-15	undirected
71	0.0162889	Glyma.15G193000	Glyma.20G095800	1.30133e-09	5.11825e-06	0.999978	0.00406752	0.582718	0.944153	1.33227e-15	undirected
72	0.0159186	Glyma.13G193200	Glyma.20G097700	3.04251e-09	9.63386e-06	0.999965	0.00572928	0.439001	0.927201	1.33227e-15	undirected
73	-0.0173573	Glyma.17G099400	Glyma.20G118300	1.01132e-10	6.37123e-07	0.999997	0.00733	0.322126	0.903341	1.33227e-15	undirected
74	-0.0156478	Glyma.19G201300	Glyma.20G118300	5.59589e-09	1.50465e-05	0.999939	-0.00362195	0.624677	0.947708	1.33227e-15	undirected
75	0.0240648	Glyma.17G210500	Glyma.20G143600	2.22045e-16	1.16891e-11	1	0.00156449	0.832635	0.960249	1.33227e-15	undirected
76	-0.0191053	Glyma.18G263900	Glyma.20G143600	1.10734e-12	1.4333e-08	1	-0.0052642	0.477047	0.932616	1.33227e-15	undirected
77	-0.0161322	Glyma.19G201300	Glyma.20G143600	1.86853e-09	6.70001e-06	0.999975	-0.0124817	0.0918033	0.727032	1.33227e-15	undirected
78	0.0174939	Glyma.03G186300	Glyma.20G143600	7.21392e-11	4.9016e-07	0.999998	0.00615715	0.405592	0.921674	1.33227e-15	undirected
79	-0.0157859	Glyma.04G112400	Glyma.20G143600	4.1069e-09	1.19599e-05	0.999956	-0.0141205	0.0564781	0.621006	1.33227e-15	undirected
80	0.0158787	Glyma.05G007600	Glyma.20G143600	3.33082e-09	1.02805e-05	0.999965	-0.0124217	0.0933744	0.730387	1.33227e-15	undirected
81	0.0186876	Glyma.06G019000	Glyma.20G143600	3.38263e-12	3.55894e-08	1	-0.0156179	0.0348942	0.503072	1.33227e-15	undirected
82	-0.0167689	Glyma.02G044600	Glyma.20G143600	4.2095e-10	2.04546e-06	0.999983	-0.00312092	0.673348	0.951304	1.33227e-15	undirected
83	-0.0168454	Glyma.13G108500	Glyma.20G143600	3.50665e-10	1.73899e-06	0.999983	-0.0182333	0.0137833	0.322772	0.371136	undirected
84	-0.0172561	Glyma.13G120500	Glyma.20G143600	1.29684e-10	7.7174e-07	0.999994	-0.00586155	0.428508	0.925551	1.33227e-15	undirected
85	0.0174895	Glyma.17G210500	Glyma.20G145800	7.2941e-11	4.94235e-07	0.999997	0.00936735	0.205767	0.856524	1.33227e-15	undirected
86	0.0191199	Glyma.20G143600	Glyma.20G145800	1.0647e-12	1.38966e-08	1	0.00780286	0.291897	0.894388	1.33227e-15	undirected
87	0.0163363	Glyma.01G068000	Glyma.20G195600	1.16563e-09	4.70217e-06	0.999982	-1.22063e-05	0.998684	0.966638	1.33227e-15	undirected
88	0.0160233	Glyma.15G101500	Glyma.20G195600	2.39755e-09	8.09489e-06	0.999969	0.000558195	0.939898	0.964625	1.33227e-15	undirected
89	-0.0158387	Glyma.02G176100	Glyma.20G206300	3.6456e-09	1.09844e-05	0.99996	0.0492653	2.84266e-11	3.89887e-08	1	1to2
90	0.0158768	Glyma.02G176100	Glyma.02G303300	3.3448e-09	1.0311e-05	0.99996	0.0416812	1.80133e-08	7.61174e-06	0.999932	1to2
91	0.0155914	Glyma.01G068000	Glyma.02G305600	6.34602e-09	1.65193e-05	0.999939	0.00583658	0.430478	0.925867	1.33227e-15	undirected
92	0.0182083	Glyma.02G150700	Glyma.03G104700	1.18294e-11	1.04932e-07	0.999999	0.00383112	0.604816	0.946083	1.33227e-15	undirected
93	0.0169127	Glyma.03G061700	Glyma.03G186300	2.98403e-10	1.53776e-06	0.999994	-0.0237806	0.00131742	0.0818192	0.776883	undirected
94	0.016443	Glyma.03G062500	Glyma.03G186300	9.09023e-10	3.89487e-06	0.999982	-0.0247444	0.000830756	0.0603795	0.809152	undirected
95	0.0232531	Glyma.01G063800	Glyma.03G186300	2.22045e-16	1.16891e-11	1	-0.0158415	0.0323719	0.484319	1.33227e-15	undirected
96	-0.0198708	Glyma.03G186300	Glyma.03G251700	1.34559e-13	2.65429e-09	1	0.0136435	0.0653455	0.654676	1.33227e-15	undirected
97	0.0277359	Glyma.02G291700	Glyma.03G261300	2.22045e-16	1.16891e-11	1	-0.0193378	0.00900011	0.25997	0.442859	undirected
98	0.0161916	Glyma.03G251700	Glyma.03G261300	1.62968e-09	6.05456e-06	0.999978	-0.0271888	0.000240171	0.0257804	0.913986	undirected
99	0.0166835	Glyma.01G062100	Glyma.03G261300	5.15805e-10	2.44263e-06	0.999982	-0.0413065	2.41267e-08	9.91245e-06	0.9999	undirected
100	0.0155994	Glyma.01G188500	Glyma.03G261300	6.23357e-09	1.63045e-05	0.999939	-0.0427651	7.62793e-09	3.51158e-06	0.999969	2to1
101	0.0166122	Glyma.02G193700	Glyma.03G261300	6.10673e-10	2.82028e-06	0.999982	-0.0427305	7.84223e-09	3.59871e-06	0.999969	2to1
102	-0.0193497	Glyma.02G176100	Glyma.04G032000	5.69766e-13	8.60865e-09	1	0.0430273	6.17682e-09	2.9077e-06	0.999971	1to2
103	-0.0155787	Glyma.03G186300	Glyma.04G090800	6.52766e-09	1.68619e-05	0.999939	0.0183913	0.0129842	0.313383	0.371136	undirected
104	-0.0194855	Glyma.03G086200	Glyma.04G100700	3.92575e-13	6.51576e-09	1	0.00310714	0.674707	0.951397	1.33227e-15	undirected
105	0.0167993	Glyma.03G086200	Glyma.04G141400	3.91552e-10	1.91879e-06	0.999983	0.00282266	0.703003	0.953262	1.33227e-15	undirected
106	-0.0221402	Glyma.03G186300	Glyma.04G198600	2.22045e-16	1.16891e-11	1	0.0153702	0.0378829	0.523599	1.33227e-15	undirected
107	-0.0171938	Glyma.02G176100	Glyma.04G198600	1.51046e-10	8.81588e-07	0.999994	0.034235	3.75888e-06	0.00103732	0.992045	undirected
108	0.0158513	Glyma.03G261300	Glyma.04G232400	3.54347e-09	1.07592e-05	0.99996	0.0414005	2.24257e-08	9.27831e-06	0.9999	undirected
109	0.0156916	Glyma.02G176100	Glyma.04G238200	5.07447e-09	1.39642e-05	0.999939	0.045541	7.67869e-10	4.95484e-07	0.999997	1to2
110	0.0160368	Glyma.02G150700	Glyma.05G029900	2.32475e-09	7.91215e-06	0.999969	0.00711133	0.336773	0.907155	1.33227e-15	undirected
111	-0.0159011	Glyma.02G291700	Glyma.05G030400	3.16577e-09	9.91434e-06	0.999965	-0.00182427	0.805362	0.958958	1.33227e-15	undirected
112	0.0166786	Glyma.03G186300	Glyma.05G030400	5.21823e-10	2.46716e-06	0.999982	0.00396821	0.591955	0.944976	1.33227e-15	undirected
113	0.0163749	Glyma.01G098700	Glyma.05G030400	1.0657e-09	4.39928e-06	0.999982	-0.0181217	0.0143737	0.329356	0.371136	undirected
114	0.0172734	Glyma.02G176100	Glyma.05G054600	1.24317e-10	7.46294e-07	0.999996	0.042647	8.38471e-09	3.82052e-06	0.999965	1to2
115	-0.0157368	Glyma.04G139900	Glyma.05G055300	4.58582e-09	1.29409e-05	0.999956	-0.00159652	0.829261	0.960094	1.33227e-15	undirected
116	0.0196352	Glyma.03G186300	Glyma.05G068100	2.5957e-13	4.65222e-09	1	0.00751092	0.310328	0.900033	1.33227e-15	undirected
117	0.0175612	Glyma.01G063800	Glyma.05G068100	6.10263e-11	4.31258e-07	0.999998	-0.00833061	0.260481	0.883139	1.33227e-15	undirected
118	-0.0156701	Glyma.03G186300	Glyma.05G221900	5.32436e-09	1.44891e-05	0.999939	0.0153347	0.038328	0.526512	1.33227e-15	undirected
119	0.0157941	Glyma.05G068100	Glyma.05G245300	4.03104e-09	1.1804e-05	0.99996	0.00974404	0.188116	0.845146	1.33227e-15	undirected
120	0.0186376	Glyma.03G261300	Glyma.06G011700	3.86002e-12	3.90852e-08	1	0.0324844	1.1449e-05	0.00268819	0.984353	undirected
121	0.0165032	Glyma.05G030400	Glyma.06G043000	7.89316e-10	3.48292e-06	0.999982	0.00967086	0.191455	0.847434	1.33227e-15	undirected
122	0.0162027	Glyma.05G068100	Glyma.06G043000	1.58835e-09	5.94247e-06	0.999978	0.00612815	0.407807	0.922067	1.33227e-15	undirected
123	-0.0160232	Glyma.05G208900	Glyma.06G043000	2.398e-09	8.09602e-06	0.999969	-0.0115402	0.119045	0.775472	1.33227e-15	undirected
124	-0.0159914	Glyma.02G176100	Glyma.06G047600	2.57866e-09	8.53711e-06	0.999969	0.0458972	5.66241e-10	3.86732e-07	0.999998	1to2
125	-0.0180342	Glyma.05G245300	Glyma.06G074300	1.84994e-11	1.54393e-07	0.999998	-0.004122	0.577679	0.943693	1.33227e-15	undirected
126	0.0168932	Glyma.03G086200	Glyma.06G144100	3.12738e-10	1.59348e-06	0.999994	0.011241	0.12892	0.789042	1.33227e-15	undirected
127	0.0158113	Glyma.01G063800	Glyma.06G149600	3.87787e-09	1.14839e-05	0.99996	0.00609661	0.410225	0.92249	1.33227e-15	undirected
128	0.0159552	Glyma.03G104700	Glyma.07G023000	2.79982e-09	9.06301e-06	0.999965	0.00482869	0.514251	0.937185	1.33227e-15	undirected
129	0.0156165	Glyma.06G019000	Glyma.07G032900	6.00053e-09	1.58528e-05	0.999939	-0.012709	0.0860414	0.713981	1.33227e-15	undirected
130	0.0176817	Glyma.02G235100	Glyma.07G089400	4.51608e-11	3.38494e-07	0.999998	0.00545923	0.460877	0.930416	1.33227e-15	undirected
131	0.0177979	Glyma.06G009100	Glyma.07G138800	3.37121e-11	2.64247e-07	0.999998	0.00393563	0.595001	0.945243	1.33227e-15	undirected
132	0.0191012	Glyma.02G176100	Glyma.07G188100	1.11977e-12	1.44589e-08	1	0.0448917	1.32995e-09	7.73323e-07	0.999996	1to2
133	-0.0156075	Glyma.02G176100	Glyma.07G208700	6.12211e-09	1.60896e-05	0.999939	0.0492341	2.92522e-11	3.97773e-08	1	1to2
134	-0.0161312	Glyma.05G245300	Glyma.07G211100	1.87287e-09	6.71138e-06	0.999975	-0.00450854	0.542532	0.940263	1.33227e-15	undirected
135	-0.0163627	Glyma.01G151400	Glyma.07G211100	1.09624e-09	4.49335e-06	0.999982	-0.00202176	0.784785	0.957927	1.33227e-15	undirected
136	-0.0168784	Glyma.02G176100	Glyma.07G223100	3.24047e-10	1.63657e-06	0.999994	0.0455094	7.88768e-10	5.06275e-07	0.999997	1to2
137	0.0177634	Glyma.02G291700	Glyma.07G250600	3.67779e-11	2.84787e-07	0.999998	-0.00596759	0.420202	0.924191	1.33227e-15	undirected
138	0.024342	Glyma.03G261300	Glyma.07G250600	2.22045e-16	1.16891e-11	1	0.0133702	0.0709215	0.672946	1.33227e-15	undirected
139	0.0158004	Glyma.07G023000	Glyma.07G250600	3.97472e-09	1.16871e-05	0.99996	-0.0223862	0.00249609	0.123325	0.674906	undirected
140	-0.0181524	Glyma.02G034000	Glyma.07G250600	1.3662e-11	1.1913e-07	0.999999	-0.0177849	0.016293	0.349712	0.328711	undirected
141	0.0186788	Glyma.03G261300	Glyma.08G048300	3.46256e-12	3.61937e-08	1	0.0403465	5.04275e-08	1.94144e-05	0.999775	undirected
142	0.020357	Glyma.03G104700	Glyma.08G049400	3.37508e-14	7.80117e-10	1	-0.0074526	0.3141	0.901115	1.33227e-15	undirected
143	0.0192809	Glyma.07G023000	Glyma.08G049400	6.8745e-13	9.80288e-09	1	-0.0122813	0.0971379	0.738097	1.33227e-15	undirected
144	0.0188381	Glyma.07G250600	Glyma.08G049400	2.26863e-12	2.62631e-08	1	0.010105	0.172277	0.833282	1.33227e-15	undirected
145	-0.0168955	Glyma.02G034000	Glyma.08G049400	3.10948e-10	1.5866e-06	0.999994	-0.00767991	0.299567	0.896813	1.33227e-15	undirected
146	0.0158794	Glyma.03G017400	Glyma.08G049900	3.32501e-09	1.02678e-05	0.999965	-0.00744511	0.314586	0.901253	1.33227e-15	undirected
147	-0.0186612	Glyma.03G186300	Glyma.08G049900	3.62732e-12	3.74147e-08	1	0.0135318	0.0675799	0.662237	1.33227e-15	undirected
148	0.0186558	Glyma.04G198600	Glyma.08G049900	3.67906e-12	3.77915e-08	1	-0.0018384	0.803885	0.958886	1.33227e-15	undirected
149	-0.0162607	Glyma.07G032900	Glyma.08G049900	1.38917e-09	5.37931e-06	0.999978	0.00446567	0.546376	0.940659	1.33227e-15	undirected
150	-0.0163543	Glyma.02G176100	Glyma.08G070800	1.11804e-09	4.55966e-06	0.999982	0.038641	1.79489e-07	6.31917e-05	0.998784	undirected
151	0.0156873	Glyma.08G071100	Glyma.08G125600	5.12361e-09	1.40684e-05	0.999939	0.00697327	0.346238	0.909463	1.33227e-15	undirected
152	0.0190252	Glyma.03G261300	Glyma.08G162200	1.37446e-12	1.73049e-08	1	0.0420948	1.30097e-08	5.67946e-06	0.999946	1to2
153	-0.0161466	Glyma.04G198600	Glyma.08G209300	1.80756e-09	6.53874e-06	0.999975	-0.0114475	0.12204	0.779768	1.33227e-15	undirected
154	-0.0162269	Glyma.04G207700	Glyma.08G209300	1.50216e-09	5.70353e-06	0.999978	-0.0233483	0.00161176	0.0931449	0.734858	undirected
155	0.0157377	Glyma.05G142400	Glyma.08G209300	4.57581e-09	1.2921e-05	0.999956	-0.0207283	0.00511236	0.19026	0.565721	undirected
156	0.0292353	Glyma.07G032900	Glyma.08G209300	2.22045e-16	1.16891e-11	1	-0.00514344	0.487213	0.933929	1.33227e-15	undirected
157	-0.0192797	Glyma.08G049900	Glyma.08G209300	6.89893e-13	9.82625e-09	1	-0.00960911	0.194305	0.849336	1.33227e-15	undirected
158	0.0158434	Glyma.03G261300	Glyma.08G221700	3.60688e-09	1.08994e-05	0.99996	0.0430752	5.94246e-09	2.8081e-06	0.999971	1to2
159	-0.0155808	Glyma.02G034000	Glyma.08G232400	6.49718e-09	1.68048e-05	0.999939	-0.00671542	0.364362	0.913577	1.33227e-15	undirected
160	0.0206761	Glyma.02G150700	Glyma.08G232400	1.33227e-14	3.50672e-10	1	-0.00265699	0.719676	0.954295	1.33227e-15	undirected
161	0.0158427	Glyma.08G099200	Glyma.08G295500	3.61279e-09	1.09124e-05	0.99996	-0.0154752	0.0365898	0.51493	1.33227e-15	undirected
162	-0.0215977	Glyma.02G176100	Glyma.08G320700	8.88178e-16	3.19911e-11	1	0.0444492	1.92562e-09	1.05798e-06	0.999993	1to2
163	0.0159865	Glyma.02G176100	Glyma.08G326300	2.60768e-09	8.60638e-06	0.999969	0.0403682	4.96036e-08	1.91242e-05	0.999775	undirected
164	-0.0196808	Glyma.05G068100	Glyma.08G366200	2.28706e-13	4.17644e-09	1	0.0126314	0.0879739	0.718495	1.33227e-15	undirected
165	-0.0155729	Glyma.07G032900	Glyma.09G079400	6.61225e-09	1.70197e-05	0.999939	0.0169841	0.0217838	0.400362	0.274246	undirected
166	0.0159738	Glyma.07G032900	Glyma.09G160400	2.68367e-09	8.78573e-06	0.999969	0.0118087	0.110699	0.762563	1.33227e-15	undirected
167	0.0157776	Glyma.05G245300	Glyma.09G177600	4.1837e-09	1.21215e-05	0.999956	0.00860636	0.245032	0.87668	1.33227e-15	undirected
168	0.0181159	Glyma.02G291700	Glyma.09G187300	1.50049e-11	1.29233e-07	0.999999	0.0128017	0.083777	0.708503	1.33227e-15	undirected
169	0.0251666	Glyma.03G261300	Glyma.09G187300	2.22045e-16	1.16891e-11	1	0.0321395	1.41688e-05	0.00319925	0.983685	undirected
170	-0.0185591	Glyma.06G244900	Glyma.09G207900	4.74643e-12	4.51146e-08	0.999999	3.54666e-05	0.996178	0.966557	1.33227e-15	undirected
171	-0.0157323	Glyma.03G261300	Glyma.09G209700	4.63204e-09	1.30324e-05	0.999956	0.0334398	6.27613e-06	0.00161568	0.99027	undirected
172	-0.0156216	Glyma.02G291700	Glyma.09G236500	5.93327e-09	1.57207e-05	0.999939	0.0100424	0.17495	0.83541	1.33227e-15	undirected
173	0.0161848	Glyma.03G186300	Glyma.09G236500	1.65525e-09	6.12314e-06	0.999975	0.0158348	0.0324449	0.484882	1.33227e-15	undirected
174	0.0156556	Glyma.04G100700	Glyma.10G156100	5.499e-09	1.48491e-05	0.999939	0.00172094	0.816185	0.95948	1.33227e-15	undirected
175	-0.0177731	Glyma.07G211100	Glyma.10G156100	3.58866e-11	2.78867e-07	0.999998	0.00405799	0.583602	0.944233	1.33227e-15	undirected
176	-0.0182958	Glyma.08G071100	Glyma.10G156100	9.43556e-12	8.56297e-08	0.999999	-0.000316299	0.965922	0.965545	1.33227e-15	undirected
177	0.0205455	Glyma.02G176100	Glyma.10G193200	1.95399e-14	4.93478e-10	1	0.0354301	1.7039e-06	0.000509339	0.993455	undirected
178	0.0172764	Glyma.03G017400	Glyma.10G225400	1.2338e-10	7.41937e-07	0.999997	-0.00394927	0.593725	0.945131	1.33227e-15	undirected
179	-0.0168689	Glyma.03G186300	Glyma.10G225400	3.31442e-10	1.66433e-06	0.999994	0.0170276	0.0214484	0.397574	0.274246	undirected
180	0.0159749	Glyma.08G049900	Glyma.10G225400	2.67737e-09	8.77098e-06	0.999969	0.00349584	0.636785	0.948651	1.33227e-15	undirected
181	-0.0174617	Glyma.03G201700	Glyma.10G269700	7.81382e-11	5.22177e-07	0.999997	-0.00378783	0.608903	0.946426	1.33227e-15	undirected
182	-0.0175398	Glyma.02G044600	Glyma.10G269700	6.43734e-11	4.49489e-07	0.999998	0.00760026	0.304607	0.898347	1.33227e-15	undirected
183	-0.0157355	Glyma.05G070600	Glyma.11G014900	4.5988e-09	1.29666e-05	0.999956	-0.00233137	0.75283	0.95622	1.33227e-15	undirected
184	-0.0189528	Glyma.02G176100	Glyma.11G014900	1.66978e-12	2.04321e-08	1	0.0370527	5.5898e-07	0.000183642	0.99759	undirected
185	0.0203927	Glyma.02G176100	Glyma.11G041300	3.06422e-14	7.21646e-10	1	0.0457501	6.42296e-10	4.28617e-07	0.999998	1to2
186	0.0174161	Glyma.02G176100	Glyma.11G045700	8.74731e-11	5.70486e-07	0.999997	0.0469219	2.32835e-10	1.89903e-07	0.999999	1to2
187	-0.0161202	Glyma.02G176100	Glyma.11G049800	1.92069e-09	6.84365e-06	0.99997	0.0464928	3.38569e-10	2.54714e-07	0.999999	1to2
188	0.017341	Glyma.02G007300	Glyma.02G044600	1.05271e-10	6.56427e-07	0.999997	-0.00795504	0.282588	0.891287	1.33227e-15	undirected
189	0.0221063	Glyma.03G156700	Glyma.11G146500	2.22045e-16	1.16891e-11	1	-0.0153812	0.0377453	0.522691	1.33227e-15	undirected
190	-0.0188417	Glyma.04G100700	Glyma.11G146500	2.24665e-12	2.60602e-08	1	-0.0123642	0.0949003	0.733567	1.33227e-15	undirected
191	-0.0173485	Glyma.05G245300	Glyma.11G146500	1.03355e-10	6.47539e-07	0.999997	-0.0145357	0.0495986	0.589992	1.33227e-15	undirected
192	0.0166519	Glyma.06G074300	Glyma.11G146500	5.55914e-10	2.60461e-06	0.999982	-0.0104137	0.159537	0.822334	1.33227e-15	undirected
193	0.0199381	Glyma.06G244900	Glyma.11G146500	1.11466e-13	2.27072e-09	1	-0.0133231	0.0719208	0.676018	1.33227e-15	undirected
194	0.0174985	Glyma.07G211100	Glyma.11G146500	7.13261e-11	4.86004e-07	0.999998	-0.0100272	0.175602	0.835922	1.33227e-15	undirected
195	-0.0157893	Glyma.08G070800	Glyma.11G146500	4.07525e-09	1.18951e-05	0.99996	-0.0170568	0.0212256	0.395696	0.274246	undirected
196	0.0187265	Glyma.08G295500	Glyma.11G146500	3.05178e-12	3.30021e-08	1	-0.00868143	0.24094	0.874847	1.33227e-15	undirected
197	-0.0188962	Glyma.09G207900	Glyma.11G146500	1.94245e-12	2.31674e-08	1	-0.0133586	0.0711671	0.673707	1.33227e-15	undirected
198	0.0166143	Glyma.03G261300	Glyma.11G165600	6.07549e-10	2.80815e-06	0.999982	0.0417669	1.68433e-08	7.16975e-06	0.999932	1to2
199	-0.0170082	Glyma.05G068100	Glyma.11G215500	2.3703e-10	1.2841e-06	0.999994	0.0101535	0.170223	0.83161	1.33227e-15	undirected
200	-0.0156091	Glyma.08G330700	Glyma.11G215500	6.10061e-09	1.60479e-05	0.999939	0.00230343	0.755698	0.956379	1.33227e-15	undirected
201	0.0219073	Glyma.11G146500	Glyma.11G251800	4.44089e-16	1.89947e-11	1	0.016642	0.0245813	0.42255	0.242556	undirected
202	0.0186165	Glyma.06G244900	Glyma.12G003100	4.08162e-12	4.06201e-08	1	-0.00352119	0.634343	0.948464	1.33227e-15	undirected
203	0.0163692	Glyma.02G176100	Glyma.12G047000	1.07985e-09	4.44302e-06	0.999982	0.0420123	1.38849e-08	6.02257e-06	0.999932	1to2
204	0.0207294	Glyma.08G049400	Glyma.12G057400	1.15463e-14	3.14432e-10	1	0.00221535	0.764759	0.956873	1.33227e-15	undirected
205	-0.0166591	Glyma.08G209300	Glyma.12G057400	5.4647e-10	2.56678e-06	0.999982	0.00822255	0.266716	0.885558	1.33227e-15	undirected
206	0.018084	Glyma.02G150700	Glyma.12G057400	1.62834e-11	1.38622e-07	0.999999	-0.00140613	0.849362	0.961002	1.33227e-15	undirected
207	0.0159003	Glyma.11G146500	Glyma.12G109600	3.17135e-09	9.92691e-06	0.999965	0.0181189	0.0143888	0.329521	0.371136	undirected
208	0.0159761	Glyma.05G221900	Glyma.12G114900	2.67e-09	8.75369e-06	0.999969	-0.000467606	0.949638	0.964975	1.33227e-15	undirected
209	-0.0178321	Glyma.03G261300	Glyma.12G134200	3.09182e-11	2.45084e-07	0.999998	0.0338301	4.88685e-06	0.00130604	0.99027	undirected
210	0.0158809	Glyma.03G186300	Glyma.12G222800	3.31386e-09	1.02433e-05	0.999965	0.0179513	0.0153184	0.339433	0.345672	undirected
211	-0.0157255	Glyma.10G010800	Glyma.12G222800	4.70339e-09	1.31725e-05	0.999956	-0.00435329	0.55652	0.941677	1.33227e-15	undirected
212	0.0161927	Glyma.10G269700	Glyma.12G222800	1.62552e-09	6.04336e-06	0.999978	0.00107294	0.884769	0.962504	1.33227e-15	undirected
213	-0.0158786	Glyma.02G044600	Glyma.12G222800	3.33139e-09	1.02817e-05	0.999965	0.0086732	0.241386	0.87505	1.33227e-15	undirected
214	0.0225831	Glyma.02G176100	Glyma.12G225000	2.22045e-16	1.16891e-11	1	0.0432247	5.2655e-09	2.52874e-06	0.999981	1to2
215	-0.0163359	Glyma.08G245600	Glyma.13G067200	1.16681e-09	4.70566e-06	0.999982	0.000488248	0.947418	0.964896	1.33227e-15	undirected
216	-0.0179625	Glyma.08G049400	Glyma.13G076200	2.22102e-11	1.82481e-07	0.999998	0.00644987	0.383637	0.917561	1.33227e-15	undirected
217	-0.0176619	Glyma.09G203400	Glyma.13G076200	4.74523e-11	3.52581e-07	0.999998	-0.000358499	0.961378	0.965388	1.33227e-15	undirected
218	-0.0159992	Glyma.12G057400	Glyma.13G076200	2.53312e-09	8.42753e-06	0.999969	0.00423452	0.567338	0.942726	1.33227e-15	undirected
219	0.0185793	Glyma.11G146500	Glyma.13G087200	4.50129e-12	4.33872e-08	1	0.020705	0.00516243	0.191302	0.565721	undirected
220	0.0163207	Glyma.04G112400	Glyma.13G120500	1.20885e-09	4.83575e-06	0.999978	-0.008259	0.264601	0.884749	1.33227e-15	undirected
221	-0.0164366	Glyma.05G007600	Glyma.13G120500	9.22555e-10	3.93994e-06	0.999982	-0.00656017	0.375556	0.915937	1.33227e-15	undirected
222	0.016333	Glyma.05G237100	Glyma.13G120500	1.17477e-09	4.7292e-06	0.999978	-0.00769854	0.298397	0.89645	1.33227e-15	undirected
223	-0.0159843	Glyma.10G193200	Glyma.13G120500	2.62046e-09	8.63674e-06	0.999969	-0.00454647	0.539141	0.93991	1.33227e-15	undirected
224	-0.0277502	Glyma.02G176100	Glyma.13G120500	2.22045e-16	1.16891e-11	1	0.0308836	3.02482e-05	0.00576906	0.973772	undirected
225	0.0156259	Glyma.07G250600	Glyma.13G187000	5.87579e-09	1.56073e-05	0.999939	0.0217637	0.00328506	0.14637	0.621498	undirected
226	0.0214994	Glyma.08G049400	Glyma.13G187000	1.11022e-15	3.79895e-11	1	0.0116587	0.115303	0.769862	1.33227e-15	undirected
227	0.0181815	Glyma.12G057400	Glyma.13G187000	1.26761e-11	1.11553e-07	0.999999	0.00944338	0.20211	0.854306	1.33227e-15	undirected
228	0.0160739	Glyma.08G295500	Glyma.13G193200	2.13592e-09	7.42418e-06	0.999969	0.00595509	0.421176	0.924353	1.33227e-15	undirected
229	0.0160074	Glyma.05G068100	Glyma.13G325200	2.48603e-09	8.31311e-06	0.999969	0.0168401	0.0229257	0.409663	0.259812	undirected
230	0.0156817	Glyma.04G198600	Glyma.13G326500	5.18733e-09	1.42027e-05	0.999939	0.000251825	0.972865	0.965783	1.33227e-15	undirected
231	0.0193672	Glyma.02G176100	Glyma.13G354600	5.43121e-13	8.31823e-09	1	0.0414821	2.10456e-08	8.75946e-06	0.999911	1to2
232	-0.0218457	Glyma.02G176100	Glyma.14G047200	4.44089e-16	1.89947e-11	1	0.0440112	2.768e-09	1.45134e-06	0.999989	1to2
233	0.0160055	Glyma.07G032900	Glyma.14G088300	2.49721e-09	8.34039e-06	0.999969	0.00978887	0.186092	0.843725	1.33227e-15	undirected
234	0.0158064	Glyma.08G209300	Glyma.14G088300	3.92148e-09	1.15758e-05	0.99996	0.0149323	0.0436979	0.55904	1.33227e-15	undirected
235	0.0161367	Glyma.03G186300	Glyma.14G091900	1.84936e-09	6.64961e-06	0.999975	0.0229086	0.00197229	0.106399	0.702822	undirected
236	0.0159668	Glyma.02G291700	Glyma.14G174400	2.72683e-09	8.88633e-06	0.999965	0.00907936	0.220051	0.864576	1.33227e-15	undirected
237	0.0331736	Glyma.03G261300	Glyma.14G174400	2.22045e-16	1.16891e-11	1	0.0284172	0.000123818	0.0162016	0.944557	undirected
238	0.0164998	Glyma.09G187300	Glyma.14G174400	7.95678e-10	3.50543e-06	0.999982	-0.00372229	0.615114	0.946938	1.33227e-15	undirected
239	0.0174943	Glyma.03G261300	Glyma.14G201200	7.20668e-11	4.89791e-07	0.999998	0.0378728	3.12645e-07	0.000106421	0.998461	undirected
240	0.0233963	Glyma.03G261300	Glyma.14G217700	2.22045e-16	1.16891e-11	1	0.0262437	0.000392814	0.0361524	0.881853	undirected
241	0.0201045	Glyma.09G187300	Glyma.14G217700	6.9722e-14	1.50964e-09	1	-0.00589573	0.42582	0.925116	1.33227e-15	undirected
242	0.0173236	Glyma.12G003100	Glyma.14G217700	1.09888e-10	6.77503e-07	0.999997	0.000177224	0.980902	0.966054	1.33227e-15	undirected
243	0.0175545	Glyma.14G174400	Glyma.14G217700	6.20575e-11	4.36921e-07	0.999998	-0.00217344	0.769081	0.957105	1.33227e-15	undirected
244	-0.0164767	Glyma.11G146500	Glyma.15G006600	8.39882e-10	3.6599e-06	0.999982	0.0188506	0.0108892	0.286495	0.434733	undirected
245	0.0158976	Glyma.11G215500	Glyma.15G008300	3.19105e-09	9.97112e-06	0.999965	5.42046e-05	0.994158	0.966491	1.33227e-15	undirected
246	-0.0165755	Glyma.05G030400	Glyma.15G023100	6.65843e-10	3.03143e-06	0.999982	0.0208701	0.00481694	0.183923	0.565981	undirected
247	-0.0157314	Glyma.06G244900	Glyma.15G029400	4.64176e-09	1.30515e-05	0.999956	0.000438871	0.952729	0.965085	1.33227e-15	undirected
248	-0.0173866	Glyma.03G261300	Glyma.15G029500	9.40914e-11	6.03349e-07	0.999997	0.0369651	5.94354e-07	0.000194327	0.99759	undirected
249	-0.0163468	Glyma.02G176100	Glyma.15G029500	1.13752e-09	4.61837e-06	0.999982	0.0422846	1.11933e-08	4.95936e-06	0.999946	1to2
250	0.0171203	Glyma.01G168200	Glyma.02G176100	1.80642e-10	1.02698e-06	0.999994	-0.0454633	8.20344e-10	5.22448e-07	0.999997	2to1
251	0.0157216	Glyma.01G184600	Glyma.02G176100	4.74435e-09	1.32524e-05	0.999939	-0.0424316	9.95868e-09	4.45752e-06	0.999946	2to1
252	-0.0174993	Glyma.02G176100	Glyma.15G055600	7.11846e-11	4.85279e-07	0.999998	0.0414109	2.22453e-08	9.21055e-06	0.9999	undirected
253	-0.0162984	Glyma.02G176100	Glyma.15G098200	1.27293e-09	5.03252e-06	0.999978	0.0492729	2.82299e-11	3.87988e-08	1	1to2
254	-0.016191	Glyma.02G007300	Glyma.15G101500	1.6319e-09	6.06055e-06	0.999978	-0.00153858	0.835368	0.960374	1.33227e-15	undirected
255	0.0156524	Glyma.08G209300	Glyma.15G150200	5.53858e-09	1.493e-05	0.999939	0.0176004	0.0174369	0.361378	0.310391	undirected
256	-0.0165033	Glyma.03G086200	Glyma.16G013000	7.89051e-10	3.48198e-06	0.999982	0.00734781	0.320952	0.903022	1.33227e-15	undirected
257	-0.0161013	Glyma.04G141400	Glyma.16G013000	2.00577e-09	7.0756e-06	0.999969	0.00452515	0.541045	0.940109	1.33227e-15	undirected
258	-0.0155938	Glyma.02G176100	Glyma.16G013000	6.31206e-09	1.64547e-05	0.999939	0.038189	2.49108e-07	8.60025e-05	0.998461	undirected
259	-0.0155833	Glyma.08G075600	Glyma.16G016000	6.45999e-09	1.67349e-05	0.999939	-0.0135101	0.0680197	0.663686	1.33227e-15	undirected
260	-0.0169956	Glyma.09G016200	Glyma.16G016000	2.4438e-10	1.31583e-06	0.999994	-0.0111155	0.133247	0.794485	1.33227e-15	undirected
261	0.0170223	Glyma.11G146500	Glyma.16G029400	2.29111e-10	1.24946e-06	0.999994	0.0153748	0.0378251	0.523219	1.33227e-15	undirected
262	0.0188006	Glyma.11G146500	Glyma.16G038300	2.50688e-12	2.84117e-08	1	0.0198022	0.00747777	0.235249	0.49062	undirected
263	-0.0193364	Glyma.07G250600	Glyma.16G063600	5.91083e-13	8.8354e-09	1	0.0227114	0.00215689	0.112597	0.696613	undirected
264	0.0157867	Glyma.03G261300	Glyma.16G177300	4.09868e-09	1.19431e-05	0.99996	0.0381598	2.5441e-07	8.77285e-05	0.998461	undirected
265	-0.0177283	Glyma.05G217500	Glyma.16G194400	4.01683e-11	3.06931e-07	0.999998	0.00392925	0.595598	0.945295	1.33227e-15	undirected
266	0.0170309	Glyma.16G145800	Glyma.16G205500	2.24393e-10	1.2286e-06	0.999994	0.00550107	0.457448	0.929931	1.33227e-15	undirected
267	-0.0157574	Glyma.03G186300	Glyma.16G214500	4.37859e-09	1.2524e-05	0.999956	0.0220111	0.0029477	0.136899	0.637655	undirected

## Sheet: KEY
definitions below from GeneNet package documentation
For computational details, see Opgen-Rhein and Strimmer (2007).
edge	organizational ID
pcor	partial correlation between nodes
node1	first node connected to edge (gene locus)
node2	second node connected to edge (gene locus)
pval	local false discovery rate-corrected p-value for partial correlation
qval	local false discovery rate-corrected q-value for partial correlation
prob	probablity that edge is nonzero (=1-pval)
log.spvar	log ratio of standardized partial variance between variables
pval.dir	false discovery rate-corrected p-value for log.spvar = 0
qval.dir	false discovery rate-corrected q-value for log.spvar = 0
prob.dir	probablity that direction is nonzero
directional	The direction of the edge if significant (1to2 or 2to1). If undirected, the direction of the edge was not significant.
